# Supplementary material for: Tandem mass tag-based quantitative proteomics analyses of a chicken-original virulent and its attenuated Histomonas meleagridis strain in China
Source: Front Vet Sci. 2023 Mar 17;10:1106807. doi: 10.3389/fvets.2023.1106807 (PMC10063853; doi:10.3389/fvets.2023.1106807)
Supplement: Supplementary file 1 [file Table_1.xlsx]

## Sheet: Diff distribution
Compared sample name	Up-regulated	Down-regulated
D10/D168	192	553

## Sheet: D10vsD168
Protein accession	Protein description	D10/D168 Ratio	Regulated Type	D10/D168 P value	Gene name	MW [kDa]	Coverage [%]	Peptides	PSMs	Unique peptides	D10_1_Z	D10_2_Z	D10_3_Z	D168_1_Z	D168_2_Z	D168_3_Z	Subcellular localization	Biological Process	Cellular Component	Molecular Function	KEGG KO No.	KEGG Gene	KEGG pathway	Pfam ID	Domain description
CL588.Contig2_All_Gene.4903	Involucrin OS=Sus scrofa OX=9823 GN=IVL PE=2 SV=1	0.146	Down	0.00056164	IVL	58.38	2.8	1	1	1	0.309	0.201	0.198	1.342	2.033	1.467	cytoplasm,nucleus
Unigene14015_All_Gene.32127	Interaptin OS=Dictyostelium discoideum OX=44689 GN=abpD PE=1 SV=1	0.269	Down	5.5815e-05	abpD	87.317	0.9	1	1	1	0.354	0.449	0.41	1.511	1.55	1.453	cytoplasm
Unigene19139_All_Gene.38728	Heterochromatin protein 1 OS=Drosophila virilis OX=7244 GN=HP1A PE=3 SV=1	0.328	Down	0.00021726	HP1A	22.025	3.7	1	2	1	0.44	0.484	0.488	1.455	1.623	1.232	cytoplasm	GO:0000122 negative regulation of transcription by RNA polymerase II; GO:0001672 regulation of chromatin assembly or disassembly; GO:0006355 regulation of transcription, DNA-templated; GO:0006357 regulation of transcription by RNA polymerase II; GO:0009889 regulation of biosynthetic process; GO:0009890 negative regulation of biosynthetic process; GO:0009891 positive regulation of biosynthetic pro…	GO:0000785 chromatin; GO:0000792 heterochromatin; GO:0005622 intracellular; GO:0005623 cell; GO:0005634 nucleus; GO:0005694 chromosome; GO:0043226 organelle; GO:0043227 membrane-bounded organelle; GO:0043228 non-membrane-bounded organelle; GO:0043229 intracellular organelle; GO:0043231 intracellular membrane-bounded organelle; GO:0043232 intracellular non-membrane-bounded organelle;	GO:0003682 chromatin binding; GO:0005488 binding;	K11585	CBX1, HP1B, SWI6; chromobox protein 1		PF00385	Chromo (CHRromatin Organisation MOdifier) domain
CL1431.Contig1_All_Gene.8910	Putative surface protein bspA-like OS=Trichomonas vaginalis OX=5722 GN=BSPAL1 PE=4 SV=1	0.335	Down	0.0123613	BSPAL1	35.174	4.4	1	1	1	0.639	0.289	0.514	1.637	1.526	1.137	plasma membrane
CL481.Contig3_All_Gene.4190	Transcription factor SPT20 homolog OS=Dictyostelium discoideum OX=44689 GN=DDB_G0280065 PE=3 SV=1	0.36	Down	0.002201	DDB_G0280065	64.842	2	1	1	1	0.42	0.563	0.534	1.481	1.623	1.111	nucleus
Unigene9291_All_Gene.26001	Interaptin OS=Dictyostelium discoideum OX=44689 GN=abpD PE=1 SV=1	0.36	Down	0.00116182	abpD	273.61	0.3	1	1	1	0.461	0.596	0.463	1.179	1.599	1.439	mitochondria				K22615	NLRC5, NOD4; NLR family CARD domain containing 5
Unigene15519_All_Gene.34030	Cyclin-dependent kinase 2 OS=Homo sapiens OX=9606 GN=CDK2 PE=1 SV=2	0.385	Down	0.031884	CDK2	37.209	2.8	1	1	1	0.652	0.357	0.554	1.021	2.009	1.026	cytoplasm	GO:0000003 reproduction; GO:0000082 G1/S transition of mitotic cell cycle; GO:0000278 mitotic cell cycle; GO:0000724 double-strand break repair via homologous recombination; GO:0000725 recombinational repair; GO:0000727 double-strand break repair via break-induced replication; GO:0002064 epithelial cell development; GO:0002065 columnar/cuboidal epithelial cell differentiation; GO:0002066 columnar…	GO:0005576 extracellular region; GO:0005622 intracellular; GO:0005623 cell; GO:0005634 nucleus; GO:0005654 nucleoplasm; GO:0005737 cytoplasm; GO:0005819 spindle; GO:0005856 cytoskeleton; GO:0015630 microtubule cytoskeleton; GO:0031431 Dbf4-dependent protein kinase complex; GO:0031974 membrane-enclosed lumen; GO:0031981 nuclear lumen; GO:0032991 protein-containing complex; GO:0043226 organelle; GO…	GO:0003824 catalytic activity; GO:0004672 protein kinase activity; GO:0004674 protein serine/threonine kinase activity; GO:0016301 kinase activity; GO:0016740 transferase activity; GO:0016772 transferase activity, transferring phosphorus-containing groups; GO:0016773 phosphotransferase activity, alcohol group as acceptor; GO:0035173 histone kinase activity; GO:0140096 catalytic activity, acting o…	K02214	CDC7; cell division control protein 7 [EC:2.7.11.1]	map04110 Cell cycle	PF00069	Protein kinase domain
Unigene19650_All_Gene.39245	Ribosomal protein S10, mitochondrial OS=Reclinomonas americana OX=48483 GN=RPS10 PE=3 SV=1	0.448	Down	0.00026013	RPS10	11.575	13.5	1	2	1	0.588	0.573	0.629	1.219	1.489	1.29	cytoplasm	GO:0006355 regulation of transcription, DNA-templated; GO:0006412 translation; GO:0006518 peptide metabolic process; GO:0006807 nitrogen compound metabolic process; GO:0008152 metabolic process; GO:0009058 biosynthetic process; GO:0009059 macromolecule biosynthetic process; GO:0009889 regulation of biosynthetic process; GO:0009987 cellular process; GO:0010467 gene expression; GO:0010468 regulatio…	GO:0005618 cell wall; GO:0005622 intracellular; GO:0005623 cell; GO:0005737 cytoplasm; GO:0005829 cytosol; GO:0005840 ribosome; GO:0005886 plasma membrane; GO:0015935 small ribosomal subunit; GO:0016020 membrane; GO:0022626 cytosolic ribosome; GO:0022627 cytosolic small ribosomal subunit; GO:0030312 external encapsulating structure; GO:0032991 protein-containing complex; GO:0043226 organelle; GO:…	GO:0001072 transcription antitermination factor activity, RNA binding; GO:0003735 structural constituent of ribosome; GO:0005198 structural molecule activity; GO:0140110 transcription regulator activity;	K02969	RP-S20e, RPS20; small subunit ribosomal protein S20e	map03010 Ribosome
Unigene17997_All_Gene.37210	Interaptin OS=Dictyostelium discoideum OX=44689 GN=abpD PE=1 SV=1	0.454	Down	0.0131166	abpD	19.4	6.1	1	1	1	0.694	0.548	0.567	0.933	1.464	1.585	cytoplasm
Unigene6832_All_Gene.22514	Cathepsin L1 OS=Rattus norvegicus OX=10116 GN=Ctsl PE=1 SV=2	0.481	Down	0.00045548	Ctsl	35.546	31.7	8	32	4	0.627	0.601	0.663	1.326	1.162	1.441	extracellular				K01365	CTSL; cathepsin L [EC:3.4.22.15]	map04140 Autophagy - animal; map04142 Lysosome; map04145 Phagosome; map04210 Apoptosis; map04612 Antigen processing and presentation; map05205 Proteoglycans in cancer; map05323 Rheumatoid arthritis; map05418 Fluid shear stress and atherosclerosis	PF08246; PF00112	Cathepsin propeptide inhibitor domain (I29); Papain family cysteine protease
CL647.Contig3_All_Gene.5242	Heat shock 70 kDa protein 1-like OS=Bos taurus OX=9913 GN=HSPA1L PE=3 SV=1	0.517	Down	0.0021048	HSPA1L	76.557	1.8	1	1	1	0.673	0.678	0.625	1.154	1.507	1.158	cytoplasm	GO:0000209 protein polyubiquitination; GO:0002181 cytoplasmic translation; GO:0002376 immune system process; GO:0006403 RNA localization; GO:0006404 RNA import into nucleus; GO:0006412 translation; GO:0006457 protein folding; GO:0006464 cellular protein modification process; GO:0006508 proteolysis; GO:0006511 ubiquitin-dependent protein catabolic process; GO:0006515 protein quality control for mi…	GO:0000322 storage vacuole; GO:0000323 lytic vacuole; GO:0000324 fungal-type vacuole; GO:0000329 fungal-type vacuole membrane; GO:0005576 extracellular region; GO:0005618 cell wall; GO:0005622 intracellular; GO:0005623 cell; GO:0005634 nucleus; GO:0005681 spliceosomal complex; GO:0005737 cytoplasm; GO:0005739 mitochondrion; GO:0005773 vacuole; GO:0005774 vacuolar membrane; GO:0005829 cytosol; GO:…	GO:0000049 tRNA binding; GO:0000166 nucleotide binding; GO:0003676 nucleic acid binding; GO:0003723 RNA binding; GO:0003824 catalytic activity; GO:0005488 binding; GO:0005515 protein binding; GO:0005524 ATP binding; GO:0008144 drug binding; GO:0016462 pyrophosphatase activity; GO:0016787 hydrolase activity; GO:0016817 hydrolase activity, acting on acid anhydrides; GO:0016818 hydrolase activity, a…	K09486	HYOU1; hypoxia up-regulated 1	map04141 Protein processing in endoplasmic reticulum
Unigene15596_All_Gene.34194	Putative surface protein bspA-like OS=Trichomonas vaginalis OX=5722 GN=BSPAL1 PE=4 SV=1	0.525	Down	0.0058978	BSPAL1	73.816	2.3	1	1	1	0.641	0.686	0.669	1.291	1.503	1.008	cytoplasm				K17256	IGFALS, ALS; insulin-like growth factor-binding protein complex acid labile subunit	map04935 Growth hormone synthesis, secretion and action
Unigene17022_All_Gene.35942	Interaptin OS=Dictyostelium discoideum OX=44689 GN=abpD PE=1 SV=1	0.541	Down	0.0039843	abpD	132.67	1.3	1	1	1	0.797	0.645	0.606	1.112	1.361	1.316	nucleus
Unigene7467_All_Gene.23566	Putative surface protein bspA-like OS=Trichomonas vaginalis OX=5722 GN=BSPAL1 PE=4 SV=1	0.547	Down	0.0030418	BSPAL1	117.27	0.9	1	1	1	0.603	0.734	0.741	1.424	1.244	1.134	plasma membrane
Unigene11838_All_Gene.29420	Ras-like protein rasB OS=Dictyostelium discoideum OX=44689 GN=rasB PE=1 SV=1	0.551	Down	0.0066001	rasB	21.817	5.2	1	1	1	0.639	0.812	0.617	1.152	1.448	1.151	cytoplasm				K07830	RRAS2, TC21; Ras-related protein R-Ras2	map04010 MAPK signaling pathway; map04014 Ras signaling pathway; map04024 cAMP signaling pathway; map04072 Phospholipase D signaling pathway; map04137 Mitophagy - animal; map04140 Autophagy - animal; map04218 Cellular senescence; map04371 Apelin signaling pathway; map04625 C-type lectin receptor signaling pathway; map04810 Regulation of actin cytoskeleton; map05205 Proteoglycans in cancer	PF00071	Ras family
Unigene15686_All_Gene.34350	Putative surface protein bspA-like OS=Trichomonas vaginalis OX=5722 GN=BSPAL1 PE=4 SV=1	0.56	Down	0.0148047	BSPAL1	24.116	5.2	1	1	1	0.743	0.569	0.77	1.12	1.508	1.092	plasma membrane
Unigene8926_All_Gene.25657	Cysteine desulfurase, mitochondrial OS=Homo sapiens OX=9606 GN=NFS1 PE=1 SV=3	0.562	Down	0.046382	NFS1	43.571	15.5	5	9	5	0.663	0.741	0.635	0.958	1.689	0.983	cytoplasm				K04487	iscS, NFS1; cysteine desulfurase [EC:2.8.1.7]	map00730 Thiamine metabolism; map01100 Metabolic pathways; map04122 Sulfur relay system	PF00266	Aminotransferase class-V
CL1190.Contig2_All_Gene.7897	Iron-sulfur protein NUBPL OS=Mus musculus OX=10090 GN=Nubpl PE=1 SV=2	0.589	Down	0.02158	Nubpl	32.096	11.4	2	2	2	0.749	0.697	0.701	1.043	1.567	1.033	mitochondria				K03593	mrp, NUBPL; ATP-binding protein involved in chromosome partitioning
Unigene23410_All_Gene.41290	50S ribosomal protein L22, organellar chromatophore OS=Paulinella chromatophora OX=39717 GN=rpl22 PE=3 SV=1	0.595	Down	0.0178568	rpl22	11.462	29.5	2	2	2	0.656	0.785	0.727	1.125	1.509	1.01	cytoplasm	GO:0006412 translation; GO:0006518 peptide metabolic process; GO:0006807 nitrogen compound metabolic process; GO:0006996 organelle organization; GO:0008152 metabolic process; GO:0009058 biosynthetic process; GO:0009059 macromolecule biosynthetic process; GO:0009987 cellular process; GO:0010467 gene expression; GO:0016043 cellular component organization; GO:0019538 protein metabolic process; GO:00…	GO:0005618 cell wall; GO:0005622 intracellular; GO:0005623 cell; GO:0005737 cytoplasm; GO:0005829 cytosol; GO:0005840 ribosome; GO:0005844 polysome; GO:0015934 large ribosomal subunit; GO:0022625 cytosolic large ribosomal subunit; GO:0022626 cytosolic ribosome; GO:0030312 external encapsulating structure; GO:0032991 protein-containing complex; GO:0042788 polysomal ribosome; GO:0043226 organelle; …	GO:0003735 structural constituent of ribosome; GO:0005198 structural molecule activity;				PF00237	Ribosomal protein L22p/L17e
Unigene10721_All_Gene.27807	Clan CD, family C50, separase-like cysteine peptidase [Tritrichomonas foetus]	0.601	Down	0.046862	---	15.572	6.1	1	1	1	0.701	0.808	0.662	0.996	1.614	1	cytoplasm	GO:0000003 reproduction; GO:0000070 mitotic sister chromatid segregation; GO:0000212 meiotic spindle organization; GO:0000226 microtubule cytoskeleton organization; GO:0000278 mitotic cell cycle; GO:0000280 nuclear division; GO:0000281 mitotic cytokinesis; GO:0000819 sister chromatid segregation; GO:0000902 cell morphogenesis; GO:0000910 cytokinesis; GO:0000911 cytokinesis by cell plate formation…	GO:0000228 nuclear chromosome; GO:0000793 condensed chromosome; GO:0000794 condensed nuclear chromosome; GO:0005622 intracellular; GO:0005623 cell; GO:0005634 nucleus; GO:0005635 nuclear envelope; GO:0005694 chromosome; GO:0005737 cytoplasm; GO:0005813 centrosome; GO:0005815 microtubule organizing center; GO:0005819 spindle; GO:0005829 cytosol; GO:0005856 cytoskeleton; GO:0005874 microtubule; GO:…	GO:0003824 catalytic activity; GO:0004175 endopeptidase activity; GO:0004197 cysteine-type endopeptidase activity; GO:0005488 binding; GO:0005515 protein binding; GO:0008233 peptidase activity; GO:0008234 cysteine-type peptidase activity; GO:0016787 hydrolase activity; GO:0070011 peptidase activity, acting on L-amino acid peptides; GO:0140096 catalytic activity, acting on a protein;
Unigene9732_All_Gene.26825	Heat shock cognate 71 kDa protein OS=Rattus norvegicus OX=10116 GN=Hspa8 PE=1 SV=1	0.608	Down	0.039255	Hspa8	65.258	1.2	1	1	1	0.698	0.878	0.623	0.959	1.492	1.166	cytoplasm		GO:0005622 intracellular; GO:0005623 cell; GO:0005737 cytoplasm; GO:0005815 microtubule organizing center; GO:0005829 cytosol; GO:0005856 cytoskeleton; GO:0015630 microtubule cytoskeleton; GO:0031982 vesicle; GO:0043226 organelle; GO:0043227 membrane-bounded organelle; GO:0043228 non-membrane-bounded organelle; GO:0043229 intracellular organelle; GO:0043232 intracellular non-membrane-bounded orga…		K03283	HSPA1s; heat shock 70kDa protein 1/2/6/8	map03040 Spliceosome; map04010 MAPK signaling pathway; map04141 Protein processing in endoplasmic reticulum; map04144 Endocytosis; map04213 Longevity regulating pathway - multiple species; map04612 Antigen processing and presentation; map04915 Estrogen signaling pathway; map05134 Legionellosis; map05145 Toxoplasmosis; map05162 Measles
Unigene11509_All_Gene.29041	Interaptin OS=Dictyostelium discoideum OX=44689 GN=abpD PE=1 SV=1	0.612	Down	0.0113628	abpD	60.305	1.7	1	1	1	0.777	0.661	0.776	1.153	1.431	1.035	mitochondria
CL1845.Contig4_All_Gene.10735	Actin-related protein 3 OS=Dictyostelium discoideum OX=44689 GN=arpC PE=1 SV=1	0.634	Down	0.0034182	arpC	47.327	20.1	6	15	1	0.772	0.766	0.734	1.083	1.366	1.135	cytoskeleton	GO:0000001 mitochondrion inheritance; GO:0000003 reproduction; GO:0000278 mitotic cell cycle; GO:0000280 nuclear division; GO:0000281 mitotic cytokinesis; GO:0000768 syncytium formation by plasma membrane fusion; GO:0000902 cell morphogenesis; GO:0000904 cell morphogenesis involved in differentiation; GO:0000910 cytokinesis; GO:0000912 assembly of actomyosin apparatus involved in cytokinesis; GO:…	GO:0000139 Golgi membrane; GO:0001726 ruffle; GO:0001891 phagocytic cup; GO:0002102 podosome; GO:0005622 intracellular; GO:0005623 cell; GO:0005737 cytoplasm; GO:0005773 vacuole; GO:0005794 Golgi apparatus; GO:0005829 cytosol; GO:0005856 cytoskeleton; GO:0005884 actin filament; GO:0005885 Arp2/3 protein complex; GO:0005886 plasma membrane; GO:0005903 brush border; GO:0005911 cell-cell junction; G…	GO:0000166 nucleotide binding; GO:0003779 actin binding; GO:0005198 structural molecule activity; GO:0005200 structural constituent of cytoskeleton; GO:0005488 binding; GO:0005515 protein binding; GO:0005524 ATP binding; GO:0008092 cytoskeletal protein binding; GO:0008144 drug binding; GO:0017076 purine nucleotide binding; GO:0019899 enzyme binding; GO:0030554 adenyl nucleotide binding; GO:003255…	K18584	ACTR3, ARP3; actin-related protein 3	map04530 Tight junction; map05135 Yersinia infection
Unigene14854_All_Gene.33236	AP-3 complex subunit mu OS=Dictyostelium discoideum OX=44689 GN=apm3 PE=2 SV=1	0.635	Down	0.007004	apm3	43.711	2.8	1	2	1	0.662	0.826	0.802	1.287	1.248	1.072	cytoplasm	GO:0006605 protein targeting; GO:0006622 protein targeting to lysosome; GO:0006623 protein targeting to vacuole; GO:0006725 cellular aromatic compound metabolic process; GO:0006726 eye pigment biosynthetic process; GO:0006727 ommochrome biosynthetic process; GO:0006807 nitrogen compound metabolic process; GO:0006810 transport; GO:0006886 intracellular protein transport; GO:0006887 exocytosis; GO:…	GO:0000323 lytic vacuole; GO:0005622 intracellular; GO:0005623 cell; GO:0005737 cytoplasm; GO:0005764 lysosome; GO:0005768 endosome; GO:0005773 vacuole; GO:0012505 endomembrane system; GO:0016020 membrane; GO:0030117 membrane coat; GO:0030119 AP-type membrane coat adaptor complex; GO:0030123 AP-3 adaptor complex; GO:0031201 SNARE complex; GO:0031410 cytoplasmic vesicle; GO:0031982 vesicle; GO:003…	GO:0005215 transporter activity; GO:0005488 binding; GO:0005515 protein binding; GO:0017016 Ras GTPase binding; GO:0017137 Rab GTPase binding; GO:0019899 enzyme binding; GO:0030276 clathrin binding; GO:0031267 small GTPase binding; GO:0051020 GTPase binding;	K12398	AP3M; AP-3 complex subunit mu	map04142 Lysosome
CL1167.Contig2_All_Gene.7812	Ras-related protein Rab-5C OS=Bos taurus OX=9913 GN=RAB5C PE=2 SV=1	0.636	Down	0.0026388	RAB5C	145.17	1.4	1	1	1	0.738	0.834	0.711	1.127	1.313	1.15	cytoplasm				K18809	TL; protein toll	map04624 Toll and Imd signaling pathway
Unigene18162_All_Gene.37369	Thioredoxin-2 OS=Drosophila yakuba OX=7245 GN=Trx-2 PE=3 SV=1	0.653	Down	0.0140649	Trx-2	11.336	15.4	1	1	1	0.768	0.714	0.829	1.038	1.399	1.103	cytoplasm				K03671	trxA; thioredoxin 1	map04621 NOD-like receptor signaling pathway; map05418 Fluid shear stress and atherosclerosis	PF00085	Thioredoxin
Unigene343_All_Gene.12516	Ras-related protein Rab-33B OS=Mus musculus OX=10090 GN=Rab33b PE=1 SV=1	0.654	Down	0.032502	Rab33b	112.4	1.1	1	1	1	0.773	0.663	0.874	1.033	1.432	1.069	cytoplasm				K07890	RAB21; Ras-related protein Rab-21		PF00071	Ras family
CL1789.Contig2_All_Gene.10406	Peroxiredoxin-2 OS=Homo sapiens OX=9606 GN=PRDX2 PE=1 SV=5	0.672	Down	0.022283	PRDX2	53.929	4.7	2	3	2	0.837	0.754	0.76	1.095	1.404	0.999	cytoskeleton							PF13192; PF07992	Thioredoxin domain; Pyridine nucleotide-disulphide oxidoreductase
Unigene18591_All_Gene.37954	Ras-related protein Rap-1 OS=Caenorhabditis elegans OX=6239 GN=rap-1 PE=3 SV=1	0.683	Down	0.0080214	rap-1	89.134	1.9	1	1	1	0.825	0.701	0.876	1.257	1.173	1.089	cytoplasm				K04422	MAP3K13, LZK; mitogen-activated protein kinase kinase kinase 13 [EC:2.7.11.25]	map04010 MAPK signaling pathway; map04361 Axon regeneration	PF07714	Protein tyrosine kinase
Unigene16381_All_Gene.35172	Cilia- and flagella-associated protein 251 OS=Mus musculus OX=10090 GN=Wdr66 PE=1 SV=1	0.712	Down	0.0257	Wdr66	52.368	2.9	1	1	1	0.844	0.756	0.845	1.108	1.338	0.987	cytoplasm,nucleus				K08815	TTBK; tau tubulin kinase [EC:2.7.11.26]		PF00069	Protein kinase domain
CL1886.Contig1_All_Gene.10983	Heat shock 70 kDa protein 1-like OS=Mus musculus OX=10090 GN=Hspa1l PE=1 SV=4	0.732	Down	4.5595e-06	Hspa1l	134.24	6.1	5	6	3	0.834	0.831	0.82	1.152	1.126	1.115	cytoplasm				K03283	HSPA1s; heat shock 70kDa protein 1/2/6/8	map03040 Spliceosome; map04010 MAPK signaling pathway; map04141 Protein processing in endoplasmic reticulum; map04144 Endocytosis; map04213 Longevity regulating pathway - multiple species; map04612 Antigen processing and presentation; map04915 Estrogen signaling pathway; map05134 Legionellosis; map05145 Toxoplasmosis; map05162 Measles
Unigene17087_All_Gene.36068	Ras-related protein Rab-21 OS=Canis lupus familiaris OX=9615 GN=RAB21 PE=3 SV=3	0.733	Down	0.0131446	RAB21	22.606	16	2	2	2	0.897	0.812	0.784	1.085	1.273	1.045	mitochondria				K07890	RAB21; Ras-related protein Rab-21		PF00071	Ras family
Unigene15786_All_Gene.34483	alpha-amylase [Tritrichomonas foetus]	0.743	Down	0.0032978	---	67.843	17.4	7	8	7	0.89	0.86	0.794	1.084	1.214	1.127	mitochondria				K01187	malZ; alpha-glucosidase [EC:3.2.1.20]	map00052 Galactose metabolism; map00500 Starch and sucrose metabolism; map01100 Metabolic pathways	PF00128	Alpha amylase, catalytic domain
Unigene916_All_Gene.13216	nitroreductase family protein [Tritrichomonas foetus]	0.749	Down	0.0113778	---	21.015	11.5	2	2	2	0.824	0.914	0.795	1.14	1.218	1.026	extracellular							PF00881	Nitroreductase family
Unigene6975_All_Gene.22758	Ras-related protein Rab-2A OS=Oryctolagus cuniculus OX=9986 GN=RAB2A PE=2 SV=1	0.75	Down	0.0029382	RAB2A	21.359	7	1	1	1	0.849	0.893	0.799	1.154	1.173	1.062	cytoplasm				K07893	RAB6A; Ras-related protein Rab-6A		PF00071	Ras family
Unigene6329_All_Gene.21668	AP-1 complex subunit mu-1 OS=Homo sapiens OX=9606 GN=AP1M1 PE=1 SV=3	0.752	Down	0.0020634	AP1M1	49.272	27.2	10	12	1	0.842	0.878	0.836	1.088	1.093	1.218	cytoskeleton	GO:0001775 cell activation; GO:0002090 regulation of receptor internalization; GO:0002092 positive regulation of receptor internalization; GO:0002119 nematode larval development; GO:0002164 larval development; GO:0002252 immune effector process; GO:0002263 cell activation involved in immune response; GO:0002274 myeloid leukocyte activation; GO:0002275 myeloid cell activation involved in immune re…	GO:0000139 Golgi membrane; GO:0000323 lytic vacuole; GO:0005622 intracellular; GO:0005623 cell; GO:0005737 cytoplasm; GO:0005764 lysosome; GO:0005765 lysosomal membrane; GO:0005773 vacuole; GO:0005774 vacuolar membrane; GO:0005794 Golgi apparatus; GO:0005798 Golgi-associated vesicle; GO:0005802 trans-Golgi network; GO:0005829 cytosol; GO:0005886 plasma membrane; GO:0005905 clathrin-coated pit; GO…	GO:0005048 signal sequence binding; GO:0005102 signaling receptor binding; GO:0005215 transporter activity; GO:0005488 binding; GO:0005515 protein binding; GO:0033218 amide binding; GO:0042277 peptide binding; GO:0050750 low-density lipoprotein particle receptor binding; GO:0070325 lipoprotein particle receptor binding;	K12393	AP1M; AP-1 complex subunit mu	map04142 Lysosome; map05170 Human immunodeficiency virus 1 infection	PF01217	Clathrin adaptor complex small chain
Unigene580_All_Gene.12831	Ribosome biogenesis protein BMS1 homolog OS=Homo sapiens OX=9606 GN=BMS1 PE=1 SV=1	0.754	Down	0.00095637	BMS1	94.482	3.3	2	2	2	0.856	0.892	0.804	1.121	1.154	1.109	cytoplasm	GO:0000462 maturation of SSU-rRNA from tricistronic rRNA transcript (SSU-rRNA, 5.8S rRNA, LSU-rRNA); GO:0000469 cleavage involved in rRNA processing; GO:0000478 endonucleolytic cleavage involved in rRNA processing; GO:0000479 endonucleolytic cleavage of tricistronic rRNA transcript (SSU-rRNA, 5.8S rRNA, LSU-rRNA); GO:0001959 regulation of cytokine-mediated signaling pathway; GO:0001960 negative r…	GO:0005622 intracellular; GO:0005623 cell; GO:0005634 nucleus; GO:0005654 nucleoplasm; GO:0005730 nucleolus; GO:0018995 host cellular component; GO:0030430 host cell cytoplasm; GO:0030684 preribosome; GO:0030686 90S preribosome; GO:0031974 membrane-enclosed lumen; GO:0031981 nuclear lumen; GO:0032991 protein-containing complex; GO:0033643 host cell part; GO:0033646 host intracellular part; GO:003…	GO:0000166 nucleotide binding; GO:0001882 nucleoside binding; GO:0001883 purine nucleoside binding; GO:0003676 nucleic acid binding; GO:0003723 RNA binding; GO:0003824 catalytic activity; GO:0003924 GTPase activity; GO:0005488 binding; GO:0005525 GTP binding; GO:0008233 peptidase activity; GO:0008234 cysteine-type peptidase activity; GO:0016462 pyrophosphatase activity; GO:0016787 hydrolase activ…	K14569	BMS1; ribosome biogenesis protein BMS1	map03008 Ribosome biogenesis in eukaryotes	PF08142	AARP2CN (NUC121) domain
Unigene13893_All_Gene.31862	97 kDa heat shock protein OS=Strongylocentrotus purpuratus OX=7668 PE=1 SV=2	0.757	Down	0.023883	---	75.516	2.1	1	1	1	0.886	0.829	0.825	1.033	1.289	1.034	cytoplasm			GO:0005488 binding; GO:0005515 protein binding; GO:0051082 unfolded protein binding;	K09489	HSPA4; heat shock 70kDa protein 4	map04530 Tight junction; map04612 Antigen processing and presentation
CL882.Contig2_All_Gene.6465	Ras-related protein Rab-4B OS=Rattus norvegicus OX=10116 GN=Rab4b PE=2 SV=1	0.762	Down	0.0161203	Rab4b	21.429	13.5	2	2	1	0.833	0.947	0.784	1.134	1.191	1.04	cytoplasm				K07880	RAB4B; Ras-related protein Rab-4B		PF00071	Ras family
Unigene8301_All_Gene.24943	Putative surface protein bspA-like OS=Trichomonas vaginalis OX=5722 GN=BSPAL1 PE=4 SV=1	0.762	Down	0.040965	BSPAL1	50.85	14.4	4	4	4	0.931	0.804	0.809	1.04	1.288	1.011	peroxisome
CL534.Contig3_All_Gene.4572	Cilia- and flagella-associated protein 251 OS=Mus musculus OX=10090 GN=Wdr66 PE=1 SV=1	0.767	Down	0.0073249	Wdr66	88.603	1.6	1	1	1	0.796	0.846	0.936	1.08	1.171	1.108	cytoplasm				K01099	INPP5B_F; inositol polyphosphate 5-phosphatase INPP5B/F [EC:3.1.3.36]	map00562 Inositol phosphate metabolism; map01100 Metabolic pathways; map04070 Phosphatidylinositol signaling system
Unigene5594_All_Gene.20503	AP-2 complex subunit beta OS=Rattus norvegicus OX=10116 GN=Ap2b1 PE=1 SV=1	0.771	Down	0.0244	Ap2b1	91.874	7.8	4	4	4	0.966	0.79	0.833	1.092	1.214	1.05	cytoplasm				K12392	AP1B1; AP-1 complex subunit beta-1	map04142 Lysosome; map05170 Human immunodeficiency virus 1 infection
CL1392.Contig1_All_Gene.8787	AP-1 complex subunit sigma-2 OS=Dictyostelium discoideum OX=44689 GN=ap1s2 PE=3 SV=1	0.776	Down	0.00086288	ap1s2	31.448	3.3	1	1	1	0.882	0.893	0.823	1.091	1.14	1.116	cytoplasm	GO:0000902 cell morphogenesis; GO:0006950 response to stress; GO:0006996 organelle organization; GO:0007010 cytoskeleton organization; GO:0007015 actin filament organization; GO:0008064 regulation of actin polymerization or depolymerization; GO:0009266 response to temperature stimulus; GO:0009408 response to heat; GO:0009628 response to abiotic stimulus; GO:0009653 anatomical structure morphogene…	GO:0005622 intracellular; GO:0005623 cell; GO:0005856 cytoskeleton; GO:0005884 actin filament; GO:0008290 F-actin capping protein complex; GO:0015629 actin cytoskeleton; GO:0032991 protein-containing complex; GO:0043226 organelle; GO:0043228 non-membrane-bounded organelle; GO:0043229 intracellular organelle; GO:0043232 intracellular non-membrane-bounded organelle; GO:0099080 supramolecular comple…	GO:0003779 actin binding; GO:0005488 binding; GO:0005515 protein binding; GO:0008092 cytoskeletal protein binding; GO:0044877 protein-containing complex binding; GO:0051015 actin filament binding;	K10365	CAPZB; capping protein (actin filament) muscle Z-line, beta	map04144 Endocytosis
CL1325.Contig3_All_Gene.8508	Putative surface protein bspA-like OS=Trichomonas vaginalis OX=5722 GN=BSPAL1 PE=4 SV=1	0.776	Down	0.025461	BSPAL1	48.913	2.1	1	1	1	0.908	0.834	0.84	1.024	1.26	1.042	plasma membrane
CL1221.Contig1_All_Gene.8018	Ras-like protein 2 OS=Physarum polycephalum OX=5791 GN=RAS-2 PE=2 SV=1	0.777	Down	0.0130195	RAS-2	21.867	10.4	1	1	1	0.883	0.82	0.889	1.15	1.188	1	cytoplasm				K07830	RRAS2, TC21; Ras-related protein R-Ras2	map04010 MAPK signaling pathway; map04014 Ras signaling pathway; map04024 cAMP signaling pathway; map04072 Phospholipase D signaling pathway; map04137 Mitophagy - animal; map04140 Autophagy - animal; map04218 Cellular senescence; map04371 Apelin signaling pathway; map04625 C-type lectin receptor signaling pathway; map04810 Regulation of actin cytoskeleton; map05205 Proteoglycans in cancer	PF00071	Ras family
Unigene11671_All_Gene.29208	Heat shock 70 kDa protein 4L OS=Homo sapiens OX=9606 GN=HSPA4L PE=1 SV=3	0.786	Down	0.024305	HSPA4L	84.263	4	2	2	2	0.902	0.864	0.849	1.212	1.142	0.975	cytoplasm			GO:0005488 binding; GO:0005515 protein binding; GO:0051082 unfolded protein binding;	K09485	HSP110; heat shock protein 110kDa	map04141 Protein processing in endoplasmic reticulum
Unigene13166_All_Gene.31089	Ras-related C3 botulinum toxin substrate 1 OS=Rattus norvegicus OX=10116 GN=Rac1 PE=1 SV=1	0.788	Down	0.00084221	Rac1	22.187	25.4	3	5	3	0.827	0.885	0.864	1.128	1.067	1.074	cytoplasm				K04392	RAC1; Ras-related C3 botulinum toxin substrate 1	map04010 MAPK signaling pathway; map04013 MAPK signaling pathway - fly; map04014 Ras signaling pathway; map04015 Rap1 signaling pathway; map04024 cAMP signaling pathway; map04062 Chemokine signaling pathway; map04071 Sphingolipid signaling pathway; map04145 Phagosome; map04151 PI3K-Akt signaling pathway; map04310 Wnt signaling pathway; map04360 Axon guidance; map04361 Axon regeneration; map04370 …	PF00071	Ras family
Unigene14527_All_Gene.32856	Heat shock protein 110 OS=Caenorhabditis elegans OX=6239 GN=hsp-110 PE=3 SV=1	0.788	Down	0.0045608	hsp-110	86.889	14	8	9	8	0.881	0.893	0.82	1.042	1.162	1.086	cytoplasm				K09486	HYOU1; hypoxia up-regulated 1	map04141 Protein processing in endoplasmic reticulum
Unigene19994_All_Gene.39486	Ras-related protein RabA OS=Dictyostelium discoideum OX=44689 GN=rabA PE=2 SV=2	0.794	Down	0.040037	rabA	18.528	6.2	1	1	1	0.831	0.923	0.899	1.244	0.98	1.119	cytoplasm	GO:0001654 eye development; GO:0001775 cell activation; GO:0002252 immune effector process; GO:0002263 cell activation involved in immune response; GO:0002274 myeloid leukocyte activation; GO:0002275 myeloid cell activation involved in immune response; GO:0002283 neutrophil activation involved in immune response; GO:0002366 leukocyte activation involved in immune response; GO:0002376 immune syste…	GO:0005622 intracellular; GO:0005623 cell; GO:0005737 cytoplasm; GO:0005783 endoplasmic reticulum; GO:0005789 endoplasmic reticulum membrane; GO:0005794 Golgi apparatus; GO:0005829 cytosol; GO:0005886 plasma membrane; GO:0012505 endomembrane system; GO:0012506 vesicle membrane; GO:0016020 membrane; GO:0030141 secretory granule; GO:0030659 cytoplasmic vesicle membrane; GO:0030667 secretory granule…	GO:0000166 nucleotide binding; GO:0001882 nucleoside binding; GO:0001883 purine nucleoside binding; GO:0003824 catalytic activity; GO:0003924 GTPase activity; GO:0005488 binding; GO:0016462 pyrophosphatase activity; GO:0016787 hydrolase activity; GO:0016817 hydrolase activity, acting on acid anhydrides; GO:0016818 hydrolase activity, acting on acid anhydrides, in phosphorus-containing anhydrides;…				PF00071	Ras family
Unigene16984_All_Gene.35860	Putative surface protein bspA-like OS=Trichomonas vaginalis OX=5722 GN=BSPAL1 PE=4 SV=1	0.795	Down	0.035442	BSPAL1	87.753	1.2	1	1	1	0.958	0.839	0.835	0.982	1.144	1.184	plasma membrane
CL757.Contig6_All_Gene.5837	Putative surface protein bspA-like OS=Trichomonas vaginalis OX=5722 GN=BSPAL1 PE=4 SV=1	0.804	Down	0.0084815	BSPAL1	119.2	3.6	4	4	4	0.851	0.895	0.866	0.995	1.11	1.144	plasma membrane				K05401	TLR3, CD283; toll-like receptor 3	map04217 Necroptosis; map04620 Toll-like receptor signaling pathway; map05160 Hepatitis C; map05161 Hepatitis B; map05164 Influenza A; map05165 Human papillomavirus infection; map05167 Kaposi sarcoma-associated herpesvirus infection; map05168 Herpes simplex virus 1 infection
CL1775.Contig1_All_Gene.10301	AP-3 complex subunit beta-1 OS=Mus musculus OX=10090 GN=Ap3b1 PE=1 SV=2	0.809	Down	0.027362	Ap3b1	77.957	2.7	1	1	1	0.866	0.837	0.961	1.001	1.123	1.168	cytoplasm				K12397	AP3B; AP-3 complex subunit beta	map04142 Lysosome
Unigene593_All_Gene.12850	Ras-related protein Rab-18 OS=Caenorhabditis briggsae OX=6238 GN=rab-18 PE=3 SV=1	0.813	Down	0.022362	rab-18	22.845	7	1	1	1	0.95	0.818	0.896	1.032	1.17	1.073	plasma membrane	GO:0006465 signal peptide processing; GO:0006508 proteolysis; GO:0006518 peptide metabolic process; GO:0006605 protein targeting; GO:0006807 nitrogen compound metabolic process; GO:0006810 transport; GO:0006886 intracellular protein transport; GO:0008104 protein localization; GO:0008152 metabolic process; GO:0009987 cellular process; GO:0010467 gene expression; GO:0015031 protein transport; GO:00…	GO:0005622 intracellular; GO:0005623 cell; GO:0005737 cytoplasm; GO:0005783 endoplasmic reticulum; GO:0005787 signal peptidase complex; GO:0005789 endoplasmic reticulum membrane; GO:0012505 endomembrane system; GO:0016020 membrane; GO:0031984 organelle subcompartment; GO:0032991 protein-containing complex; GO:0042175 nuclear outer membrane-endoplasmic reticulum membrane network; GO:0043226 organe…	GO:0003824 catalytic activity; GO:0008233 peptidase activity; GO:0016787 hydrolase activity; GO:0140096 catalytic activity, acting on a protein;
CL882.Contig1_All_Gene.6464	Ras-related protein Rab-4B OS=Danio rerio OX=7955 GN=rab4b PE=2 SV=1	0.813	Down	0.043542	rab4b	21.464	13.5	2	2	1	0.965	0.891	0.803	1.045	1.195	1.03	cytoplasm				K07880	RAB4B; Ras-related protein Rab-4B		PF00071	Ras family
Unigene3822_All_Gene.17607	60S ribosomal protein L9 OS=Caenorhabditis elegans OX=6239 GN=rpl-9 PE=3 SV=1	0.82	Down	0.0035179	rpl-9	34.617	8.6	2	2	2	0.854	0.89	0.944	1.064	1.097	1.116	extracellular				K09517	DNAJB11; DnaJ homolog subfamily B member 11	map04141 Protein processing in endoplasmic reticulum	PF00226; PF01556	DnaJ domain; DnaJ C terminal domain
CL429.Contig2_All_Gene.3844	Ras-like protein 2 OS=Physarum polycephalum OX=5791 GN=RAS-2 PE=2 SV=1	0.823	Down	0.00022075	RAS-2	21.256	24	4	7	2	0.934	0.918	0.888	1.109	1.117	1.102	cytoplasm				K07830	RRAS2, TC21; Ras-related protein R-Ras2	map04010 MAPK signaling pathway; map04014 Ras signaling pathway; map04024 cAMP signaling pathway; map04072 Phospholipase D signaling pathway; map04137 Mitophagy - animal; map04140 Autophagy - animal; map04218 Cellular senescence; map04371 Apelin signaling pathway; map04625 C-type lectin receptor signaling pathway; map04810 Regulation of actin cytoskeleton; map05205 Proteoglycans in cancer	PF00071	Ras family
Unigene17688_All_Gene.36863	Legume-like lectin family protein [Tritrichomonas foetus]	0.826	Down	0.0004217	---	49.356	9.1	4	4	4	0.916	0.878	0.881	1.072	1.062	1.103	endoplasmic reticulum							PF03388	Legume-like lectin family
CL838.Contig3_All_Gene.6171	Cilia- and flagella-associated protein 251 OS=Mus musculus OX=10090 GN=Wdr66 PE=1 SV=1	0.828	Down	0.0111158	Wdr66	86.647	3.1	2	3	2	0.944	0.934	0.83	1.07	1.09	1.11	nucleus
Unigene18595_All_Gene.37962	Ras-like protein 1 OS=Physarum polycephalum OX=5791 GN=RAS1 PE=2 SV=1	0.829	Down	0.0056599	RAS1	20.824	35.5	4	5	4	0.932	0.851	0.938	1.064	1.12	1.098	cytoplasm				K04353	RAP1A; Ras-related protein Rap-1A	map04010 MAPK signaling pathway; map04014 Ras signaling pathway; map04015 Rap1 signaling pathway; map04024 cAMP signaling pathway; map04062 Chemokine signaling pathway; map04510 Focal adhesion; map04530 Tight junction; map04611 Platelet activation; map04670 Leukocyte transendothelial migration; map04720 Long-term potentiation; map04722 Neurotrophin signaling pathway; map04934 Cushing syndrome; ma…	PF00071	Ras family
CL1779.Contig8_All_Gene.10320	Ras-related protein Rab-14 OS=Mus musculus OX=10090 GN=Rab14 PE=1 SV=3	0.83	Down	0.0138648	Rab14	22.983	5.4	1	1	1	0.949	0.883	0.865	1.021	1.15	1.078	cytoplasm				K07881	RAB14; Ras-related protein Rab-14	map04152 AMPK signaling pathway	PF00071	Ras family
Unigene10841_All_Gene.28011	Nucleolar protein 58 OS=Dictyostelium discoideum OX=44689 GN=nop58 PE=3 SV=1	0.83	Down	0.0109178	nop58	27.767	7.1	1	1	1	0.863	0.908	0.928	1.075	1.154	1.022	nucleus
Unigene11689_All_Gene.29231	AP-1 complex subunit gamma-1 OS=Mus musculus OX=10090 GN=Ap1g1 PE=1 SV=3	0.831	Down	0.0092351	Ap1g1	82.325	7.5	5	6	5	0.927	0.889	0.896	1.025	1.075	1.163	cytoplasm,nucleus	GO:0000226 microtubule cytoskeleton organization; GO:0001654 eye development; GO:0001910 regulation of leukocyte mediated cytotoxicity; GO:0001912 positive regulation of leukocyte mediated cytotoxicity; GO:0002376 immune system process; GO:0002478 antigen processing and presentation of exogenous peptide antigen; GO:0002495 antigen processing and presentation of peptide antigen via MHC class II; G…	GO:0000139 Golgi membrane; GO:0000323 lytic vacuole; GO:0005622 intracellular; GO:0005623 cell; GO:0005737 cytoplasm; GO:0005764 lysosome; GO:0005765 lysosomal membrane; GO:0005768 endosome; GO:0005773 vacuole; GO:0005774 vacuolar membrane; GO:0005794 Golgi apparatus; GO:0005798 Golgi-associated vesicle; GO:0005802 trans-Golgi network; GO:0005829 cytosol; GO:0005856 cytoskeleton; GO:0012505 endom…	GO:0005215 transporter activity; GO:0005488 binding; GO:0005515 protein binding; GO:0005518 collagen binding; GO:0008022 protein C-terminus binding; GO:0008092 cytoskeletal protein binding; GO:0017016 Ras GTPase binding; GO:0017137 Rab GTPase binding; GO:0019894 kinesin binding; GO:0019899 enzyme binding; GO:0030276 clathrin binding; GO:0030742 GTP-dependent protein binding; GO:0031267 small GTPa…	K12391	AP1G1; AP-1 complex subunit gamma-1	map04142 Lysosome; map05170 Human immunodeficiency virus 1 infection	PF02883	Adaptin C-terminal domain
CL1439.Contig2_All_Gene.8921	Ras-related protein Rab-11A OS=Gallus gallus OX=9031 GN=RAB11A PE=2 SV=1	0.831	Down	0.000143327	RAB11A	22.621	43.2	8	16	7	0.903	0.914	0.88	1.078	1.071	1.096	cytoplasm				K07904	RAB11A; Ras-related protein Rab-11A	map04144 Endocytosis; map04961 Endocrine and other factor-regulated calcium reabsorption; map04962 Vasopressin-regulated water reabsorption; map04972 Pancreatic secretion; map05164 Influenza A	PF00071	Ras family
CL1911.Contig4_All_Gene.11131	Heat shock cognate 71 kDa protein OS=Mus musculus OX=10090 GN=Hspa8 PE=1 SV=1	0.831	Down	0.0085368	Hspa8	72.274	41.9	24	68	1	0.868	0.883	0.953	1.04	1.135	1.077	cytoplasm		GO:0005622 intracellular; GO:0005623 cell; GO:0005737 cytoplasm; GO:0005815 microtubule organizing center; GO:0005829 cytosol; GO:0005856 cytoskeleton; GO:0015630 microtubule cytoskeleton; GO:0031982 vesicle; GO:0043226 organelle; GO:0043227 membrane-bounded organelle; GO:0043228 non-membrane-bounded organelle; GO:0043229 intracellular organelle; GO:0043232 intracellular non-membrane-bounded orga…		K03283	HSPA1s; heat shock 70kDa protein 1/2/6/8	map03040 Spliceosome; map04010 MAPK signaling pathway; map04141 Protein processing in endoplasmic reticulum; map04144 Endocytosis; map04213 Longevity regulating pathway - multiple species; map04612 Antigen processing and presentation; map04915 Estrogen signaling pathway; map05134 Legionellosis; map05145 Toxoplasmosis; map05162 Measles
CL199.Contig2_All_Gene.2317	Ras-related protein Rab-6.2 OS=Caenorhabditis elegans OX=6239 GN=rab-6.2 PE=3 SV=1	0.833	Down	0.048258	rab-6.2	22.259	30.9	5	11	1	0.892	0.975	0.833	1.008	1.178	1.055	cytoplasm	GO:0006605 protein targeting; GO:0006623 protein targeting to vacuole; GO:0006810 transport; GO:0006886 intracellular protein transport; GO:0006892 post-Golgi vesicle-mediated transport; GO:0006895 Golgi to endosome transport; GO:0006897 endocytosis; GO:0007034 vacuolar transport; GO:0008104 protein localization; GO:0015031 protein transport; GO:0015833 peptide transport; GO:0016192 vesicle-media…	GO:0005622 intracellular; GO:0005623 cell; GO:0005737 cytoplasm; GO:0005768 endosome; GO:0005769 early endosome; GO:0005770 late endosome; GO:0005886 plasma membrane; GO:0012505 endomembrane system; GO:0016020 membrane; GO:0030139 endocytic vesicle; GO:0031410 cytoplasmic vesicle; GO:0031982 vesicle; GO:0043226 organelle; GO:0043227 membrane-bounded organelle; GO:0043229 intracellular organelle; …	GO:0003824 catalytic activity; GO:0003924 GTPase activity; GO:0016462 pyrophosphatase activity; GO:0016787 hydrolase activity; GO:0016817 hydrolase activity, acting on acid anhydrides; GO:0016818 hydrolase activity, acting on acid anhydrides, in phosphorus-containing anhydrides; GO:0017111 nucleoside-triphosphatase activity;	K07890	RAB21; Ras-related protein Rab-21		PF00071	Ras family
CL1086.Contig2_All_Gene.7445	Actin OS=Entamoeba histolytica OX=5759 PE=2 SV=1	1.201	Up	0.00174486	---	44.947	62.6	24	174	24	1.078	1.105	1.109	0.956	0.892	0.892	mitochondria	GO:0006810 transport; GO:0006897 endocytosis; GO:0006909 phagocytosis; GO:0006996 organelle organization; GO:0007010 cytoskeleton organization; GO:0009987 cellular process; GO:0016043 cellular component organization; GO:0016192 vesicle-mediated transport; GO:0051179 localization; GO:0051234 establishment of localization; GO:0071840 cellular component organization or biogenesis; GO:0098657 import …	GO:0005622 intracellular; GO:0005623 cell; GO:0005856 cytoskeleton; GO:0015629 actin cytoskeleton; GO:0043226 organelle; GO:0043228 non-membrane-bounded organelle; GO:0043229 intracellular organelle; GO:0043232 intracellular non-membrane-bounded organelle;	GO:0005198 structural molecule activity; GO:0005200 structural constituent of cytoskeleton; GO:0005488 binding; GO:0005515 protein binding; GO:0008092 cytoskeletal protein binding; GO:0017022 myosin binding;	K05692	ACTB_G1; actin beta/gamma 1	map04015 Rap1 signaling pathway; map04145 Phagosome; map04210 Apoptosis; map04390 Hippo signaling pathway; map04391 Hippo signaling pathway - fly; map04510 Focal adhesion; map04520 Adherens junction; map04530 Tight junction; map04611 Platelet activation; map04670 Leukocyte transendothelial migration; map04714 Thermogenesis; map04745 Phototransduction - fly; map04810 Regulation of actin cytoskelet…
CL1661.Contig1_All_Gene.9816	Receptor expression-enhancing protein 4 OS=Rattus norvegicus OX=10116 GN=Reep4 PE=1 SV=1	1.202	Up	0.033061	Reep4	15.196	20.5	3	7	3	1.156	1.135	1.051	0.931	0.845	1.005	mitochondria				K17279	REEP5_6; receptor expression-enhancing protein 5/6
Unigene418_All_Gene.12619	40S ribosomal protein S5 OS=Bos taurus OX=9913 GN=RPS5 PE=2 SV=3	1.216	Up	0.0166963	RPS5	35.794	48.8	12	24	12	1.095	1.088	1.201	0.915	0.873	0.994	cytoplasm	GO:0000122 negative regulation of transcription by RNA polymerase II; GO:0002682 regulation of immune system process; GO:0002684 positive regulation of immune system process; GO:0002831 regulation of response to biotic stimulus; GO:0002833 positive regulation of response to biotic stimulus; GO:0003008 system process; GO:0006082 organic acid metabolic process; GO:0006355 regulation of transcriptio…	GO:0005622 intracellular; GO:0005623 cell; GO:0005634 nucleus; GO:0005737 cytoplasm; GO:0005739 mitochondrion; GO:0005777 peroxisome; GO:0005782 peroxisomal matrix; GO:0005829 cytosol; GO:0009507 chloroplast; GO:0009536 plastid; GO:0031907 microbody lumen; GO:0031974 membrane-enclosed lumen; GO:0042579 microbody; GO:0043226 organelle; GO:0043227 membrane-bounded organelle; GO:0043229 intracellula…	GO:0000166 nucleotide binding; GO:0003712 transcription coregulator activity; GO:0003714 transcription corepressor activity; GO:0003824 catalytic activity; GO:0005488 binding; GO:0005515 protein binding; GO:0016491 oxidoreductase activity; GO:0016638 oxidoreductase activity, acting on the CH-NH2 group of donors; GO:0016639 oxidoreductase activity, acting on the CH-NH2 group of donors, NAD or NADP…	K18258	CRYM; thiomorpholine-carboxylate dehydrogenase [EC:1.5.1.25]
Unigene9715_All_Gene.26799	60S ribosomal protein L15 OS=Rattus norvegicus OX=10116 GN=Rpl15 PE=1 SV=2	1.216	Up	0.003035	Rpl15	24.166	21.4	3	15	3	1.092	1.149	1.096	0.953	0.872	0.919	mitochondria	GO:0000184 nuclear-transcribed mRNA catabolic process, nonsense-mediated decay; GO:0000956 nuclear-transcribed mRNA catabolic process; GO:0002181 cytoplasmic translation; GO:0006139 nucleobase-containing compound metabolic process; GO:0006401 RNA catabolic process; GO:0006402 mRNA catabolic process; GO:0006412 translation; GO:0006413 translational initiation; GO:0006518 peptide metabolic process;…	GO:0005622 intracellular; GO:0005623 cell; GO:0005634 nucleus; GO:0005730 nucleolus; GO:0005737 cytoplasm; GO:0005829 cytosol; GO:0005840 ribosome; GO:0015934 large ribosomal subunit; GO:0022625 cytosolic large ribosomal subunit; GO:0022626 cytosolic ribosome; GO:0030016 myofibril; GO:0030017 sarcomere; GO:0031672 A band; GO:0031974 membrane-enclosed lumen; GO:0031981 nuclear lumen; GO:0032991 pr…	GO:0003676 nucleic acid binding; GO:0003723 RNA binding; GO:0003735 structural constituent of ribosome; GO:0005198 structural molecule activity; GO:0005488 binding; GO:0097159 organic cyclic compound binding; GO:1901363 heterocyclic compound binding;	K02877	RP-L15e, RPL15; large subunit ribosomal protein L15e	map03010 Ribosome
Unigene10164_All_Gene.27310	AP-1 complex subunit mu OS=Dictyostelium discoideum OX=44689 GN=apm1 PE=1 SV=1	1.218	Up	0.02636	apm1	42.938	14.5	4	5	3	1.105	1.18	1.033	0.847	0.981	0.896	cytoplasm	GO:0006605 protein targeting; GO:0006622 protein targeting to lysosome; GO:0006623 protein targeting to vacuole; GO:0006725 cellular aromatic compound metabolic process; GO:0006726 eye pigment biosynthetic process; GO:0006727 ommochrome biosynthetic process; GO:0006807 nitrogen compound metabolic process; GO:0006810 transport; GO:0006886 intracellular protein transport; GO:0006887 exocytosis; GO:…	GO:0000323 lytic vacuole; GO:0005622 intracellular; GO:0005623 cell; GO:0005737 cytoplasm; GO:0005764 lysosome; GO:0005768 endosome; GO:0005773 vacuole; GO:0012505 endomembrane system; GO:0016020 membrane; GO:0030117 membrane coat; GO:0030119 AP-type membrane coat adaptor complex; GO:0030123 AP-3 adaptor complex; GO:0031201 SNARE complex; GO:0031410 cytoplasmic vesicle; GO:0031982 vesicle; GO:003…	GO:0005215 transporter activity; GO:0005488 binding; GO:0005515 protein binding; GO:0017016 Ras GTPase binding; GO:0017137 Rab GTPase binding; GO:0019899 enzyme binding; GO:0030276 clathrin binding; GO:0031267 small GTPase binding; GO:0051020 GTPase binding;	K11826	AP2M1; AP-2 complex subunit mu-1	map04144 Endocytosis; map04721 Synaptic vesicle cycle; map04961 Endocrine and other factor-regulated calcium reabsorption; map05016 Huntington disease
CL666.Contig2_All_Gene.5317	60S ribosomal protein L4 OS=Caenorhabditis elegans OX=6239 GN=rpl-4 PE=1 SV=3	1.222	Up	0.044896	rpl-4	45.775	41.9	18	30	18	1.028	1.189	1.157	0.974	0.825	0.963	mitochondria	GO:0000184 nuclear-transcribed mRNA catabolic process, nonsense-mediated decay; GO:0000956 nuclear-transcribed mRNA catabolic process; GO:0001558 regulation of cell growth; GO:0002181 cytoplasmic translation; GO:0003360 brainstem development; GO:0006139 nucleobase-containing compound metabolic process; GO:0006401 RNA catabolic process; GO:0006402 mRNA catabolic process; GO:0006412 translation; GO…	GO:0005618 cell wall; GO:0005622 intracellular; GO:0005623 cell; GO:0005634 nucleus; GO:0005730 nucleolus; GO:0005737 cytoplasm; GO:0005773 vacuole; GO:0005774 vacuolar membrane; GO:0005783 endoplasmic reticulum; GO:0005791 rough endoplasmic reticulum; GO:0005829 cytosol; GO:0005840 ribosome; GO:0005844 polysome; GO:0005886 plasma membrane; GO:0005911 cell-cell junction; GO:0009506 plasmodesma; G…	GO:0003676 nucleic acid binding; GO:0003723 RNA binding; GO:0003729 mRNA binding; GO:0003735 structural constituent of ribosome; GO:0005198 structural molecule activity; GO:0005488 binding; GO:0008097 5S rRNA binding; GO:0019843 rRNA binding; GO:0097159 organic cyclic compound binding; GO:1901363 heterocyclic compound binding;	K02930	RP-L4e, RPL4; large subunit ribosomal protein L4e	map03010 Ribosome	PF14374	60S ribosomal protein L4 C-terminal domain
Unigene192_All_Gene.12257	Cystathionine gamma-lyase OS=Dictyostelium discoideum OX=44689 GN=cysA PE=1 SV=1	1.224	Up	0.021263	cysA	41.707	29.2	9	19	9	1.204	1.024	1.112	0.89	0.877	0.961	cytoplasm				K01758	CTH; cystathionine gamma-lyase [EC:4.4.1.1]	map00260 Glycine, serine and threonine metabolism; map00270 Cysteine and methionine metabolism; map00450 Selenocompound metabolism; map01100 Metabolic pathways; map01230 Biosynthesis of amino acids	PF01053	Cys/Met metabolism PLP-dependent enzyme
Unigene11409_All_Gene.28934	60S ribosomal protein L27 OS=Tetrahymena thermophila OX=5911 GN=RPL27 PE=1 SV=1	1.225	Up	0.02638	RPL27	16.278	30.9	5	5	2	1.027	1.2	1.121	0.892	0.863	0.979	mitochondria	GO:0000184 nuclear-transcribed mRNA catabolic process, nonsense-mediated decay; GO:0000956 nuclear-transcribed mRNA catabolic process; GO:0002181 cytoplasmic translation; GO:0002262 myeloid cell homeostasis; GO:0002376 immune system process; GO:0002520 immune system development; GO:0006139 nucleobase-containing compound metabolic process; GO:0006364 rRNA processing; GO:0006396 RNA processing; GO:…	GO:0005622 intracellular; GO:0005623 cell; GO:0005737 cytoplasm; GO:0005783 endoplasmic reticulum; GO:0005789 endoplasmic reticulum membrane; GO:0005791 rough endoplasmic reticulum; GO:0005829 cytosol; GO:0005840 ribosome; GO:0005844 polysome; GO:0012505 endomembrane system; GO:0015934 large ribosomal subunit; GO:0016020 membrane; GO:0022625 cytosolic large ribosomal subunit; GO:0022626 cytosolic…	GO:0003735 structural constituent of ribosome; GO:0005198 structural molecule activity;	K02901	RP-L27e, RPL27; large subunit ribosomal protein L27e	map03010 Ribosome
Unigene2364_All_Gene.15201	Digestive cysteine proteinase 2 OS=Homarus americanus OX=6706 GN=LCP2 PE=2 SV=1	1.234	Up	0.0193601	LCP2	34.734	43.9	10	37	6	1.082	1.117	1.138	0.933	0.808	0.964	extracellular				K01365	CTSL; cathepsin L [EC:3.4.22.15]	map04140 Autophagy - animal; map04142 Lysosome; map04145 Phagosome; map04210 Apoptosis; map04612 Antigen processing and presentation; map05205 Proteoglycans in cancer; map05323 Rheumatoid arthritis; map05418 Fluid shear stress and atherosclerosis	PF08246; PF00112	Cathepsin propeptide inhibitor domain (I29); Papain family cysteine protease
CL424.Contig2_All_Gene.3802	Oxysterol binding protein [Tritrichomonas foetus]	1.237	Up	0.0125411	---	44.525	30.7	7	8	7	1.038	1.177	1.147	0.931	0.851	0.936	cytoplasm				K20464	OSBPL5, ORP5; oxysterol-binding protein-related protein 5	map04979 Cholesterol metabolism
Unigene25205_All_Gene.41995	40S ribosomal protein S19S OS=Ascaris suum OX=6253 GN=RPS19S PE=2 SV=1	1.24	Up	0.044704	RPS19S	15.791	39.7	5	9	2	1.038	1.174	1.167	0.957	0.796	0.971	cytoplasm	GO:0000028 ribosomal small subunit assembly; GO:0002181 cytoplasmic translation; GO:0006403 RNA localization; GO:0006405 RNA export from nucleus; GO:0006407 rRNA export from nucleus; GO:0006412 translation; GO:0006518 peptide metabolic process; GO:0006611 protein export from nucleus; GO:0006807 nitrogen compound metabolic process; GO:0006810 transport; GO:0006886 intracellular protein transport; …	GO:0005622 intracellular; GO:0005623 cell; GO:0005737 cytoplasm; GO:0005829 cytosol; GO:0005840 ribosome; GO:0015935 small ribosomal subunit; GO:0022626 cytosolic ribosome; GO:0022627 cytosolic small ribosomal subunit; GO:0032991 protein-containing complex; GO:0043226 organelle; GO:0043228 non-membrane-bounded organelle; GO:0043229 intracellular organelle; GO:0043232 intracellular non-membrane-bo…	GO:0003735 structural constituent of ribosome; GO:0005198 structural molecule activity;	K02966	RP-S19e, RPS19; small subunit ribosomal protein S19e	map03010 Ribosome
Unigene8555_All_Gene.25220	AP-3 complex subunit delta-1 OS=Bos taurus OX=9913 GN=AP3D1 PE=1 SV=2	1.241	Up	0.0089374	AP3D1	109.21	7.5	7	8	7	1.097	1.109	1.163	0.909	0.837	0.968	cytoplasm	GO:0000041 transition metal ion transport; GO:0002376 immune system process; GO:0002475 antigen processing and presentation via MHC class Ib; GO:0002682 regulation of immune system process; GO:0002684 positive regulation of immune system process; GO:0002694 regulation of leukocyte activation; GO:0002696 positive regulation of leukocyte activation; GO:0006605 protein targeting; GO:0006623 protein …	GO:0005622 intracellular; GO:0005623 cell; GO:0005737 cytoplasm; GO:0005768 endosome; GO:0005770 late endosome; GO:0005783 endoplasmic reticulum; GO:0005794 Golgi apparatus; GO:0005795 Golgi stack; GO:0005798 Golgi-associated vesicle; GO:0005802 trans-Golgi network; GO:0010008 endosome membrane; GO:0012505 endomembrane system; GO:0016020 membrane; GO:0030117 membrane coat; GO:0030119 AP-type memb…	GO:0005215 transporter activity; GO:0005488 binding; GO:0005515 protein binding;	K12396	AP3D; AP-3 complex subunit delta	map04142 Lysosome
CL1945.Contig1_All_Gene.11378	60S ribosomal protein L35a OS=Caenorhabditis elegans OX=6239 GN=rpl-33 PE=1 SV=3	1.246	Up	0.026864	rpl-33	12.274	45.5	5	9	2	1.049	1.163	1.173	0.929	0.813	0.974	mitochondria	GO:0000003 reproduction; GO:0000184 nuclear-transcribed mRNA catabolic process, nonsense-mediated decay; GO:0000956 nuclear-transcribed mRNA catabolic process; GO:0002181 cytoplasmic translation; GO:0003006 developmental process involved in reproduction; GO:0006139 nucleobase-containing compound metabolic process; GO:0006364 rRNA processing; GO:0006396 RNA processing; GO:0006401 RNA catabolic pro…	GO:0005622 intracellular; GO:0005623 cell; GO:0005737 cytoplasm; GO:0005829 cytosol; GO:0005840 ribosome; GO:0009507 chloroplast; GO:0009536 plastid; GO:0015934 large ribosomal subunit; GO:0016020 membrane; GO:0022625 cytosolic large ribosomal subunit; GO:0022626 cytosolic ribosome; GO:0032991 protein-containing complex; GO:0043226 organelle; GO:0043227 membrane-bounded organelle; GO:0043228 non-…	GO:0003676 nucleic acid binding; GO:0003723 RNA binding; GO:0003735 structural constituent of ribosome; GO:0003824 catalytic activity; GO:0004518 nuclease activity; GO:0004519 endonuclease activity; GO:0005198 structural molecule activity; GO:0005488 binding; GO:0008270 zinc ion binding; GO:0016787 hydrolase activity; GO:0016788 hydrolase activity, acting on ester bonds; GO:0019843 rRNA binding; …	K02917	RP-L35Ae, RPL35A; large subunit ribosomal protein L35Ae	map03010 Ribosome	PF01247	Ribosomal protein L35Ae
Unigene1013_All_Gene.13329	Thioredoxin domain-containing protein 3 homolog OS=Heliocidaris crassispina OX=1043166 GN=NME8 PE=1 SV=1	1.256	Up	0.000196095	NME8	15.311	42.3	5	10	5	1.103	1.103	1.14	0.912	0.874	0.879	cytoplasm				K00940	ndk, NME; nucleoside-diphosphate kinase [EC:2.7.4.6]	map00230 Purine metabolism; map00240 Pyrimidine metabolism; map00983 Drug metabolism - other enzymes; map01100 Metabolic pathways	PF00334	Nucleoside diphosphate kinase
CL679.Contig1_All_Gene.5371	NADP-dependent malic enzyme OS=Anas platyrhynchos OX=8839 GN=ME1 PE=1 SV=1	1.262	Up	0.02004	ME1	64.553	48.7	26	61	8	1.184	1.124	1.115	0.984	0.803	0.925	mitochondria	GO:0006082 organic acid metabolic process; GO:0006090 pyruvate metabolic process; GO:0006091 generation of precursor metabolites and energy; GO:0006099 tricarboxylic acid cycle; GO:0006101 citrate metabolic process; GO:0006108 malate metabolic process; GO:0006520 cellular amino acid metabolic process; GO:0006807 nitrogen compound metabolic process; GO:0008152 metabolic process; GO:0009060 aerobic…	GO:0005622 intracellular; GO:0005623 cell; GO:0005737 cytoplasm; GO:0005739 mitochondrion; GO:0043226 organelle; GO:0043227 membrane-bounded organelle; GO:0043229 intracellular organelle; GO:0043231 intracellular membrane-bounded organelle;	GO:0003824 catalytic activity; GO:0004470 malic enzyme activity; GO:0004471 malate dehydrogenase (decarboxylating) (NAD+) activity; GO:0016491 oxidoreductase activity; GO:0016614 oxidoreductase activity, acting on CH-OH group of donors; GO:0016615 malate dehydrogenase activity; GO:0016616 oxidoreductase activity, acting on the CH-OH group of donors, NAD or NADP as acceptor;	K00029	E1.1.1.40, maeB; malate dehydrogenase (oxaloacetate-decarboxylating)(NADP+) [EC:1.1.1.40]	map00620 Pyruvate metabolism; map01100 Metabolic pathways; map01200 Carbon metabolism; map03320 PPAR signaling pathway	PF00390; PF03949	Malic enzyme, N-terminal domain; Malic enzyme, NAD binding domain
Unigene927_All_Gene.13229	Actin, cytoplasmic OS=Biomphalaria obstructa OX=153466 PE=3 SV=1	1.271	Up	0.020815	---	42.135	7.5	3	4	3	1.086	1.164	1.133	0.962	0.782	0.917	cytoplasm	GO:0006810 transport; GO:0006897 endocytosis; GO:0006909 phagocytosis; GO:0006996 organelle organization; GO:0007010 cytoskeleton organization; GO:0009987 cellular process; GO:0016043 cellular component organization; GO:0016192 vesicle-mediated transport; GO:0051179 localization; GO:0051234 establishment of localization; GO:0071840 cellular component organization or biogenesis; GO:0098657 import …	GO:0005622 intracellular; GO:0005623 cell; GO:0005856 cytoskeleton; GO:0015629 actin cytoskeleton; GO:0043226 organelle; GO:0043228 non-membrane-bounded organelle; GO:0043229 intracellular organelle; GO:0043232 intracellular non-membrane-bounded organelle;	GO:0005198 structural molecule activity; GO:0005200 structural constituent of cytoskeleton; GO:0005488 binding; GO:0005515 protein binding; GO:0008092 cytoskeletal protein binding; GO:0017022 myosin binding;	K05692	ACTB_G1; actin beta/gamma 1	map04015 Rap1 signaling pathway; map04145 Phagosome; map04210 Apoptosis; map04390 Hippo signaling pathway; map04391 Hippo signaling pathway - fly; map04510 Focal adhesion; map04520 Adherens junction; map04530 Tight junction; map04611 Platelet activation; map04670 Leukocyte transendothelial migration; map04714 Thermogenesis; map04745 Phototransduction - fly; map04810 Regulation of actin cytoskelet…
Unigene11779_All_Gene.29347	Polyadenylate-binding protein OS=Drosophila melanogaster OX=7227 GN=pAbp PE=1 SV=3	1.276	Up	0.043163	pAbp	78.737	18.4	10	15	10	1.039	1.156	1.208	0.961	0.767	0.939	cytoplasm				K13126	PABPC; polyadenylate-binding protein	map03013 RNA transport; map03015 mRNA surveillance pathway; map03018 RNA degradation	PF00076	RNA recognition motif. (a.k.a. RRM, RBD, or RNP domain)
Unigene6676_All_Gene.22257	40S ribosomal protein S3a OS=Monosiga brevicollis OX=81824 GN=34920 PE=3 SV=1	1.281	Up	0.033218	34920	28.454	48.8	13	26	1	1.072	1.238	1.127	0.925	0.783	0.975	cytoplasm	GO:0000184 nuclear-transcribed mRNA catabolic process, nonsense-mediated decay; GO:0000956 nuclear-transcribed mRNA catabolic process; GO:0002181 cytoplasmic translation; GO:0006139 nucleobase-containing compound metabolic process; GO:0006401 RNA catabolic process; GO:0006402 mRNA catabolic process; GO:0006412 translation; GO:0006413 translational initiation; GO:0006417 regulation of translation;…	GO:0005622 intracellular; GO:0005623 cell; GO:0005634 nucleus; GO:0005654 nucleoplasm; GO:0005730 nucleolus; GO:0005737 cytoplasm; GO:0005783 endoplasmic reticulum; GO:0005829 cytosol; GO:0005840 ribosome; GO:0012505 endomembrane system; GO:0015935 small ribosomal subunit; GO:0022626 cytosolic ribosome; GO:0022627 cytosolic small ribosomal subunit; GO:0031974 membrane-enclosed lumen; GO:0031981 n…	GO:0003676 nucleic acid binding; GO:0003723 RNA binding; GO:0003729 mRNA binding; GO:0003735 structural constituent of ribosome; GO:0005198 structural molecule activity; GO:0005488 binding; GO:0005515 protein binding; GO:0031369 translation initiation factor binding; GO:0044877 protein-containing complex binding; GO:0048027 mRNA 5'-UTR binding; GO:0097159 organic cyclic compound binding; GO:19013…	K02984	RP-S3Ae, RPS3A; small subunit ribosomal protein S3Ae	map03010 Ribosome
CL716.Contig1_All_Gene.5614	60S acidic ribosomal protein P1 OS=Drosophila melanogaster OX=7227 GN=RpLP1 PE=1 SV=2	1.288	Up	0.024757	RpLP1	10.915	16.7	2	3	2	1.029	1.268	1.199	0.958	0.85	0.907	cytoplasm	GO:0000184 nuclear-transcribed mRNA catabolic process, nonsense-mediated decay; GO:0000956 nuclear-transcribed mRNA catabolic process; GO:0001932 regulation of protein phosphorylation; GO:0001934 positive regulation of protein phosphorylation; GO:0002181 cytoplasmic translation; GO:0002182 cytoplasmic translational elongation; GO:0006139 nucleobase-containing compound metabolic process; GO:000640…	GO:0000322 storage vacuole; GO:0000323 lytic vacuole; GO:0000324 fungal-type vacuole; GO:0005622 intracellular; GO:0005623 cell; GO:0005737 cytoplasm; GO:0005773 vacuole; GO:0005829 cytosol; GO:0005840 ribosome; GO:0015934 large ribosomal subunit; GO:0022625 cytosolic large ribosomal subunit; GO:0022626 cytosolic ribosome; GO:0032991 protein-containing complex; GO:0043226 organelle; GO:0043227 me…	GO:0003735 structural constituent of ribosome; GO:0005198 structural molecule activity; GO:0005488 binding; GO:0008047 enzyme activator activity; GO:0019207 kinase regulator activity; GO:0019209 kinase activator activity; GO:0019887 protein kinase regulator activity; GO:0030234 enzyme regulator activity; GO:0030295 protein kinase activator activity; GO:0043021 ribonucleoprotein complex binding; G…	K02942	RP-LP1, RPLP1; large subunit ribosomal protein LP1	map03010 Ribosome
Unigene9993_All_Gene.27131	60S ribosomal protein L6 OS=Bos taurus OX=9913 GN=RPL6 PE=2 SV=3	1.312	Up	0.0112629	RPL6	16.645	38.8	5	11	3	1.096	1.188	1.211	0.924	0.796	0.943	cytoplasm				K02934	RP-L6e, RPL6; large subunit ribosomal protein L6e	map03010 Ribosome
Unigene18981_All_Gene.38547	40S ribosomal protein S13 OS=Gillichthys mirabilis OX=8222 GN=rps13 PE=2 SV=3	1.313	Up	0.029323	rps13	17.005	29.1	4	7	4	1.083	1.34	1.048	0.843	0.889	0.911	cytoplasm	GO:0000184 nuclear-transcribed mRNA catabolic process, nonsense-mediated decay; GO:0000462 maturation of SSU-rRNA from tricistronic rRNA transcript (SSU-rRNA, 5.8S rRNA, LSU-rRNA); GO:0000956 nuclear-transcribed mRNA catabolic process; GO:0002181 cytoplasmic translation; GO:0006139 nucleobase-containing compound metabolic process; GO:0006364 rRNA processing; GO:0006396 RNA processing; GO:0006401 …	GO:0005622 intracellular; GO:0005623 cell; GO:0005634 nucleus; GO:0005654 nucleoplasm; GO:0005730 nucleolus; GO:0005737 cytoplasm; GO:0005829 cytosol; GO:0005840 ribosome; GO:0015935 small ribosomal subunit; GO:0022626 cytosolic ribosome; GO:0022627 cytosolic small ribosomal subunit; GO:0030684 preribosome; GO:0030686 90S preribosome; GO:0031974 membrane-enclosed lumen; GO:0031981 nuclear lumen; …	GO:0003676 nucleic acid binding; GO:0003723 RNA binding; GO:0003729 mRNA binding; GO:0003735 structural constituent of ribosome; GO:0005198 structural molecule activity; GO:0005488 binding; GO:0019843 rRNA binding; GO:0048027 mRNA 5'-UTR binding; GO:0070181 small ribosomal subunit rRNA binding; GO:0097159 organic cyclic compound binding; GO:1901363 heterocyclic compound binding; GO:1990932 5.8S r…	K02953	RP-S13e, RPS13; small subunit ribosomal protein S13e	map03010 Ribosome	PF08069; PF00312	Ribosomal S13/S15 N-terminal domain; Ribosomal protein S15
CL314.Contig1_All_Gene.3075	60S ribosomal protein L7 OS=Tetrahymena thermophila OX=5911 GN=RPL7 PE=1 SV=1	1.326	Up	0.040921	RPL7	27.436	48.1	14	24	1	1.022	1.341	1.121	0.946	0.8	0.882	cytoplasm	GO:0000463 maturation of LSU-rRNA from tricistronic rRNA transcript (SSU-rRNA, 5.8S rRNA, LSU-rRNA); GO:0000470 maturation of LSU-rRNA; GO:0002181 cytoplasmic translation; GO:0006139 nucleobase-containing compound metabolic process; GO:0006364 rRNA processing; GO:0006396 RNA processing; GO:0006412 translation; GO:0006518 peptide metabolic process; GO:0006725 cellular aromatic compound metabolic p…	GO:0005618 cell wall; GO:0005622 intracellular; GO:0005623 cell; GO:0005737 cytoplasm; GO:0005773 vacuole; GO:0005774 vacuolar membrane; GO:0005829 cytosol; GO:0005840 ribosome; GO:0005844 polysome; GO:0005886 plasma membrane; GO:0009507 chloroplast; GO:0009536 plastid; GO:0015934 large ribosomal subunit; GO:0016020 membrane; GO:0022625 cytosolic large ribosomal subunit; GO:0022626 cytosolic ribo…	GO:0003676 nucleic acid binding; GO:0003723 RNA binding; GO:0003729 mRNA binding; GO:0003735 structural constituent of ribosome; GO:0005198 structural molecule activity; GO:0005488 binding; GO:0097159 organic cyclic compound binding; GO:1901363 heterocyclic compound binding;	K02937	RP-L7e, RPL7; large subunit ribosomal protein L7e	map03010 Ribosome	PF08079; PF00327	Ribosomal L30 N-terminal domain; Ribosomal protein L30p/L7e
CL1360.Contig6_All_Gene.8648	60S ribosomal protein L7a OS=Takifugu rubripes OX=31033 GN=rpl7a PE=3 SV=3	1.333	Up	0.00199801	rpl7a	27.454	41.3	9	21	9	1.091	1.181	1.183	0.916	0.843	0.833	cytoplasm,nucleus	GO:0000470 maturation of LSU-rRNA; GO:0000491 small nucleolar ribonucleoprotein complex assembly; GO:0000492 box C/D snoRNP assembly; GO:0002181 cytoplasmic translation; GO:0003008 system process; GO:0003013 circulatory system process; GO:0003018 vascular process in circulatory system; GO:0003056 regulation of vascular smooth muscle contraction; GO:0006139 nucleobase-containing compound metabolic…	GO:0005622 intracellular; GO:0005623 cell; GO:0005634 nucleus; GO:0005730 nucleolus; GO:0005732 small nucleolar ribonucleoprotein complex; GO:0005737 cytoplasm; GO:0005773 vacuole; GO:0005774 vacuolar membrane; GO:0005794 Golgi apparatus; GO:0005829 cytosol; GO:0005840 ribosome; GO:0005844 polysome; GO:0005886 plasma membrane; GO:0005911 cell-cell junction; GO:0009506 plasmodesma; GO:0009507 chlo…	GO:0003676 nucleic acid binding; GO:0003723 RNA binding; GO:0003735 structural constituent of ribosome; GO:0005096 GTPase activator activity; GO:0005102 signaling receptor binding; GO:0005198 structural molecule activity; GO:0005488 binding; GO:0005515 protein binding; GO:0008047 enzyme activator activity; GO:0017016 Ras GTPase binding; GO:0017048 Rho GTPase binding; GO:0019899 enzyme binding; GO…	K02936	RP-L7Ae, RPL7A; large subunit ribosomal protein L7Ae	map03010 Ribosome	PF01248	Ribosomal protein L7Ae/L30e/S12e/Gadd45 family
Unigene7622_All_Gene.23814	40S ribosomal protein S18 OS=Rattus norvegicus OX=10116 GN=Rps18 PE=1 SV=3	1.34	Up	0.024805	Rps18	17.299	17.5	3	4	3	1.114	1.276	1.086	0.983	0.788	0.823	cytoplasm				K02964	RP-S18e, RPS18; small subunit ribosomal protein S18e	map03010 Ribosome
Unigene12909_All_Gene.30801	Polyadenylate-binding protein 1-like OS=Homo sapiens OX=9606 GN=PABPC1L PE=2 SV=1	1.342	Up	0.0050581	PABPC1L	57.138	37.1	18	32	17	1.115	1.215	1.187	0.928	0.796	0.896	nucleus				K13126	PABPC; polyadenylate-binding protein	map03013 RNA transport; map03015 mRNA surveillance pathway; map03018 RNA degradation	PF00076	RNA recognition motif. (a.k.a. RRM, RBD, or RNP domain)
Unigene700_All_Gene.12972	Enolase OS=Eimeria tenella OX=5802 GN=ENO PE=2 SV=1	1.342	Up	0.023223	ENO	50.447	66.2	27	103	19	1.117	1.205	1.178	0.932	0.735	0.941	cytoplasm	GO:0000003 reproduction; GO:0000122 negative regulation of transcription by RNA polymerase II; GO:0000165 MAPK cascade; GO:0000902 cell morphogenesis; GO:0000904 cell morphogenesis involved in differentiation; GO:0001101 response to acid chemical; GO:0001558 regulation of cell growth; GO:0001666 response to hypoxia; GO:0001701 in utero embryonic development; GO:0005975 carbohydrate metabolic proc…	GO:0000015 phosphopyruvate hydratase complex; GO:0000322 storage vacuole; GO:0000323 lytic vacuole; GO:0000324 fungal-type vacuole; GO:0001917 photoreceptor inner segment; GO:0005576 extracellular region; GO:0005618 cell wall; GO:0005622 intracellular; GO:0005623 cell; GO:0005634 nucleus; GO:0005737 cytoplasm; GO:0005739 mitochondrion; GO:0005740 mitochondrial envelope; GO:0005773 vacuole; GO:000…	GO:0000976 transcription regulatory region sequence-specific DNA binding; GO:0000977 RNA polymerase II transcription regulatory region sequence-specific DNA binding; GO:0000981 DNA-binding transcription factor activity, RNA polymerase II-specific; GO:0001067 regulatory region nucleic acid binding; GO:0001227 DNA-binding transcription repressor activity, RNA polymerase II-specific; GO:0003676 nucl…	K01689	ENO, eno; enolase [EC:4.2.1.11]	map00010 Glycolysis / Gluconeogenesis; map01100 Metabolic pathways; map01200 Carbon metabolism; map01230 Biosynthesis of amino acids; map03018 RNA degradation; map04066 HIF-1 signaling pathway	PF03952; PF00113	Enolase, N-terminal domain; Enolase, C-terminal TIM barrel domain
CL1101.Contig3_All_Gene.7503	40S ribosomal protein S6 OS=Branchiostoma floridae OX=7739 GN=RPS6 PE=3 SV=1	1.342	Up	0.037822	RPS6	24.139	9.3	2	2	1	1.252	1.219	0.997	0.846	0.964	0.775	nucleus	GO:0000003 reproduction; GO:0000028 ribosomal small subunit assembly; GO:0000075 cell cycle checkpoint; GO:0000082 G1/S transition of mitotic cell cycle; GO:0000184 nuclear-transcribed mRNA catabolic process, nonsense-mediated decay; GO:0000278 mitotic cell cycle; GO:0000281 mitotic cytokinesis; GO:0000462 maturation of SSU-rRNA from tricistronic rRNA transcript (SSU-rRNA, 5.8S rRNA, LSU-rRNA); G…	GO:0005622 intracellular; GO:0005623 cell; GO:0005634 nucleus; GO:0005654 nucleoplasm; GO:0005730 nucleolus; GO:0005737 cytoplasm; GO:0005783 endoplasmic reticulum; GO:0005829 cytosol; GO:0005840 ribosome; GO:0005844 polysome; GO:0005886 plasma membrane; GO:0005911 cell-cell junction; GO:0005938 cell cortex; GO:0009506 plasmodesma; GO:0009507 chloroplast; GO:0009536 plastid; GO:0012505 endomembra…	GO:0003676 nucleic acid binding; GO:0003723 RNA binding; GO:0003729 mRNA binding; GO:0003735 structural constituent of ribosome; GO:0005198 structural molecule activity; GO:0005488 binding; GO:0005515 protein binding; GO:0019899 enzyme binding; GO:0019900 kinase binding; GO:0019901 protein kinase binding; GO:0097159 organic cyclic compound binding; GO:1901363 heterocyclic compound binding;	K02991	RP-S6e, RPS6; small subunit ribosomal protein S6e	map01521 EGFR tyrosine kinase inhibitor resistance; map03010 Ribosome; map04066 HIF-1 signaling pathway; map04150 mTOR signaling pathway; map04151 PI3K-Akt signaling pathway; map04371 Apelin signaling pathway; map04714 Thermogenesis; map04910 Insulin signaling pathway; map05205 Proteoglycans in cancer
Unigene19163_All_Gene.38746	40S ribosomal protein S26 OS=Sterkiella nova OX=200597 GN=RPS26 PE=3 SV=1	1.346	Up	0.047044	RPS26	12.672	16.8	2	4	2	1.033	1.385	1.037	0.89	0.805	0.871	extracellular	GO:0002181 cytoplasmic translation; GO:0006403 RNA localization; GO:0006405 RNA export from nucleus; GO:0006407 rRNA export from nucleus; GO:0006412 translation; GO:0006518 peptide metabolic process; GO:0006611 protein export from nucleus; GO:0006807 nitrogen compound metabolic process; GO:0006810 transport; GO:0006886 intracellular protein transport; GO:0006913 nucleocytoplasmic transport; GO:00…	GO:0005622 intracellular; GO:0005623 cell; GO:0005737 cytoplasm; GO:0005783 endoplasmic reticulum; GO:0005789 endoplasmic reticulum membrane; GO:0005791 rough endoplasmic reticulum; GO:0005829 cytosol; GO:0005840 ribosome; GO:0005844 polysome; GO:0012505 endomembrane system; GO:0015935 small ribosomal subunit; GO:0016020 membrane; GO:0022626 cytosolic ribosome; GO:0022627 cytosolic small ribosoma…	GO:0003676 nucleic acid binding; GO:0003723 RNA binding; GO:0003729 mRNA binding; GO:0003735 structural constituent of ribosome; GO:0005198 structural molecule activity; GO:0005488 binding; GO:0097159 organic cyclic compound binding; GO:1901363 heterocyclic compound binding;	K02976	RP-S26e, RPS26; small subunit ribosomal protein S26e	map03010 Ribosome
Unigene22106_All_Gene.40657	40S ribosomal protein S19 OS=Dictyostelium discoideum OX=44689 GN=rps19 PE=3 SV=1	1.347	Up	0.0170375	rps19	16.419	38.1	5	9	2	1.106	1.224	1.163	0.91	0.747	0.936	cytoplasm	GO:0000028 ribosomal small subunit assembly; GO:0000184 nuclear-transcribed mRNA catabolic process, nonsense-mediated decay; GO:0000462 maturation of SSU-rRNA from tricistronic rRNA transcript (SSU-rRNA, 5.8S rRNA, LSU-rRNA); GO:0000956 nuclear-transcribed mRNA catabolic process; GO:0001906 cell killing; GO:0002181 cytoplasmic translation; GO:0002262 myeloid cell homeostasis; GO:0002376 immune sy…	GO:0005618 cell wall; GO:0005622 intracellular; GO:0005623 cell; GO:0005634 nucleus; GO:0005654 nucleoplasm; GO:0005730 nucleolus; GO:0005737 cytoplasm; GO:0005773 vacuole; GO:0005829 cytosol; GO:0005840 ribosome; GO:0005844 polysome; GO:0005911 cell-cell junction; GO:0009506 plasmodesma; GO:0015935 small ribosomal subunit; GO:0016020 membrane; GO:0022626 cytosolic ribosome; GO:0022627 cytosolic …	GO:0003676 nucleic acid binding; GO:0003723 RNA binding; GO:0003729 mRNA binding; GO:0003735 structural constituent of ribosome; GO:0005198 structural molecule activity; GO:0005488 binding; GO:0005515 protein binding; GO:0017134 fibroblast growth factor binding; GO:0019838 growth factor binding; GO:0019899 enzyme binding; GO:0019900 kinase binding; GO:0019901 protein kinase binding; GO:0031369 tr…	K02966	RP-S19e, RPS19; small subunit ribosomal protein S19e	map03010 Ribosome
Unigene17898_All_Gene.37104	60S ribosomal protein L14 OS=Sus scrofa OX=9823 GN=RPL14 PE=1 SV=1	1.347	Up	0.0157151	RPL14	14.521	39.2	6	8	2	1.11	1.184	1.221	0.94	0.754	0.915	cytoplasm	GO:0000184 nuclear-transcribed mRNA catabolic process, nonsense-mediated decay; GO:0000956 nuclear-transcribed mRNA catabolic process; GO:0002181 cytoplasmic translation; GO:0006139 nucleobase-containing compound metabolic process; GO:0006355 regulation of transcription, DNA-templated; GO:0006364 rRNA processing; GO:0006396 RNA processing; GO:0006401 RNA catabolic process; GO:0006402 mRNA catabol…	GO:0005622 intracellular; GO:0005623 cell; GO:0005634 nucleus; GO:0005730 nucleolus; GO:0005737 cytoplasm; GO:0005773 vacuole; GO:0005774 vacuolar membrane; GO:0005783 endoplasmic reticulum; GO:0005789 endoplasmic reticulum membrane; GO:0005791 rough endoplasmic reticulum; GO:0005829 cytosol; GO:0005840 ribosome; GO:0005844 polysome; GO:0005911 cell-cell junction; GO:0009506 plasmodesma; GO:00095…	GO:0003676 nucleic acid binding; GO:0003700 DNA-binding transcription factor activity; GO:0003723 RNA binding; GO:0003729 mRNA binding; GO:0003735 structural constituent of ribosome; GO:0005198 structural molecule activity; GO:0005488 binding; GO:0097159 organic cyclic compound binding; GO:0140110 transcription regulator activity; GO:1901363 heterocyclic compound binding;	K02875	RP-L14e, RPL14; large subunit ribosomal protein L14e	map03010 Ribosome
CL707.Contig2_All_Gene.5558	Alpha-actinin-1 OS=Gallus gallus OX=9031 GN=ACTN1 PE=1 SV=3	1.348	Up	0.033943	ACTN1	129.08	65.7	71	233	7	1.135	1.175	1.203	0.912	0.715	0.98	cytoplasm				K05699	ACTN1_4; actinin alpha 1/4	map04510 Focal adhesion; map04520 Adherens junction; map04530 Tight junction; map04670 Leukocyte transendothelial migration; map04810 Regulation of actin cytoskeleton; map05131 Shigellosis; map05146 Amoebiasis; map05203 Viral carcinogenesis; map05322 Systemic lupus erythematosus	PF00307; PF08726	Calponin homology (CH) domain; Ca2+ insensitive EF hand
CL293.Contig3_All_Gene.2961	60S ribosomal protein L18 OS=Rattus norvegicus OX=10116 GN=Rpl18 PE=1 SV=2	1.356	Up	0.0120179	Rpl18	21.202	42.5	8	12	5	1.105	1.27	1.143	0.946	0.779	0.869	nucleus	GO:0002181 cytoplasmic translation; GO:0006412 translation; GO:0006518 peptide metabolic process; GO:0006807 nitrogen compound metabolic process; GO:0008152 metabolic process; GO:0009058 biosynthetic process; GO:0009059 macromolecule biosynthetic process; GO:0009987 cellular process; GO:0010467 gene expression; GO:0019538 protein metabolic process; GO:0034641 cellular nitrogen compound metabolic …	GO:0005622 intracellular; GO:0005623 cell; GO:0005737 cytoplasm; GO:0005773 vacuole; GO:0005774 vacuolar membrane; GO:0005829 cytosol; GO:0005840 ribosome; GO:0005886 plasma membrane; GO:0005911 cell-cell junction; GO:0009506 plasmodesma; GO:0009507 chloroplast; GO:0009536 plastid; GO:0015934 large ribosomal subunit; GO:0016020 membrane; GO:0022625 cytosolic large ribosomal subunit; GO:0022626 cy…	GO:0003676 nucleic acid binding; GO:0003723 RNA binding; GO:0003729 mRNA binding; GO:0003735 structural constituent of ribosome; GO:0005198 structural molecule activity; GO:0005488 binding; GO:0097159 organic cyclic compound binding; GO:1901363 heterocyclic compound binding;	K02883	RP-L18e, RPL18; large subunit ribosomal protein L18e	map03010 Ribosome
Unigene11417_All_Gene.28944	Ferredoxin OS=Trichomonas vaginalis OX=5722 PE=1 SV=1	1.359	Up	0.026063	---	10.845	35.2	2	8	2	1.22	1.111	1.191	0.911	0.723	0.957	cytoplasm							PF00111	2Fe-2S iron-sulfur cluster binding domain
Unigene35_All_Gene.11930	60S ribosomal protein L3 OS=Homo sapiens OX=9606 GN=RPL3 PE=1 SV=2	1.366	Up	0.0060245	RPL3	44.46	37.7	12	26	12	1.075	1.161	1.238	0.895	0.779	0.869	mitochondria				K02925	RP-L3e, RPL3; large subunit ribosomal protein L3e	map03010 Ribosome
CL372.Contig2_All_Gene.3459	40S ribosomal protein S10b OS=Drosophila melanogaster OX=7227 GN=RpS10b PE=1 SV=2	1.371	Up	0.024402	RpS10b	19.518	13.5	3	5	3	1.053	1.256	1.214	0.886	0.741	0.943	mitochondria	GO:0000028 ribosomal small subunit assembly; GO:0006996 organelle organization; GO:0009987 cellular process; GO:0016043 cellular component organization; GO:0022607 cellular component assembly; GO:0022613 ribonucleoprotein complex biogenesis; GO:0022618 ribonucleoprotein complex assembly; GO:0034622 cellular protein-containing complex assembly; GO:0042254 ribosome biogenesis; GO:0042255 ribosome a…	GO:0005622 intracellular; GO:0005623 cell; GO:0005737 cytoplasm; GO:0005829 cytosol; GO:0005840 ribosome; GO:0015935 small ribosomal subunit; GO:0022626 cytosolic ribosome; GO:0022627 cytosolic small ribosomal subunit; GO:0032991 protein-containing complex; GO:0043226 organelle; GO:0043228 non-membrane-bounded organelle; GO:0043229 intracellular organelle; GO:0043232 intracellular non-membrane-bo…	GO:0000822 inositol hexakisphosphate binding; GO:0003676 nucleic acid binding; GO:0003723 RNA binding; GO:0003735 structural constituent of ribosome; GO:0005198 structural molecule activity; GO:0005488 binding; GO:0008144 drug binding; GO:0036094 small molecule binding; GO:0043167 ion binding; GO:0043168 anion binding; GO:0043178 alcohol binding; GO:0097159 organic cyclic compound binding; GO:190…				PF03501	Plectin/S10 domain
CL102.Contig1_All_Gene.1569	60S acidic ribosomal protein P1 OS=Gallus gallus OX=9031 GN=RPLP1 PE=3 SV=1	1.384	Up	0.033801	RPLP1	10.982	16.8	2	3	1	1.034	1.26	1.271	0.893	0.733	0.949	cytoplasm	GO:0000184 nuclear-transcribed mRNA catabolic process, nonsense-mediated decay; GO:0000956 nuclear-transcribed mRNA catabolic process; GO:0001932 regulation of protein phosphorylation; GO:0001934 positive regulation of protein phosphorylation; GO:0002181 cytoplasmic translation; GO:0002182 cytoplasmic translational elongation; GO:0006139 nucleobase-containing compound metabolic process; GO:000640…	GO:0000322 storage vacuole; GO:0000323 lytic vacuole; GO:0000324 fungal-type vacuole; GO:0005622 intracellular; GO:0005623 cell; GO:0005737 cytoplasm; GO:0005773 vacuole; GO:0005829 cytosol; GO:0005840 ribosome; GO:0015934 large ribosomal subunit; GO:0022625 cytosolic large ribosomal subunit; GO:0022626 cytosolic ribosome; GO:0032991 protein-containing complex; GO:0043226 organelle; GO:0043227 me…	GO:0003735 structural constituent of ribosome; GO:0005198 structural molecule activity; GO:0005488 binding; GO:0008047 enzyme activator activity; GO:0019207 kinase regulator activity; GO:0019209 kinase activator activity; GO:0019887 protein kinase regulator activity; GO:0030234 enzyme regulator activity; GO:0030295 protein kinase activator activity; GO:0043021 ribonucleoprotein complex binding; G…	K02942	RP-LP1, RPLP1; large subunit ribosomal protein LP1	map03010 Ribosome
Unigene9309_All_Gene.26041	60S ribosomal protein L13a OS=Macaca fascicularis OX=9541 GN=RPL13A PE=2 SV=3	1.389	Up	0.031762	RPL13A	22.132	25.3	5	7	5	1.109	1.332	1.143	0.917	0.72	0.943	cytoplasm	GO:0000184 nuclear-transcribed mRNA catabolic process, nonsense-mediated decay; GO:0000956 nuclear-transcribed mRNA catabolic process; GO:0002181 cytoplasmic translation; GO:0002237 response to molecule of bacterial origin; GO:0002376 immune system process; GO:0006139 nucleobase-containing compound metabolic process; GO:0006401 RNA catabolic process; GO:0006402 mRNA catabolic process; GO:0006412 …	GO:0005622 intracellular; GO:0005623 cell; GO:0005737 cytoplasm; GO:0005829 cytosol; GO:0005840 ribosome; GO:0015934 large ribosomal subunit; GO:0022625 cytosolic large ribosomal subunit; GO:0022626 cytosolic ribosome; GO:0032991 protein-containing complex; GO:0043226 organelle; GO:0043228 non-membrane-bounded organelle; GO:0043229 intracellular organelle; GO:0043232 intracellular non-membrane-bo…	GO:0003676 nucleic acid binding; GO:0003723 RNA binding; GO:0003729 mRNA binding; GO:0003735 structural constituent of ribosome; GO:0005198 structural molecule activity; GO:0005488 binding; GO:0097159 organic cyclic compound binding; GO:1901363 heterocyclic compound binding;	K02872	RP-L13Ae, RPL13A; large subunit ribosomal protein L13Ae	map03010 Ribosome
CL238.Contig6_All_Gene.2563	Pancreatic alpha-amylase OS=Mus musculus OX=10090 GN=Amy2 PE=1 SV=2	1.399	Up	0.0061359	Amy2	73.416	40.9	18	30	11	1.112	1.28	1.142	0.827	0.782	0.917	endoplasmic reticulum,mitochondria	GO:0005975 carbohydrate metabolic process; GO:0007586 digestion; GO:0008152 metabolic process; GO:0009056 catabolic process; GO:0009605 response to external stimulus; GO:0009607 response to biotic stimulus; GO:0009617 response to bacterium; GO:0016052 carbohydrate catabolic process; GO:0032501 multicellular organismal process; GO:0043207 response to external biotic stimulus; GO:0044238 primary me…	GO:0005576 extracellular region; GO:0005615 extracellular space;	GO:0003824 catalytic activity; GO:0004553 hydrolase activity, hydrolyzing O-glycosyl compounds; GO:0004556 alpha-amylase activity; GO:0005488 binding; GO:0005509 calcium ion binding; GO:0016160 amylase activity; GO:0016787 hydrolase activity; GO:0016798 hydrolase activity, acting on glycosyl bonds; GO:0031404 chloride ion binding; GO:0043167 ion binding; GO:0043168 anion binding; GO:0043169 catio…	K01176	AMY, amyA, malS; alpha-amylase [EC:3.2.1.1]	map00500 Starch and sucrose metabolism; map01100 Metabolic pathways; map04972 Pancreatic secretion; map04973 Carbohydrate digestion and absorption	PF00128	Alpha amylase, catalytic domain
Unigene5828_All_Gene.20876	40S ribosomal protein S9 OS=Dictyostelium discoideum OX=44689 GN=rps9 PE=1 SV=1	1.401	Up	0.00033757	rps9	22.34	36.8	11	20	11	1.136	1.25	1.187	0.866	0.836	0.848	cytoplasm	GO:0000184 nuclear-transcribed mRNA catabolic process, nonsense-mediated decay; GO:0000462 maturation of SSU-rRNA from tricistronic rRNA transcript (SSU-rRNA, 5.8S rRNA, LSU-rRNA); GO:0000956 nuclear-transcribed mRNA catabolic process; GO:0002181 cytoplasmic translation; GO:0006139 nucleobase-containing compound metabolic process; GO:0006364 rRNA processing; GO:0006396 RNA processing; GO:0006401 …	GO:0005618 cell wall; GO:0005622 intracellular; GO:0005623 cell; GO:0005634 nucleus; GO:0005654 nucleoplasm; GO:0005730 nucleolus; GO:0005737 cytoplasm; GO:0005773 vacuole; GO:0005774 vacuolar membrane; GO:0005829 cytosol; GO:0005840 ribosome; GO:0005844 polysome; GO:0005911 cell-cell junction; GO:0009506 plasmodesma; GO:0009507 chloroplast; GO:0009536 plastid; GO:0015935 small ribosomal subunit;…	GO:0003676 nucleic acid binding; GO:0003723 RNA binding; GO:0003729 mRNA binding; GO:0003735 structural constituent of ribosome; GO:0005198 structural molecule activity; GO:0005488 binding; GO:0019843 rRNA binding; GO:0045182 translation regulator activity; GO:0097159 organic cyclic compound binding; GO:1901363 heterocyclic compound binding; GO:1990932 5.8S rRNA binding;	K02997	RP-S9e, RPS9; small subunit ribosomal protein S9e	map03010 Ribosome	PF01479	S4 domain
Unigene5815_All_Gene.20856	60S ribosomal protein L10a OS=Macaca fascicularis OX=9541 GN=RPL10A PE=2 SV=3	1.41	Up	0.0185575	RPL10A	24.45	25.1	7	16	7	1.095	1.245	1.221	0.918	0.711	0.897	mitochondria	GO:0000184 nuclear-transcribed mRNA catabolic process, nonsense-mediated decay; GO:0000470 maturation of LSU-rRNA; GO:0000956 nuclear-transcribed mRNA catabolic process; GO:0002181 cytoplasmic translation; GO:0006139 nucleobase-containing compound metabolic process; GO:0006364 rRNA processing; GO:0006396 RNA processing; GO:0006401 RNA catabolic process; GO:0006402 mRNA catabolic process; GO:00064…	GO:0005622 intracellular; GO:0005623 cell; GO:0005737 cytoplasm; GO:0005829 cytosol; GO:0005840 ribosome; GO:0005844 polysome; GO:0015934 large ribosomal subunit; GO:0022625 cytosolic large ribosomal subunit; GO:0022626 cytosolic ribosome; GO:0030684 preribosome; GO:0030687 preribosome, large subunit precursor; GO:0032991 protein-containing complex; GO:0042788 polysomal ribosome; GO:0043226 organ…	GO:0003676 nucleic acid binding; GO:0003723 RNA binding; GO:0003735 structural constituent of ribosome; GO:0005198 structural molecule activity; GO:0005488 binding; GO:0097159 organic cyclic compound binding; GO:1901363 heterocyclic compound binding;	K02865	RP-L10Ae, RPL10A; large subunit ribosomal protein L10Ae	map03010 Ribosome	PF00687	Ribosomal protein L1p/L10e family
Unigene1006_All_Gene.13323	Nucleolin OS=Xenopus laevis OX=8355 GN=ncl PE=2 SV=3	1.422	Up	0.0082761	ncl	25.945	29.1	6	17	6	1.115	1.233	1.211	0.862	0.73	0.91	nucleus				K14787	MRD1, RBM19; multiple RNA-binding domain-containing protein 1		PF00076	RNA recognition motif. (a.k.a. RRM, RBD, or RNP domain)
Unigene2432_All_Gene.15309	40S ribosomal protein S16 OS=Rattus norvegicus OX=10116 GN=Rps16 PE=1 SV=2	1.427	Up	0.0082572	Rps16	16.222	42.8	6	18	2	1.134	1.29	1.15	0.844	0.743	0.917	cytoplasm	GO:0000184 nuclear-transcribed mRNA catabolic process, nonsense-mediated decay; GO:0000462 maturation of SSU-rRNA from tricistronic rRNA transcript (SSU-rRNA, 5.8S rRNA, LSU-rRNA); GO:0000956 nuclear-transcribed mRNA catabolic process; GO:0001889 liver development; GO:0002181 cytoplasmic translation; GO:0006139 nucleobase-containing compound metabolic process; GO:0006259 DNA metabolic process; GO…	GO:0005618 cell wall; GO:0005622 intracellular; GO:0005623 cell; GO:0005634 nucleus; GO:0005654 nucleoplasm; GO:0005730 nucleolus; GO:0005737 cytoplasm; GO:0005783 endoplasmic reticulum; GO:0005789 endoplasmic reticulum membrane; GO:0005791 rough endoplasmic reticulum; GO:0005829 cytosol; GO:0005840 ribosome; GO:0005844 polysome; GO:0005911 cell-cell junction; GO:0009506 plasmodesma; GO:0009507 c…	GO:0003676 nucleic acid binding; GO:0003723 RNA binding; GO:0003729 mRNA binding; GO:0003735 structural constituent of ribosome; GO:0005198 structural molecule activity; GO:0005488 binding; GO:0005515 protein binding; GO:0097159 organic cyclic compound binding; GO:1901363 heterocyclic compound binding;	K02960	RP-S16e, RPS16; small subunit ribosomal protein S16e	map03010 Ribosome
CL1450.Contig3_All_Gene.8974	Ras-related protein Rab-6.2 OS=Caenorhabditis elegans OX=6239 GN=rab-6.2 PE=3 SV=1	1.43	Up	0.0055997	rab-6.2	21.423	44.3	6	8	1	1.195	1.232	1.168	0.94	0.822	0.752	cytoplasm				K07890	RAB21; Ras-related protein Rab-21		PF00071	Ras family
CL320.Contig2_All_Gene.3127	60S ribosomal protein L17 OS=Homo sapiens OX=9606 GN=RPL17 PE=1 SV=3	1.44	Up	0.0041623	RPL17	18.395	38.7	4	9	1	1.074	1.28	1.256	0.809	0.818	0.88	extracellular	GO:0000184 nuclear-transcribed mRNA catabolic process, nonsense-mediated decay; GO:0000448 cleavage in ITS2 between 5.8S rRNA and LSU-rRNA of tricistronic rRNA transcript (SSU-rRNA, 5.8S rRNA, LSU-rRNA); GO:0000460 maturation of 5.8S rRNA; GO:0000463 maturation of LSU-rRNA from tricistronic rRNA transcript (SSU-rRNA, 5.8S rRNA, LSU-rRNA); GO:0000466 maturation of 5.8S rRNA from tricistronic rRNA …	GO:0005622 intracellular; GO:0005623 cell; GO:0005634 nucleus; GO:0005737 cytoplasm; GO:0005829 cytosol; GO:0005840 ribosome; GO:0005844 polysome; GO:0015934 large ribosomal subunit; GO:0022625 cytosolic large ribosomal subunit; GO:0022626 cytosolic ribosome; GO:0030016 myofibril; GO:0030017 sarcomere; GO:0030684 preribosome; GO:0030687 preribosome, large subunit precursor; GO:0031672 A band; GO:…	GO:0003676 nucleic acid binding; GO:0003723 RNA binding; GO:0003735 structural constituent of ribosome; GO:0005198 structural molecule activity; GO:0005488 binding; GO:0019843 rRNA binding; GO:0070180 large ribosomal subunit rRNA binding; GO:0097159 organic cyclic compound binding; GO:1901363 heterocyclic compound binding;	K02880	RP-L17e, RPL17; large subunit ribosomal protein L17e	map03010 Ribosome	PF00237	Ribosomal protein L22p/L17e
CL314.Contig11_All_Gene.3100	60S ribosomal protein L7 OS=Tetrahymena thermophila OX=5911 GN=RPL7 PE=1 SV=1	1.448	Up	0.0058996	RPL7	26.694	48.5	12	21	2	1.132	1.32	1.174	0.842	0.758	0.905	cytoplasm	GO:0000463 maturation of LSU-rRNA from tricistronic rRNA transcript (SSU-rRNA, 5.8S rRNA, LSU-rRNA); GO:0000470 maturation of LSU-rRNA; GO:0002181 cytoplasmic translation; GO:0006139 nucleobase-containing compound metabolic process; GO:0006364 rRNA processing; GO:0006396 RNA processing; GO:0006412 translation; GO:0006518 peptide metabolic process; GO:0006725 cellular aromatic compound metabolic p…	GO:0005618 cell wall; GO:0005622 intracellular; GO:0005623 cell; GO:0005737 cytoplasm; GO:0005773 vacuole; GO:0005774 vacuolar membrane; GO:0005829 cytosol; GO:0005840 ribosome; GO:0005844 polysome; GO:0005886 plasma membrane; GO:0009507 chloroplast; GO:0009536 plastid; GO:0015934 large ribosomal subunit; GO:0016020 membrane; GO:0022625 cytosolic large ribosomal subunit; GO:0022626 cytosolic ribo…	GO:0003676 nucleic acid binding; GO:0003723 RNA binding; GO:0003729 mRNA binding; GO:0003735 structural constituent of ribosome; GO:0005198 structural molecule activity; GO:0005488 binding; GO:0097159 organic cyclic compound binding; GO:1901363 heterocyclic compound binding;	K02937	RP-L7e, RPL7; large subunit ribosomal protein L7e	map03010 Ribosome	PF08079; PF00327	Ribosomal L30 N-terminal domain; Ribosomal protein L30p/L7e
CL617.Contig2_All_Gene.5060	Putative surface protein bspA-like OS=Trichomonas vaginalis OX=5722 GN=BSPAL1 PE=4 SV=1	1.478	Up	0.0043222	BSPAL1	124.09	4	3	3	1	1.212	1.273	1.154	0.724	0.857	0.881	cytoplasm				K08399	LGR6; leucine-rich repeat-containing G protein-coupled receptor 6	map04310 Wnt signaling pathway
Unigene7733_All_Gene.24001	40S ribosomal protein S15 OS=Caenorhabditis elegans OX=6239 GN=rps-15 PE=1 SV=3	1.48	Up	0.0028842	rps-15	15.72	13.6	2	7	2	1.184	1.302	1.222	0.863	0.749	0.893	mitochondria	GO:0000028 ribosomal small subunit assembly; GO:0000054 ribosomal subunit export from nucleus; GO:0000056 ribosomal small subunit export from nucleus; GO:0002181 cytoplasmic translation; GO:0006403 RNA localization; GO:0006405 RNA export from nucleus; GO:0006407 rRNA export from nucleus; GO:0006412 translation; GO:0006518 peptide metabolic process; GO:0006611 protein export from nucleus; GO:00068…	GO:0005622 intracellular; GO:0005623 cell; GO:0005634 nucleus; GO:0005730 nucleolus; GO:0005737 cytoplasm; GO:0005773 vacuole; GO:0005774 vacuolar membrane; GO:0005829 cytosol; GO:0005840 ribosome; GO:0005844 polysome; GO:0005886 plasma membrane; GO:0005911 cell-cell junction; GO:0009506 plasmodesma; GO:0015935 small ribosomal subunit; GO:0016020 membrane; GO:0022626 cytosolic ribosome; GO:002262…	GO:0003735 structural constituent of ribosome; GO:0005198 structural molecule activity;	K02958	RP-S15e, RPS15; small subunit ribosomal protein S15e	map03010 Ribosome	PF00203	Ribosomal protein S19
Unigene16891_All_Gene.35645	60S ribosomal protein L30 OS=Spodoptera frugiperda OX=7108 GN=RpL30 PE=3 SV=1	1.486	Up	0.0153987	RpL30	11.938	34.9	3	6	2	1.221	1.396	1.016	0.836	0.773	0.836	cytoplasm	GO:0002181 cytoplasmic translation; GO:0006139 nucleobase-containing compound metabolic process; GO:0006364 rRNA processing; GO:0006396 RNA processing; GO:0006412 translation; GO:0006518 peptide metabolic process; GO:0006725 cellular aromatic compound metabolic process; GO:0006807 nitrogen compound metabolic process; GO:0008152 metabolic process; GO:0009058 biosynthetic process; GO:0009059 macrom…	GO:0005622 intracellular; GO:0005623 cell; GO:0005737 cytoplasm; GO:0005829 cytosol; GO:0005840 ribosome; GO:0005844 polysome; GO:0005886 plasma membrane; GO:0005911 cell-cell junction; GO:0009506 plasmodesma; GO:0015934 large ribosomal subunit; GO:0016020 membrane; GO:0022625 cytosolic large ribosomal subunit; GO:0022626 cytosolic ribosome; GO:0030054 cell junction; GO:0032991 protein-containing…	GO:0003676 nucleic acid binding; GO:0003723 RNA binding; GO:0003729 mRNA binding; GO:0003735 structural constituent of ribosome; GO:0005198 structural molecule activity; GO:0005488 binding; GO:0030627 pre-mRNA 5'-splice site binding; GO:0036002 pre-mRNA binding; GO:0097159 organic cyclic compound binding; GO:1901363 heterocyclic compound binding;	K02908	RP-L30e, RPL30; large subunit ribosomal protein L30e	map03010 Ribosome	PF01248	Ribosomal protein L7Ae/L30e/S12e/Gadd45 family
Unigene9404_All_Gene.26270	fructuronate reductase [Tritrichomonas foetus]	1.487	Up	0.0138179	---	54.394	34.2	15	21	15	1.132	1.171	1.29	0.821	0.679	0.917	cytoplasm	GO:0005975 carbohydrate metabolic process; GO:0005996 monosaccharide metabolic process; GO:0006063 uronic acid metabolic process; GO:0006064 glucuronate catabolic process; GO:0006082 organic acid metabolic process; GO:0008152 metabolic process; GO:0009056 catabolic process; GO:0009987 cellular process; GO:0016052 carbohydrate catabolic process; GO:0016054 organic acid catabolic process; GO:001958…	GO:0005622 intracellular; GO:0005623 cell; GO:0005737 cytoplasm;	GO:0003824 catalytic activity; GO:0008866 fructuronate reductase activity; GO:0016491 oxidoreductase activity; GO:0016614 oxidoreductase activity, acting on CH-OH group of donors; GO:0016616 oxidoreductase activity, acting on the CH-OH group of donors, NAD or NADP as acceptor;				PF01232; PF08125	Mannitol dehydrogenase Rossmann domain; Mannitol dehydrogenase C-terminal domain
Unigene13093_All_Gene.31016	60S ribosomal protein L35 OS=Danio rerio OX=7955 GN=rpl35 PE=2 SV=3	1.503	Up	0.0117612	rpl35	14.217	22.8	3	6	3	1.119	1.32	1.219	0.766	0.724	0.944	nucleus	GO:0000184 nuclear-transcribed mRNA catabolic process, nonsense-mediated decay; GO:0000463 maturation of LSU-rRNA from tricistronic rRNA transcript (SSU-rRNA, 5.8S rRNA, LSU-rRNA); GO:0000470 maturation of LSU-rRNA; GO:0000956 nuclear-transcribed mRNA catabolic process; GO:0002181 cytoplasmic translation; GO:0002262 myeloid cell homeostasis; GO:0002376 immune system process; GO:0002520 immune sys…	GO:0005622 intracellular; GO:0005623 cell; GO:0005634 nucleus; GO:0005730 nucleolus; GO:0005737 cytoplasm; GO:0005783 endoplasmic reticulum; GO:0005789 endoplasmic reticulum membrane; GO:0005791 rough endoplasmic reticulum; GO:0005829 cytosol; GO:0005840 ribosome; GO:0005911 cell-cell junction; GO:0009506 plasmodesma; GO:0012505 endomembrane system; GO:0015934 large ribosomal subunit; GO:0016020 …	GO:0003676 nucleic acid binding; GO:0003723 RNA binding; GO:0003729 mRNA binding; GO:0003735 structural constituent of ribosome; GO:0005198 structural molecule activity; GO:0005488 binding; GO:0043021 ribonucleoprotein complex binding; GO:0044877 protein-containing complex binding; GO:0097159 organic cyclic compound binding; GO:1901363 heterocyclic compound binding;	K02918	RP-L35e, RPL35; large subunit ribosomal protein L35e	map03010 Ribosome
Unigene14220_All_Gene.32465	Gelsolin-related protein of 125 kDa OS=Dictyostelium discoideum OX=44689 GN=gnrA PE=1 SV=1	1.515	Up	0.0017613	gnrA	30.923	14.5	3	4	3	1.222	1.285	1.177	0.874	0.821	0.736	cytoplasm	GO:0006139 nucleobase-containing compound metabolic process; GO:0006464 cellular protein modification process; GO:0006725 cellular aromatic compound metabolic process; GO:0006807 nitrogen compound metabolic process; GO:0006950 response to stress; GO:0006974 cellular response to DNA damage stimulus; GO:0007275 multicellular organism development; GO:0007399 nervous system development; GO:0007417 ce…	GO:0005622 intracellular; GO:0005623 cell; GO:0005634 nucleus; GO:0005654 nucleoplasm; GO:0005730 nucleolus; GO:0005813 centrosome; GO:0005815 microtubule organizing center; GO:0005856 cytoskeleton; GO:0015630 microtubule cytoskeleton; GO:0031974 membrane-enclosed lumen; GO:0031981 nuclear lumen; GO:0043226 organelle; GO:0043227 membrane-bounded organelle; GO:0043228 non-membrane-bounded organell…	GO:0003824 catalytic activity; GO:0016787 hydrolase activity; GO:0016798 hydrolase activity, acting on glycosyl bonds; GO:0019213 deacetylase activity;	K23518	MACROD, ymdB; O-acetyl-ADP-ribose deacetylase [EC:3.1.1.106]		PF01661	Macro domain
Unigene19953_All_Gene.39471	60S ribosomal protein L6 OS=Bos taurus OX=9913 GN=RPL6 PE=2 SV=3	1.524	Up	0.0110432	RPL6	16.537	22.4	3	8	1	1.172	1.283	1.265	0.838	0.678	0.925	cytoplasm
Unigene17123_All_Gene.36140	Eukaryotic translation initiation factor 1A OS=Rattus norvegicus OX=10116 GN=Eif1a PE=2 SV=3	1.564	Up	0.041556	Eif1a	16.48	7.7	2	2	2	1.128	1.532	1.107	0.871	0.64	0.898	extracellular							PF01176	Translation initiation factor 1A / IF-1
Unigene5574_All_Gene.20467	40S ribosomal protein S3a OS=Suberites domuncula OX=55567 PE=2 SV=1	1.577	Up	0.003459	---	28.56	46.2	14	25	2	1.181	1.382	1.202	0.87	0.721	0.797	cytoplasm	GO:0000184 nuclear-transcribed mRNA catabolic process, nonsense-mediated decay; GO:0000956 nuclear-transcribed mRNA catabolic process; GO:0002181 cytoplasmic translation; GO:0006139 nucleobase-containing compound metabolic process; GO:0006401 RNA catabolic process; GO:0006402 mRNA catabolic process; GO:0006412 translation; GO:0006413 translational initiation; GO:0006417 regulation of translation;…	GO:0005622 intracellular; GO:0005623 cell; GO:0005634 nucleus; GO:0005654 nucleoplasm; GO:0005730 nucleolus; GO:0005737 cytoplasm; GO:0005783 endoplasmic reticulum; GO:0005829 cytosol; GO:0005840 ribosome; GO:0012505 endomembrane system; GO:0015935 small ribosomal subunit; GO:0022626 cytosolic ribosome; GO:0022627 cytosolic small ribosomal subunit; GO:0031974 membrane-enclosed lumen; GO:0031981 n…	GO:0003676 nucleic acid binding; GO:0003723 RNA binding; GO:0003729 mRNA binding; GO:0003735 structural constituent of ribosome; GO:0005198 structural molecule activity; GO:0005488 binding; GO:0005515 protein binding; GO:0031369 translation initiation factor binding; GO:0044877 protein-containing complex binding; GO:0048027 mRNA 5'-UTR binding; GO:0097159 organic cyclic compound binding; GO:19013…	K02984	RP-S3Ae, RPS3A; small subunit ribosomal protein S3Ae	map03010 Ribosome
Unigene67_All_Gene.12001	60S ribosomal protein L6 OS=Homo sapiens OX=9606 GN=RPL6 PE=1 SV=3	1.617	Up	0.0143171	RPL6	19.851	22.8	2	4	1	1.109	1.325	1.359	0.884	0.639	0.822	cytoplasm				K02934	RP-L6e, RPL6; large subunit ribosomal protein L6e	map03010 Ribosome
CL314.Contig15_All_Gene.3109	60S ribosomal protein L7 2 OS=Paramecium tetraurelia OX=5888 GN=Rpl7-2 PE=3 SV=1	1.689	Up	0.0032995	Rpl7-2	31.538	41	14	25	1	1.22	1.433	1.225	0.795	0.671	0.83	mitochondria	GO:0000463 maturation of LSU-rRNA from tricistronic rRNA transcript (SSU-rRNA, 5.8S rRNA, LSU-rRNA); GO:0000470 maturation of LSU-rRNA; GO:0002181 cytoplasmic translation; GO:0006139 nucleobase-containing compound metabolic process; GO:0006364 rRNA processing; GO:0006396 RNA processing; GO:0006412 translation; GO:0006518 peptide metabolic process; GO:0006725 cellular aromatic compound metabolic p…	GO:0005618 cell wall; GO:0005622 intracellular; GO:0005623 cell; GO:0005737 cytoplasm; GO:0005773 vacuole; GO:0005774 vacuolar membrane; GO:0005829 cytosol; GO:0005840 ribosome; GO:0005844 polysome; GO:0005886 plasma membrane; GO:0009507 chloroplast; GO:0009536 plastid; GO:0015934 large ribosomal subunit; GO:0016020 membrane; GO:0022625 cytosolic large ribosomal subunit; GO:0022626 cytosolic ribo…	GO:0003676 nucleic acid binding; GO:0003723 RNA binding; GO:0003729 mRNA binding; GO:0003735 structural constituent of ribosome; GO:0005198 structural molecule activity; GO:0005488 binding; GO:0097159 organic cyclic compound binding; GO:1901363 heterocyclic compound binding;	K15200	GTF3C2; general transcription factor 3C polypeptide 2		PF08079; PF00327	Ribosomal L30 N-terminal domain; Ribosomal protein L30p/L7e
Unigene6070_All_Gene.21264	40S ribosomal protein S6 OS=Branchiostoma floridae OX=7739 GN=RPS6 PE=3 SV=1	1.848	Up	0.015715	RPS6	24.454	9.3	3	4	2	1.381	1.583	1.031	0.812	0.734	0.616	cytoplasm	GO:0000003 reproduction; GO:0000028 ribosomal small subunit assembly; GO:0000075 cell cycle checkpoint; GO:0000082 G1/S transition of mitotic cell cycle; GO:0000184 nuclear-transcribed mRNA catabolic process, nonsense-mediated decay; GO:0000278 mitotic cell cycle; GO:0000281 mitotic cytokinesis; GO:0000462 maturation of SSU-rRNA from tricistronic rRNA transcript (SSU-rRNA, 5.8S rRNA, LSU-rRNA); G…	GO:0005622 intracellular; GO:0005623 cell; GO:0005634 nucleus; GO:0005654 nucleoplasm; GO:0005730 nucleolus; GO:0005737 cytoplasm; GO:0005783 endoplasmic reticulum; GO:0005829 cytosol; GO:0005840 ribosome; GO:0005844 polysome; GO:0005886 plasma membrane; GO:0005911 cell-cell junction; GO:0005938 cell cortex; GO:0009506 plasmodesma; GO:0009507 chloroplast; GO:0009536 plastid; GO:0012505 endomembra…	GO:0003676 nucleic acid binding; GO:0003723 RNA binding; GO:0003729 mRNA binding; GO:0003735 structural constituent of ribosome; GO:0005198 structural molecule activity; GO:0005488 binding; GO:0005515 protein binding; GO:0019899 enzyme binding; GO:0019900 kinase binding; GO:0019901 protein kinase binding; GO:0097159 organic cyclic compound binding; GO:1901363 heterocyclic compound binding;	K02991	RP-S6e, RPS6; small subunit ribosomal protein S6e	map01521 EGFR tyrosine kinase inhibitor resistance; map03010 Ribosome; map04066 HIF-1 signaling pathway; map04150 mTOR signaling pathway; map04151 PI3K-Akt signaling pathway; map04371 Apelin signaling pathway; map04714 Thermogenesis; map04910 Insulin signaling pathway; map05205 Proteoglycans in cancer
Unigene17755_All_Gene.36936	Heat shock protein DDB_G0280215 OS=Dictyostelium discoideum OX=44689 GN=DDB_G0280215 PE=3 SV=1	1.864	Up	0.026045	DDB_G0280215	17.581	22	3	4	3	1.493	0.959	1.545	0.629	0.839	0.676	cytoplasm
CL102.Contig6_All_Gene.1577	60S acidic ribosomal protein P1 OS=Gallus gallus OX=9031 GN=RPLP1 PE=3 SV=1	2.171	Up	0.04008	RPLP1	11.316	36.2	3	7	1	1.321	1.828	1.061	0.687	0.84	0.412	cytoplasm	GO:0000184 nuclear-transcribed mRNA catabolic process, nonsense-mediated decay; GO:0000956 nuclear-transcribed mRNA catabolic process; GO:0001932 regulation of protein phosphorylation; GO:0001934 positive regulation of protein phosphorylation; GO:0002181 cytoplasmic translation; GO:0002182 cytoplasmic translational elongation; GO:0006139 nucleobase-containing compound metabolic process; GO:000640…	GO:0000322 storage vacuole; GO:0000323 lytic vacuole; GO:0000324 fungal-type vacuole; GO:0005622 intracellular; GO:0005623 cell; GO:0005737 cytoplasm; GO:0005773 vacuole; GO:0005829 cytosol; GO:0005840 ribosome; GO:0015934 large ribosomal subunit; GO:0022625 cytosolic large ribosomal subunit; GO:0022626 cytosolic ribosome; GO:0032991 protein-containing complex; GO:0043226 organelle; GO:0043227 me…	GO:0003735 structural constituent of ribosome; GO:0005198 structural molecule activity; GO:0005488 binding; GO:0008047 enzyme activator activity; GO:0019207 kinase regulator activity; GO:0019209 kinase activator activity; GO:0019887 protein kinase regulator activity; GO:0030234 enzyme regulator activity; GO:0030295 protein kinase activator activity; GO:0043021 ribonucleoprotein complex binding; G…	K02942	RP-LP1, RPLP1; large subunit ribosomal protein LP1	map03010 Ribosome
Unigene12761_All_Gene.30626	Probable GH family 25 lysozyme 3 OS=Dictyostelium discoideum OX=44689 GN=DDB_G0276439 PE=3 SV=1	2.456	Up	0.0128801	DDB_G0276439	60.55	14.2	7	9	7	1.886	1.33	1.159	0.559	0.768	0.454	mitochondria
