# Supplementary material for: Tandem mass tag-based quantitative proteomics analyses of a chicken-original virulent and its attenuated Histomonas meleagridis strain in China
Source: Front Vet Sci. 2023 Mar 17;10:1106807. doi: 10.3389/fvets.2023.1106807 (PMC10063853; doi:10.3389/fvets.2023.1106807)
Supplement: Supplementary file 2 [file Table_2.xlsx]

## Sheet: D10vsD168
Protein accession	Protein description	D10/D168 Ratio	Regulated Type	D10/D168 P value	Gene name	MW [kDa]	Coverage [%]	Peptides	PSMs	Unique peptides	D10_1_Z	D10_2_Z	D10_3_Z	D168_1_Z	D168_2_Z	D168_3_Z	Subcellular localization	Biological Process	Cellular Component	Molecular Function	KEGG KO No.	KEGG Gene	KEGG pathway	Pfam ID	Domain description
CL588.Contig2_All_Gene.4903	Involucrin OS=Sus scrofa OX=9823 GN=IVL PE=2 SV=1	0.146	Down	0.00056164	IVL	58.38	2.8	1	1	1	0.309	0.201	0.198	1.342	2.033	1.467	cytoplasm,nucleus
Unigene21732_All_Gene.40448	hypothetical protein	0.213	Down	0.0041388	---	20.727	4.3	1	1	1	0.399	0.247	0.326	1.029	2.164	1.368	cytoplasm							PF13568	Outer membrane protein beta-barrel domain
Unigene1397_All_Gene.13690	hypothetical protein WR25_25999 [Diploscapter pachys];PZP33152.1 resolvase [Kocuria rhizophila]	0.217	Down	0.0047812	---	21.19	4.8	1	1	1	0.349	0.292	0.337	1.155	2.322	1.037	cytoplasm							PF00239	Resolvase, N terminal domain
Unigene4837_All_Gene.19250	hypothetical protein [Trichomonas vaginalis G3];EAX96365.1 hypothetical protein TVAG_337970 [Trichomonas vaginalis G3]	0.259	Down	2.4911e-05	---	258.7	1.9	4	4	4	0.416	0.363	0.371	1.595	1.495	1.352	cytoplasm
Unigene6304_All_Gene.21632	Alpha-latrocrustotoxin-Lt1a (Fragment) OS=Latrodectus tredecimguttatus OX=6925 PE=2 SV=2	0.264	Down	5.61e-05	---	13.878	6.5	1	1	1	0.376	0.443	0.372	1.382	1.619	1.514	cytoplasm				K01165	RNASEL; ribonuclease L	map04621 NOD-like receptor signaling pathway; map05160 Hepatitis C; map05164 Influenza A; map05168 Herpes simplex virus 1 infection
Unigene14015_All_Gene.32127	Interaptin OS=Dictyostelium discoideum OX=44689 GN=abpD PE=1 SV=1	0.269	Down	5.5815e-05	abpD	87.317	0.9	1	1	1	0.354	0.449	0.41	1.511	1.55	1.453	cytoplasm
Unigene16234_All_Gene.34996	Uncharacterized protein PF11_0207 OS=Plasmodium falciparum (isolate 3D7) OX=36329 GN=PF11_0207 PE=1 SV=2	0.29	Down	0.00051564	PF11_0207	48	2	1	1	1	0.506	0.416	0.359	1.424	1.669	1.319	cytoplasm
CL703.Contig10_All_Gene.5546	Protein diaphanous homolog 2 OS=Mus musculus OX=10090 GN=Diaph2 PE=1 SV=2	0.295	Down	0.000158085	Diaph2	207.01	4	7	9	1	0.416	0.414	0.396	1.246	1.629	1.274	cytoplasm,nucleus	GO:0006996 organelle organization; GO:0007010 cytoskeleton organization; GO:0007015 actin filament organization; GO:0008064 regulation of actin polymerization or depolymerization; GO:0008154 actin polymerization or depolymerization; GO:0009314 response to radiation; GO:0009416 response to light stimulus; GO:0009453 energy taxis; GO:0009605 response to external stimulus; GO:0009628 response to abi…	GO:0005623 cell; GO:0031143 pseudopodium; GO:0042995 cell projection; GO:0120025 plasma membrane bounded cell projection;	GO:0005488 binding; GO:0005515 protein binding; GO:0005522 profilin binding;	K04512	DAAM; dishevelled associated activator of morphogenesis	map04310 Wnt signaling pathway
Unigene25410_All_Gene.42032	hypothetical protein	0.296	Down	0.00045861	---	17.045	7.5	1	2	1	0.443	0.479	0.377	1.416	1.715	1.255	cytoplasm
Unigene15689_All_Gene.34355	6-phosphogluconate dehydrogenase, decarboxylating OS=Drosophila melanogaster OX=7227 GN=Pgd PE=2 SV=1	0.316	Down	0.00109993	Pgd	82.588	1.7	1	1	1	0.408	0.534	0.422	1.301	1.76	1.255	cytoplasm	GO:0002262 myeloid cell homeostasis; GO:0002376 immune system process; GO:0002520 immune system development; GO:0005975 carbohydrate metabolic process; GO:0005996 monosaccharide metabolic process; GO:0006066 alcohol metabolic process; GO:0006081 cellular aldehyde metabolic process; GO:0006098 pentose-phosphate shunt; GO:0006139 nucleobase-containing compound metabolic process; GO:0006518 peptide …	GO:0005622 intracellular; GO:0005623 cell; GO:0005737 cytoplasm; GO:0005829 cytosol; GO:0005886 plasma membrane; GO:0009898 cytoplasmic side of plasma membrane; GO:0016020 membrane; GO:0071944 cell periphery; GO:0098552 side of membrane; GO:0098562 cytoplasmic side of membrane;	GO:0000166 nucleotide binding; GO:0003824 catalytic activity; GO:0004344 glucose dehydrogenase activity; GO:0004345 glucose-6-phosphate dehydrogenase activity; GO:0005488 binding; GO:0005515 protein binding; GO:0005536 glucose binding; GO:0016491 oxidoreductase activity; GO:0016614 oxidoreductase activity, acting on CH-OH group of donors; GO:0016616 oxidoreductase activity, acting on the CH-OH gr…	K00036	G6PD, zwf; glucose-6-phosphate 1-dehydrogenase [EC:1.1.1.49 1.1.1.363]	map00030 Pentose phosphate pathway; map00480 Glutathione metabolism; map01100 Metabolic pathways; map01200 Carbon metabolism; map05230 Central carbon metabolism in cancer	PF00479; PF02781; PF01182	Glucose-6-phosphate dehydrogenase, NAD binding domain; Glucose-6-phosphate dehydrogenase, C-terminal domain; Glucosamine-6-phosphate isomerases/6-phosphogluconolactonase
Unigene17707_All_Gene.36880	hypothetical protein TRFO_12806 [Tritrichomonas foetus]	0.326	Down	0.00104	---	34.254	7.1	1	1	1	0.43	0.496	0.475	1.469	1.706	1.121	cytoplasm
Unigene24025_All_Gene.41534	Serine/arginine repetitive matrix protein 1 OS=Gallus gallus OX=9031 GN=SRRM1 PE=2 SV=1	0.328	Down	0.00052159	SRRM1	14.258	62.9	5	25	5	0.534	0.452	0.421	1.392	1.655	1.242	cytoskeleton
Unigene19139_All_Gene.38728	Heterochromatin protein 1 OS=Drosophila virilis OX=7244 GN=HP1A PE=3 SV=1	0.328	Down	0.00021726	HP1A	22.025	3.7	1	2	1	0.44	0.484	0.488	1.455	1.623	1.232	cytoplasm	GO:0000122 negative regulation of transcription by RNA polymerase II; GO:0001672 regulation of chromatin assembly or disassembly; GO:0006355 regulation of transcription, DNA-templated; GO:0006357 regulation of transcription by RNA polymerase II; GO:0009889 regulation of biosynthetic process; GO:0009890 negative regulation of biosynthetic process; GO:0009891 positive regulation of biosynthetic pro…	GO:0000785 chromatin; GO:0000792 heterochromatin; GO:0005622 intracellular; GO:0005623 cell; GO:0005634 nucleus; GO:0005694 chromosome; GO:0043226 organelle; GO:0043227 membrane-bounded organelle; GO:0043228 non-membrane-bounded organelle; GO:0043229 intracellular organelle; GO:0043231 intracellular membrane-bounded organelle; GO:0043232 intracellular non-membrane-bounded organelle;	GO:0003682 chromatin binding; GO:0005488 binding;	K11585	CBX1, HP1B, SWI6; chromobox protein 1		PF00385	Chromo (CHRromatin Organisation MOdifier) domain
CL1431.Contig1_All_Gene.8910	Putative surface protein bspA-like OS=Trichomonas vaginalis OX=5722 GN=BSPAL1 PE=4 SV=1	0.335	Down	0.0123613	BSPAL1	35.174	4.4	1	1	1	0.639	0.289	0.514	1.637	1.526	1.137	plasma membrane
CL1220.Contig1_All_Gene.8011	Putative uncharacterized protein DDB_G0277255 OS=Dictyostelium discoideum OX=44689 GN=DDB_G0277255 PE=4 SV=1	0.336	Down	0.0049635	DDB_G0277255	62.519	3.3	1	1	1	0.5	0.464	0.45	1.212	1.948	1.054	cytoplasm
Unigene11051_All_Gene.28431	Lipoyltransferase 1, mitochondrial OS=Homo sapiens OX=9606 GN=LIPT1 PE=1 SV=1	0.349	Down	0.00103851	LIPT1	39.636	2	1	1	1	0.481	0.523	0.471	1.35	1.723	1.15	mitochondria	GO:0006464 cellular protein modification process; GO:0006807 nitrogen compound metabolic process; GO:0008152 metabolic process; GO:0009249 protein lipoylation; GO:0009987 cellular process; GO:0010467 gene expression; GO:0018065 protein-cofactor linkage; GO:0018193 peptidyl-amino acid modification; GO:0018205 peptidyl-lysine modification; GO:0019538 protein metabolic process; GO:0036211 protein mo…	GO:0005622 intracellular; GO:0005623 cell; GO:0005737 cytoplasm; GO:0005739 mitochondrion; GO:0005829 cytosol; GO:0043226 organelle; GO:0043227 membrane-bounded organelle; GO:0043229 intracellular organelle; GO:0043231 intracellular membrane-bounded organelle;	GO:0003824 catalytic activity; GO:0016740 transferase activity; GO:0016746 transferase activity, transferring acyl groups; GO:0016747 transferase activity, transferring acyl groups other than amino-acyl groups; GO:0016772 transferase activity, transferring phosphorus-containing groups; GO:0016779 nucleotidyltransferase activity; GO:0016874 ligase activity; GO:0016879 ligase activity, forming carb…	K10105	LIPT1; lipoyltransferase 1	map00785 Lipoic acid metabolism; map01100 Metabolic pathways	PF03099; PF10437	Biotin/lipoate A/B protein ligase family; Bacterial lipoate protein ligase C-terminus
Unigene23131_All_Gene.41162	Mucin-22 OS=Homo sapiens OX=9606 GN=MUC22 PE=1 SV=2	0.352	Down	0.00035959	MUC22	27.809	3.6	1	1	1	0.545	0.518	0.429	1.359	1.58	1.304	cytoplasm							PF02368	Bacterial Ig-like domain (group 2)
CL1445.Contig1_All_Gene.8941	hypothetical protein	0.353	Down	0.0171189	---	54.197	8.3	4	4	4	0.577	0.304	0.639	1.308	1.848	1.149	nucleus
Unigene21124_All_Gene.40120	Iron-sulfur protein NUBPL OS=Mus musculus OX=10090 GN=Nubpl PE=1 SV=2	0.357	Down	0.0187437	Nubpl	11.294	22.5	1	1	1	0.612	0.381	0.487	1.266	1.966	0.912	cytoplasm		GO:0005622 intracellular; GO:0005623 cell; GO:0005737 cytoplasm; GO:0005829 cytosol;		K03593	mrp, NUBPL; ATP-binding protein involved in chromosome partitioning
CL481.Contig3_All_Gene.4190	Transcription factor SPT20 homolog OS=Dictyostelium discoideum OX=44689 GN=DDB_G0280065 PE=3 SV=1	0.36	Down	0.002201	DDB_G0280065	64.842	2	1	1	1	0.42	0.563	0.534	1.481	1.623	1.111	nucleus
Unigene9291_All_Gene.26001	Interaptin OS=Dictyostelium discoideum OX=44689 GN=abpD PE=1 SV=1	0.36	Down	0.00116182	abpD	273.61	0.3	1	1	1	0.461	0.596	0.463	1.179	1.599	1.439	mitochondria				K22615	NLRC5, NOD4; NLR family CARD domain containing 5
Unigene1164_All_Gene.13494	PREDICTED: hemin receptor-like [Nasonia vitripennis]	0.361	Down	0.0043611	---	71.058	11.1	6	8	6	0.6	0.352	0.572	1.345	1.564	1.307	extracellular							PF07715	TonB-dependent Receptor Plug Domain
Unigene19602_All_Gene.39200	uncharacterized protein LOC111363450, partial [Spodoptera litura]	0.363	Down	0.026578	---	29.68	18.4	4	6	4	0.503	0.525	0.511	0.993	1.609	1.638	extracellular	GO:0000272 polysaccharide catabolic process; GO:0005975 carbohydrate metabolic process; GO:0005976 polysaccharide metabolic process; GO:0005982 starch metabolic process; GO:0005983 starch catabolic process; GO:0006073 cellular glucan metabolic process; GO:0008152 metabolic process; GO:0009056 catabolic process; GO:0009057 macromolecule catabolic process; GO:0009251 glucan catabolic process; GO:00…	GO:0005623 cell; GO:0005886 plasma membrane; GO:0016020 membrane; GO:0071944 cell periphery;	GO:0003824 catalytic activity; GO:0004339 glucan 1,4-alpha-glucosidase activity; GO:0004553 hydrolase activity, hydrolyzing O-glycosyl compounds; GO:0004558 alpha-1,4-glucosidase activity; GO:0005488 binding; GO:0005509 calcium ion binding; GO:0015926 glucosidase activity; GO:0016787 hydrolase activity; GO:0016798 hydrolase activity, acting on glycosyl bonds; GO:0043167 ion binding; GO:0043169 ca…
Unigene13037_All_Gene.30961	hypothetical protein	0.37	Down	0.0387	---	16.791	15.4	2	3	2	0.562	0.554	0.405	1.413	1.959	0.738	extracellular							PF11396	Protein of unknown function (DUF2874)
Unigene4740_All_Gene.19079	Kinase D-interacting substrate of 220 kDa OS=Rattus norvegicus OX=10116 GN=Kidins220 PE=1 SV=2	0.37	Down	0.00038387	Kidins220	34.853	3.2	1	2	1	0.465	0.547	0.543	1.44	1.548	1.211	cytoplasm				K15503	ANKRD44; serine/threonine-protein phosphatase 6 regulatory ankyrin repeat subunit B
Unigene11473_All_Gene.29003	Uncharacterized protein PFB0765w OS=Plasmodium falciparum (isolate 3D7) OX=36329 GN=PFB0765w PE=1 SV=1	0.374	Down	0.0104973	PFB0765w	52.208	2.3	1	1	1	0.507	0.371	0.672	1.11	1.758	1.278	cytoplasm,nucleus
Unigene11522_All_Gene.29051	hypothetical protein	0.374	Down	0.0055169	---	17.704	7.8	1	1	1	0.558	0.448	0.537	1.104	1.848	1.172	extracellular
Unigene12035_All_Gene.29603	hypothetical protein	0.377	Down	0.00050097	---	30.226	9.7	2	2	2	0.608	0.478	0.496	1.246	1.436	1.517	extracellular							PF12667	NigD-like protein
Unigene231_All_Gene.12327	Bromodomain adjacent to zinc finger domain protein 2B OS=Homo sapiens OX=9606 GN=BAZ2B PE=1 SV=3	0.379	Down	0.000195816	BAZ2B	25.419	18.6	4	4	4	0.511	0.569	0.503	1.383	1.545	1.245	cytoplasm				K11655	BAZ1A, ACF1; bromodomain adjacent to zinc finger domain protein 1A		PF00439	Bromodomain
CL349.Contig1_All_Gene.3310	Probable phosphoglycerate mutase OS=Dictyostelium discoideum OX=44689 GN=gpmA PE=1 SV=1	0.384	Down	0.0066635	gpmA	31.272	34.5	9	11	6	0.595	0.471	0.486	0.969	1.715	1.36	mitochondria	GO:0005975 carbohydrate metabolic process; GO:0005996 monosaccharide metabolic process; GO:0006006 glucose metabolic process; GO:0006082 organic acid metabolic process; GO:0006090 pyruvate metabolic process; GO:0006091 generation of precursor metabolites and energy; GO:0006094 gluconeogenesis; GO:0006096 glycolytic process; GO:0006109 regulation of carbohydrate metabolic process; GO:0006139 nucle…	GO:0005622 intracellular; GO:0005623 cell; GO:0005737 cytoplasm; GO:0005829 cytosol;	GO:0003824 catalytic activity; GO:0004619 phosphoglycerate mutase activity; GO:0016853 isomerase activity; GO:0016866 intramolecular transferase activity; GO:0016868 intramolecular transferase activity, phosphotransferases; GO:0046538 2,3-bisphosphoglycerate-dependent phosphoglycerate mutase activity;	K01834	PGAM, gpmA; 2,3-bisphosphoglycerate-dependent phosphoglycerate mutase [EC:5.4.2.11]	map00010 Glycolysis / Gluconeogenesis; map00260 Glycine, serine and threonine metabolism; map01100 Metabolic pathways; map01200 Carbon metabolism; map01230 Biosynthesis of amino acids; map04922 Glucagon signaling pathway; map05230 Central carbon metabolism in cancer	PF00300	Histidine phosphatase superfamily (branch 1)
Unigene15519_All_Gene.34030	Cyclin-dependent kinase 2 OS=Homo sapiens OX=9606 GN=CDK2 PE=1 SV=2	0.385	Down	0.031884	CDK2	37.209	2.8	1	1	1	0.652	0.357	0.554	1.021	2.009	1.026	cytoplasm	GO:0000003 reproduction; GO:0000082 G1/S transition of mitotic cell cycle; GO:0000278 mitotic cell cycle; GO:0000724 double-strand break repair via homologous recombination; GO:0000725 recombinational repair; GO:0000727 double-strand break repair via break-induced replication; GO:0002064 epithelial cell development; GO:0002065 columnar/cuboidal epithelial cell differentiation; GO:0002066 columnar…	GO:0005576 extracellular region; GO:0005622 intracellular; GO:0005623 cell; GO:0005634 nucleus; GO:0005654 nucleoplasm; GO:0005737 cytoplasm; GO:0005819 spindle; GO:0005856 cytoskeleton; GO:0015630 microtubule cytoskeleton; GO:0031431 Dbf4-dependent protein kinase complex; GO:0031974 membrane-enclosed lumen; GO:0031981 nuclear lumen; GO:0032991 protein-containing complex; GO:0043226 organelle; GO…	GO:0003824 catalytic activity; GO:0004672 protein kinase activity; GO:0004674 protein serine/threonine kinase activity; GO:0016301 kinase activity; GO:0016740 transferase activity; GO:0016772 transferase activity, transferring phosphorus-containing groups; GO:0016773 phosphotransferase activity, alcohol group as acceptor; GO:0035173 histone kinase activity; GO:0140096 catalytic activity, acting o…	K02214	CDC7; cell division control protein 7 [EC:2.7.11.1]	map04110 Cell cycle	PF00069	Protein kinase domain
Unigene13903_All_Gene.31889	Myb-like protein X OS=Dictyostelium discoideum OX=44689 GN=mybX PE=3 SV=1	0.39	Down	0.022097	mybX	19.219	7.1	1	1	1	0.549	0.512	0.536	1.124	1.759	1.216	cytoplasm,nucleus
Unigene6702_All_Gene.22311	Cortactin-binding protein 2 OS=Microcebus murinus OX=30608 GN=CTTNBP2 PE=3 SV=1	0.391	Down	0.00067941	CTTNBP2	64.38	3.8	2	2	1	0.537	0.584	0.497	1.411	1.56	1.163	cytoplasm				K04984	TRPA1, ANKTM1; transient receptor potential cation channel subfamily A member 1	map04750 Inflammatory mediator regulation of TRP channels
Unigene14297_All_Gene.32576	Myosin-8 OS=Mus musculus OX=10090 GN=Myh8 PE=2 SV=2	0.391	Down	0.010545	Myh8	27.948	4.5	1	1	1	0.576	0.421	0.598	1.067	1.845	1.165	cytoplasm
Unigene15436_All_Gene.33875	Tetratricopeptide repeat protein 21B OS=Xenopus laevis OX=8355 GN=ttc21b PE=2 SV=1	0.394	Down	0.0056758	ttc21b	145.23	0.9	1	1	1	0.561	0.555	0.497	1.418	1.703	0.977	cytoplasm	GO:0003002 regionalization; GO:0006355 regulation of transcription, DNA-templated; GO:0006357 regulation of transcription by RNA polymerase II; GO:0006810 transport; GO:0006928 movement of cell or subcellular component; GO:0006996 organelle organization; GO:0007017 microtubule-based process; GO:0007018 microtubule-based movement; GO:0007154 cell communication; GO:0007165 signal transduction; GO:0…	GO:0005623 cell; GO:0005929 cilium; GO:0030990 intraciliary transport particle; GO:0030991 intraciliary transport particle A; GO:0032991 protein-containing complex; GO:0042995 cell projection; GO:0043226 organelle; GO:0097542 ciliary tip; GO:0120025 plasma membrane bounded cell projection;		K19673	TTC21B, IFT139; tetratricopeptide repeat protein 21B
Unigene10392_All_Gene.27558	hypothetical protein	0.395	Down	0.045356	---	32.733	18.8	4	5	4	0.604	0.515	0.462	1.385	1.903	0.715	extracellular							PF11396	Protein of unknown function (DUF2874)
Unigene23839_All_Gene.41458	hypothetical protein	0.403	Down	0.0139633	---	12.467	11.2	1	1	1	0.579	0.556	0.487	1.077	1.924	1.028	cytoplasm		GO:0005622 intracellular; GO:0005623 cell; GO:0005737 cytoplasm; GO:0005829 cytosol;
Unigene9653_All_Gene.26712	Protein xmas-2 OS=Drosophila melanogaster OX=7227 GN=xmas-2 PE=1 SV=3	0.403	Down	0.0044197	xmas-2	81.497	1.5	1	2	1	0.576	0.479	0.585	1.291	1.718	1.06	cytoplasm				K16734	SAC3D1, SHD1; SAC3 domain-containing protein 1
Unigene16756_All_Gene.35487	hypothetical protein	0.403	Down	0.0184561	---	36.081	29.7	10	19	10	0.655	0.35	0.631	1.241	1.711	1.103	cytoplasm
Unigene3409_All_Gene.16948	Ankyrin repeat domain-containing protein 50 OS=Homo sapiens OX=9606 GN=ANKRD50 PE=1 SV=4	0.406	Down	0.026519	ANKRD50	55.116	2	1	1	1	0.669	0.354	0.627	1.426	1.692	0.947	cytoplasm				K15503	ANKRD44; serine/threonine-protein phosphatase 6 regulatory ankyrin repeat subunit B
Unigene23603_All_Gene.41361	hypothetical protein	0.407	Down	0.00121848	---	11.565	16.2	1	1	1	0.604	0.533	0.534	1.108	1.486	1.511	mitochondria
Unigene12013_All_Gene.29580	hypothetical protein WR25_23023 [Diploscapter pachys]	0.407	Down	0.035679	---	32.174	3.4	1	1	1	0.707	0.663	0.288	1.356	1.609	1.108	plasma membrane
Unigene12883_All_Gene.30763	Coiled-coil domain-containing protein 150 OS=Homo sapiens OX=9606 GN=CCDC150 PE=1 SV=2	0.41	Down	0.0161214	CCDC150	64.031	3.8	1	1	1	0.727	0.394	0.542	1.378	1.657	1.023	cytoplasm	GO:0009892 negative regulation of metabolic process; GO:0010563 negative regulation of phosphorus metabolic process; GO:0010921 regulation of phosphatase activity; GO:0010923 negative regulation of phosphatase activity; GO:0019220 regulation of phosphate metabolic process; GO:0019222 regulation of metabolic process; GO:0031323 regulation of cellular metabolic process; GO:0031324 negative regulati…	GO:0016020 membrane;
Unigene20396_All_Gene.39764	hypothetical protein	0.41	Down	0.0153234	---	11.521	25.2	2	3	2	0.69	0.442	0.522	1.234	1.799	0.997	mitochondria
Unigene22991_All_Gene.41104	Vitellogenin-2 OS=Gallus gallus OX=9031 GN=VTG2 PE=1 SV=1	0.411	Down	0.00069824	VTG2	16.128	18.2	2	2	2	0.592	0.575	0.508	1.303	1.575	1.198	cytoplasm,nucleus							PF00486	Transcriptional regulatory protein, C terminal
Unigene20577_All_Gene.39849	hypothetical protein	0.416	Down	0.02918	---	13.419	18.1	2	2	2	0.668	0.342	0.673	1.413	1.647	0.987	cytoplasm,nucleus
Unigene10584_All_Gene.27728	hypothetical protein	0.416	Down	0.0039629	---	12.705	22.7	2	2	2	0.624	0.459	0.6	1.283	1.641	1.126	cytoplasm
Unigene16581_All_Gene.35365	Regulator of nonsense transcripts 1 homolog OS=Drosophila melanogaster OX=7227 GN=Upf1 PE=1 SV=2	0.423	Down	0.0098189	Upf1	24.941	7.5	2	2	2	0.651	0.438	0.609	1.229	1.713	1.075	cytoplasm							PF13087	AAA domain
CL888.Contig2_All_Gene.6493	Probable serine/threonine-protein kinase DDB_G0272254 OS=Dictyostelium discoideum OX=44689 GN=DDB_G0272254 PE=3 SV=1	0.423	Down	0.0023799	DDB_G0272254	89.939	0.9	1	1	1	0.607	0.465	0.64	1.223	1.566	1.257	cytoplasm	GO:0006464 cellular protein modification process; GO:0006468 protein phosphorylation; GO:0006793 phosphorus metabolic process; GO:0006796 phosphate-containing compound metabolic process; GO:0006807 nitrogen compound metabolic process; GO:0007154 cell communication; GO:0007165 signal transduction; GO:0007186 G protein-coupled receptor signaling pathway; GO:0007187 G protein-coupled receptor signal…	GO:0005622 intracellular; GO:0005623 cell; GO:0005737 cytoplasm;	GO:0003824 catalytic activity; GO:0004672 protein kinase activity; GO:0016301 kinase activity; GO:0016740 transferase activity; GO:0016772 transferase activity, transferring phosphorus-containing groups; GO:0016773 phosphotransferase activity, alcohol group as acceptor; GO:0140096 catalytic activity, acting on a protein;	K04422	MAP3K13, LZK; mitogen-activated protein kinase kinase kinase 13 [EC:2.7.11.25]	map04010 MAPK signaling pathway; map04361 Axon regeneration	PF07714	Protein tyrosine kinase
Unigene10547_All_Gene.27694	hypothetical protein	0.425	Down	0.0118626	---	21.821	51.2	8	73	8	0.63	0.517	0.53	1.221	1.77	0.958	extracellular
CL798.Contig3_All_Gene.6044	Neurobeachin-like protein 2 OS=Danio rerio OX=7955 GN=nbeal2 PE=1 SV=1	0.426	Down	0.0120158	nbeal2	67.71	1.2	1	1	1	0.479	0.676	0.561	1.43	1.644	0.952	cytoplasm				K23286	NEBL1_2; neurobeachin-like protein 1/2
Unigene1505_All_Gene.13773	hypothetical protein	0.432	Down	0.0059776	---	21.674	41	6	7	6	0.637	0.495	0.588	1.342	1.627	1.017	nucleus
Unigene18787_All_Gene.38294	General transcription factor IIH subunit 2 OS=Homo sapiens OX=9606 GN=GTF2H2 PE=1 SV=1	0.434	Down	0.027236	GTF2H2	42.008	2.2	1	1	1	0.734	0.484	0.497	1.096	1.869	0.988	cytoplasm	GO:0001109 promoter clearance during DNA-templated transcription; GO:0001111 promoter clearance from RNA polymerase II promoter; GO:0001112 DNA-templated transcription open complex formation; GO:0001113 transcription open complex formation at RNA polymerase II promoter; GO:0001120 protein-DNA complex remodeling; GO:0002029 desensitization of G protein-coupled receptor signaling pathway; GO:000203…	GO:0000109 nucleotide-excision repair complex; GO:0000112 nucleotide-excision repair factor 3 complex; GO:0000428 DNA-directed RNA polymerase complex; GO:0000438 core TFIIH complex portion of holo TFIIH complex; GO:0000439 transcription factor TFIIH core complex; GO:0005622 intracellular; GO:0005623 cell; GO:0005634 nucleus; GO:0005654 nucleoplasm; GO:0005667 transcription regulator complex; GO:0…	GO:0003676 nucleic acid binding; GO:0003700 DNA-binding transcription factor activity; GO:0003723 RNA binding; GO:0003824 catalytic activity; GO:0004842 ubiquitin-protein transferase activity; GO:0005488 binding; GO:0005515 protein binding; GO:0008135 translation factor activity, RNA binding; GO:0016740 transferase activity; GO:0019787 ubiquitin-like protein transferase activity; GO:0047485 prote…	K03142	TFIIH2, GTF2H2, SSL1; transcription initiation factor TFIIH subunit 2	map03022 Basal transcription factors; map03420 Nucleotide excision repair; map05203 Viral carcinogenesis
Unigene8037_All_Gene.24564	hypothetical protein	0.434	Down	0.0020978	---	27.848	4.3	1	1	1	0.511	0.628	0.603	1.225	1.61	1.177	cytoplasm
Unigene27242_All_Gene.42688	hypothetical protein	0.44	Down	0.028258	---	12.696	12.7	1	1	1	0.599	0.565	0.588	1.27	1.67	1.042	mitochondria
Unigene13769_All_Gene.31674	hypothetical protein	0.441	Down	0.022282	---	11.504	27	1	2	1	0.605	0.411	0.738	1.281	1.687	1.007	extracellular
Unigene5374_All_Gene.20124	Restin homolog OS=Drosophila melanogaster OX=7227 GN=CLIP-190 PE=1 SV=1	0.442	Down	0.028839	CLIP-190	76.723	2.5	1	1	1	0.657	0.612	0.472	1.195	1.848	0.894	cytoplasm
Unigene18245_All_Gene.37423	TrbC Ftype and TraU domain containing protein [Trichuris trichiura]	0.442	Down	0.0118821	---	11.482	10	1	1	1	0.654	0.459	0.645	1.323	1.652	1.004	extracellular
Unigene21792_All_Gene.40475	uncharacterized protein LOC111347366 [Stylophora pistillata]	0.442	Down	0.00107903	---	12.698	8.9	1	2	1	0.61	0.537	0.619	1.221	1.567	1.209	cytoplasm	GO:0006139 nucleobase-containing compound metabolic process; GO:0006351 transcription, DNA-templated; GO:0006353 DNA-templated transcription, termination; GO:0006725 cellular aromatic compound metabolic process; GO:0006807 nitrogen compound metabolic process; GO:0008152 metabolic process; GO:0009058 biosynthetic process; GO:0009059 macromolecule biosynthetic process; GO:0009987 cellular process; …	GO:0005622 intracellular; GO:0005623 cell; GO:0005737 cytoplasm; GO:0005829 cytosol;	GO:0003676 nucleic acid binding; GO:0003723 RNA binding; GO:0005488 binding; GO:0005515 protein binding; GO:0042802 identical protein binding; GO:0097159 organic cyclic compound binding; GO:1901363 heterocyclic compound binding;
Unigene1082_All_Gene.13406	Mannose-1-phosphate guanyltransferase beta-B OS=Xenopus laevis OX=8355 GN=gmppb-b PE=2 SV=1	0.447	Down	0.0025824	gmppb-b	32.735	16.2	3	3	3	0.614	0.587	0.573	1.179	1.644	1.143	cytoplasm		GO:0005622 intracellular; GO:0005623 cell; GO:0005737 cytoplasm; GO:0005829 cytosol;	GO:0003824 catalytic activity; GO:0003983 UTP:glucose-1-phosphate uridylyltransferase activity; GO:0016740 transferase activity; GO:0016772 transferase activity, transferring phosphorus-containing groups; GO:0016779 nucleotidyltransferase activity; GO:0051748 UTP-monosaccharide-1-phosphate uridylyltransferase activity; GO:0070569 uridylyltransferase activity;
Unigene19650_All_Gene.39245	Ribosomal protein S10, mitochondrial OS=Reclinomonas americana OX=48483 GN=RPS10 PE=3 SV=1	0.448	Down	0.00026013	RPS10	11.575	13.5	1	2	1	0.588	0.573	0.629	1.219	1.489	1.29	cytoplasm	GO:0006355 regulation of transcription, DNA-templated; GO:0006412 translation; GO:0006518 peptide metabolic process; GO:0006807 nitrogen compound metabolic process; GO:0008152 metabolic process; GO:0009058 biosynthetic process; GO:0009059 macromolecule biosynthetic process; GO:0009889 regulation of biosynthetic process; GO:0009987 cellular process; GO:0010467 gene expression; GO:0010468 regulatio…	GO:0005618 cell wall; GO:0005622 intracellular; GO:0005623 cell; GO:0005737 cytoplasm; GO:0005829 cytosol; GO:0005840 ribosome; GO:0005886 plasma membrane; GO:0015935 small ribosomal subunit; GO:0016020 membrane; GO:0022626 cytosolic ribosome; GO:0022627 cytosolic small ribosomal subunit; GO:0030312 external encapsulating structure; GO:0032991 protein-containing complex; GO:0043226 organelle; GO:…	GO:0001072 transcription antitermination factor activity, RNA binding; GO:0003735 structural constituent of ribosome; GO:0005198 structural molecule activity; GO:0140110 transcription regulator activity;	K02969	RP-S20e, RPS20; small subunit ribosomal protein S20e	map03010 Ribosome
Unigene22767_All_Gene.41004	Ankyrin repeat and SAM domain-containing protein 3 OS=Rattus norvegicus OX=10116 GN=Anks3 PE=1 SV=1	0.451	Down	0.0076381	Anks3	17.881	12.3	1	1	1	0.618	0.691	0.478	1.094	1.623	1.241	cytoplasm				K21440	ANKRD50; ankyrin repeat domain-containing protein 50
CL1657.Contig1_All_Gene.9808	hypothetical protein ALC53_14023 [Atta colombica]	0.453	Down	0.0064395	---	14.585	18.4	2	2	2	0.641	0.557	0.587	1.083	1.705	1.151	nucleus	GO:0006275 regulation of DNA replication; GO:0006355 regulation of transcription, DNA-templated; GO:0008156 negative regulation of DNA replication; GO:0009889 regulation of biosynthetic process; GO:0009890 negative regulation of biosynthetic process; GO:0009891 positive regulation of biosynthetic process; GO:0009892 negative regulation of metabolic process; GO:0009893 positive regulation of metab…		GO:0003676 nucleic acid binding; GO:0003677 DNA binding; GO:0003681 bent DNA binding; GO:0003700 DNA-binding transcription factor activity; GO:0005488 binding; GO:0043565 sequence-specific DNA binding; GO:0097159 organic cyclic compound binding; GO:0140110 transcription regulator activity; GO:1901363 heterocyclic compound binding;				PF00126	Bacterial regulatory helix-turn-helix protein, lysR family
Unigene13732_All_Gene.31651	HATPase c and HAMP and HisKA domain containing pr otein [Trichuris trichiura]	0.454	Down	0.0120963	---	17.262	24	3	3	3	0.653	0.487	0.656	1.182	1.72	1.052	cytoplasm
Unigene17997_All_Gene.37210	Interaptin OS=Dictyostelium discoideum OX=44689 GN=abpD PE=1 SV=1	0.454	Down	0.0131166	abpD	19.4	6.1	1	1	1	0.694	0.548	0.567	0.933	1.464	1.585	cytoplasm
Unigene13399_All_Gene.31360	hypothetical protein [Trichomonas vaginalis G3];EAY06637.1 hypothetical protein TVAG_322570 [Trichomonas vaginalis G3]	0.455	Down	0.045677	---	24.735	4.2	1	1	1	0.725	0.409	0.644	1.183	1.826	0.9	cytoplasm,nucleus
CL273.Contig1_All_Gene.2862	Relaxosome protein TraM [Thelohanellus kitauei]	0.455	Down	0.022444	---	14.542	9.4	1	1	1	0.726	0.44	0.619	1.134	1.743	1.047	cytoplasm
Unigene498_All_Gene.12729	hypothetical protein [Trichomonas vaginalis G3];EAY03506.1 hypothetical protein TVAG_368770 [Trichomonas vaginalis G3]	0.457	Down	0.0041049	---	46.715	3.9	1	1	1	0.515	0.76	0.569	1.331	1.197	1.504	cytoplasm
Unigene8991_All_Gene.25720	ATP-binding cassette sub-family B member 6, mitochondrial OS=Rattus norvegicus OX=10116 GN=Abcb6 PE=2 SV=1	0.46	Down	0.0179995	Abcb6	30.102	25.5	5	12	5	0.663	0.512	0.608	1.114	1.773	0.989	cytoplasm	GO:0009987 cellular process; GO:0010035 response to inorganic substance; GO:0010038 response to metal ion; GO:0010039 response to iron ion; GO:0042221 response to chemical; GO:0050896 response to stimulus; GO:0051716 cellular response to stimulus; GO:0070887 cellular response to chemical stimulus; GO:0071241 cellular response to inorganic substance; GO:0071248 cellular response to metal ion; GO:0…			K05643	ABCA3; ATP-binding cassette, subfamily A (ABC1), member 3	map02010 ABC transporters	PF00005	ABC transporter
Unigene23762_All_Gene.41425	hypothetical protein	0.464	Down	0.0072781	---	13.874	18.3	2	4	2	0.696	0.508	0.616	1.257	1.605	1.061	cytoplasm
Unigene18736_All_Gene.38223	Protein sel-1 homolog 2 OS=Rattus norvegicus OX=10116 GN=Sel1l2 PE=2 SV=1	0.467	Down	0.023343	Sel1l2	85.955	2.8	2	2	2	0.713	0.513	0.592	1.191	1.759	0.94	cytoplasm	GO:0006950 response to stress; GO:0006979 response to oxidative stress; GO:0050896 response to stimulus;			K14026	SEL1, SEL1L; SEL1 protein	map04141 Protein processing in endoplasmic reticulum
Unigene15639_All_Gene.34275	Farnesyl diphosphate synthase OS=Dictyostelium discoideum OX=44689 GN=fps PE=2 SV=1	0.469	Down	0.026665	fps	39.17	6.5	3	3	3	0.706	0.431	0.709	1.174	1.712	1.049	cytoplasm	GO:0006629 lipid metabolic process; GO:0006644 phospholipid metabolic process; GO:0006720 isoprenoid metabolic process; GO:0006721 terpenoid metabolic process; GO:0006793 phosphorus metabolic process; GO:0006796 phosphate-containing compound metabolic process; GO:0008152 metabolic process; GO:0008299 isoprenoid biosynthetic process; GO:0008610 lipid biosynthetic process; GO:0008654 phospholipid b…	GO:0005622 intracellular; GO:0005623 cell; GO:0005737 cytoplasm; GO:0005739 mitochondrion; GO:0005829 cytosol; GO:0043226 organelle; GO:0043227 membrane-bounded organelle; GO:0043229 intracellular organelle; GO:0043231 intracellular membrane-bounded organelle;	GO:0003824 catalytic activity; GO:0004161 dimethylallyltranstransferase activity; GO:0004337 geranyltranstransferase activity; GO:0004659 prenyltransferase activity; GO:0016740 transferase activity; GO:0016765 transferase activity, transferring alkyl or aryl (other than methyl) groups;	K00787	FDPS; farnesyl diphosphate synthase [EC:2.5.1.1 2.5.1.10]	map00900 Terpenoid backbone biosynthesis; map01100 Metabolic pathways; map05164 Influenza A; map05166 Human T-cell leukemia virus 1 infection	PF00348	Polyprenyl synthetase
Unigene1500_All_Gene.13769	unnamed protein product, partial [Cylicostephanus goldi]	0.475	Down	0.0065034	---	13.362	40.2	4	6	4	0.765	0.466	0.629	1.234	1.348	1.332	cytoplasm
Unigene13853_All_Gene.31772	ADP-ribosylation factor 1 OS=Mus musculus OX=10090 GN=Arf1 PE=1 SV=2	0.476	Down	0.00185571	Arf1	20.886	19.3	3	4	2	0.507	0.71	0.654	1.314	1.271	1.349	cytoplasm				K07937	ARF1; ADP-ribosylation factor 1	map04072 Phospholipase D signaling pathway; map04144 Endocytosis; map05110 Vibrio cholerae infection; map05130 Pathogenic Escherichia coli infection; map05131 Shigellosis; map05134 Legionellosis	PF00025	ADP-ribosylation factor family
Unigene17670_All_Gene.36842	Bromodomain-containing protein DDB_G0280777 OS=Dictyostelium discoideum OX=44689 GN=DDB_G0280777 PE=4 SV=1	0.476	Down	0.0006754	DDB_G0280777	91.79	1	1	1	1	0.649	0.66	0.562	1.263	1.461	1.203	nucleus
Unigene3298_All_Gene.16766	hypothetical protein	0.477	Down	0.0020031	---	21.022	4	1	1	1	0.688	0.628	0.552	1.236	1.516	1.161	cytoplasm
Unigene15046_All_Gene.33434	hypothetical protein	0.48	Down	0.036745	---	24.393	4.2	1	1	1	0.884	0.388	0.6	1.281	1.509	1.113	mitochondria
Unigene6832_All_Gene.22514	Cathepsin L1 OS=Rattus norvegicus OX=10116 GN=Ctsl PE=1 SV=2	0.481	Down	0.00045548	Ctsl	35.546	31.7	8	32	4	0.627	0.601	0.663	1.326	1.162	1.441	extracellular				K01365	CTSL; cathepsin L [EC:3.4.22.15]	map04140 Autophagy - animal; map04142 Lysosome; map04145 Phagosome; map04210 Apoptosis; map04612 Antigen processing and presentation; map05205 Proteoglycans in cancer; map05323 Rheumatoid arthritis; map05418 Fluid shear stress and atherosclerosis	PF08246; PF00112	Cathepsin propeptide inhibitor domain (I29); Papain family cysteine protease
CL1014.Contig2_All_Gene.7117	Glucokinase, ROK family [Spironucleus salmonicida]	0.481	Down	0.045259	---	29.905	4.5	1	1	1	0.761	0.469	0.627	1.293	1.719	0.852	cytoplasm
Unigene16685_All_Gene.35451	hypothetical protein CRE_03054 [Caenorhabditis remanei];EFO83713.1 hypothetical protein CRE_03054 [Caenorhabditis remanei]	0.482	Down	0.00111526	---	19.123	6.3	1	1	1	0.637	0.675	0.579	1.377	1.422	1.122	cytoplasm							PF12762	ISXO2-like transposase domain
Unigene10529_All_Gene.27677	PREDICTED: ECA polysaccharide chain length modulation protein-like [Diachasma alloeum]	0.485	Down	0.0112248	---	34.684	20.8	4	5	4	0.679	0.505	0.686	1.217	1.599	1.039	plasma membrane		GO:0005623 cell; GO:0005886 plasma membrane; GO:0016020 membrane; GO:0071944 cell periphery;
Unigene14372_All_Gene.32676	hypothetical protein	0.485	Down	0.0034244	---	28.224	30.5	7	13	7	0.63	0.676	0.582	1.198	1.579	1.113	extracellular
Unigene1123_All_Gene.13452	hypothetical protein	0.488	Down	0.0092796	---	57.239	6.3	3	3	3	0.634	0.562	0.698	1.276	1.603	1.002	cytoplasm							PF13643	Domain of unknown function (DUF4145)
Unigene15226_All_Gene.33586	Nucleoside diphosphate kinase 3 OS=Mus musculus OX=10090 GN=Nme3 PE=1 SV=3	0.49	Down	0.00342	Nme3	13.652	9.7	1	1	1	0.668	0.653	0.581	1.059	1.521	1.302	cytoplasm	GO:0006139 nucleobase-containing compound metabolic process; GO:0006163 purine nucleotide metabolic process; GO:0006165 nucleoside diphosphate phosphorylation; GO:0006220 pyrimidine nucleotide metabolic process; GO:0006725 cellular aromatic compound metabolic process; GO:0006753 nucleoside phosphate metabolic process; GO:0006793 phosphorus metabolic process; GO:0006796 phosphate-containing compou…	GO:0005622 intracellular; GO:0005623 cell; GO:0005737 cytoplasm; GO:0005829 cytosol;	GO:0003824 catalytic activity; GO:0004550 nucleoside diphosphate kinase activity; GO:0016301 kinase activity; GO:0016740 transferase activity; GO:0016772 transferase activity, transferring phosphorus-containing groups; GO:0016776 phosphotransferase activity, phosphate group as acceptor; GO:0019205 nucleobase-containing compound kinase activity;	K00940	ndk, NME; nucleoside-diphosphate kinase [EC:2.7.4.6]	map00230 Purine metabolism; map00240 Pyrimidine metabolism; map00983 Drug metabolism - other enzymes; map01100 Metabolic pathways	PF00334	Nucleoside diphosphate kinase
Unigene13872_All_Gene.31820	Syntaxin-8 OS=Homo sapiens OX=9606 GN=STX8 PE=1 SV=2	0.493	Down	0.0063989	STX8	26.791	23.8	3	5	1	0.785	0.569	0.556	1.196	1.503	1.176	cytoplasm
Unigene15140_All_Gene.33521	Outer membrane protein F [Thelohanellus kitauei]	0.493	Down	0.021863	---	16.655	6.6	1	1	1	0.731	0.465	0.707	1.243	1.596	1.02	cytoplasm							PF00267	Gram-negative porin
CL681.Contig1_All_Gene.5384	Reticulocyte-binding protein PFD0110w OS=Plasmodium falciparum (isolate 3D7) OX=36329 GN=PFD0110w PE=1 SV=1	0.494	Down	0.01276	PFD0110w	58.775	4.5	2	2	2	0.742	0.566	0.598	1.27	1.597	0.988	nucleus
Unigene18215_All_Gene.37406	hypothetical protein	0.495	Down	0.028219	---	42.554	9.1	3	3	3	0.738	0.402	0.762	1.336	1.392	1.111	cytoplasm
Unigene17333_All_Gene.36464	PREDICTED: polyamine-modulated factor 1-binding protein 1 isoform X3 [Rhinopithecus bieti]	0.497	Down	0.044022	---	28.604	3.2	1	1	1	0.75	0.539	0.612	1.282	1.71	0.834	cytoplasm,nucleus
Unigene4679_All_Gene.18997	Alpha-latrocrustotoxin-Lt1a (Fragment) OS=Latrodectus tredecimguttatus OX=6925 PE=2 SV=2	0.497	Down	0.045423	---	12.044	18	1	1	1	0.74	0.401	0.77	1.225	1.614	1.008	cytoplasm				K15503	ANKRD44; serine/threonine-protein phosphatase 6 regulatory ankyrin repeat subunit B
Unigene18221_All_Gene.37413	hypothetical protein	0.497	Down	0.0037225	---	16.082	18.5	2	2	2	0.718	0.582	0.62	1.115	1.535	1.211	cytoplasm
Unigene12698_All_Gene.30537	Pescadillo homolog OS=Drosophila yakuba OX=7245 GN=GE10391 PE=3 SV=1	0.497	Down	0.002381	GE10391	60.078	6.2	3	3	3	0.661	0.565	0.697	1.252	1.489	1.132	cytoplasm	GO:0000460 maturation of 5.8S rRNA; GO:0000462 maturation of SSU-rRNA from tricistronic rRNA transcript (SSU-rRNA, 5.8S rRNA, LSU-rRNA); GO:0000463 maturation of LSU-rRNA from tricistronic rRNA transcript (SSU-rRNA, 5.8S rRNA, LSU-rRNA); GO:0000466 maturation of 5.8S rRNA from tricistronic rRNA transcript (SSU-rRNA, 5.8S rRNA, LSU-rRNA); GO:0000470 maturation of LSU-rRNA; GO:0006139 nucleobase-co…	GO:0000793 condensed chromosome; GO:0005622 intracellular; GO:0005623 cell; GO:0005634 nucleus; GO:0005654 nucleoplasm; GO:0005694 chromosome; GO:0005730 nucleolus; GO:0005737 cytoplasm; GO:0005829 cytosol; GO:0030684 preribosome; GO:0030686 90S preribosome; GO:0030687 preribosome, large subunit precursor; GO:0031974 membrane-enclosed lumen; GO:0031981 nuclear lumen; GO:0032991 protein-containing…	GO:0003676 nucleic acid binding; GO:0003723 RNA binding; GO:0003729 mRNA binding; GO:0005488 binding; GO:0097159 organic cyclic compound binding; GO:1901363 heterocyclic compound binding;	K14843	PES1, NOP7; pescadillo
Unigene12233_All_Gene.29758	hypothetical protein	0.501	Down	0.0177606	---	13.719	32.3	3	5	3	0.698	0.484	0.721	1.187	1.578	1.036	cytoplasm
Unigene11580_All_Gene.29101	hypothetical protein [Trichomonas vaginalis G3];EAX93235.1 hypothetical protein TVAG_155990 [Trichomonas vaginalis G3]	0.501	Down	0.038638	---	102.9	1.9	1	1	1	0.715	0.508	0.686	1.15	1.75	0.911	plasma membrane
Unigene17809_All_Gene.37000	Protein arginine N-methyltransferase 5 OS=Homo sapiens OX=9606 GN=PRMT5 PE=1 SV=4	0.502	Down	0.0134229	PRMT5	57.635	1.8	1	1	1	0.724	0.542	0.669	1.384	1.504	0.967	cytoplasm	GO:0000003 reproduction; GO:0000086 G2/M transition of mitotic cell cycle; GO:0000122 negative regulation of transcription by RNA polymerase II; GO:0000278 mitotic cell cycle; GO:0000375 RNA splicing, via transesterification reactions; GO:0000377 RNA splicing, via transesterification reactions with bulged adenosine as nucleophile; GO:0000387 spliceosomal snRNP assembly; GO:0000398 mRNA splicing, …	GO:0000144 cellular bud neck septin ring; GO:0000399 cellular bud neck septin structure; GO:0005622 intracellular; GO:0005623 cell; GO:0005634 nucleus; GO:0005654 nucleoplasm; GO:0005737 cytoplasm; GO:0005794 Golgi apparatus; GO:0005815 microtubule organizing center; GO:0005816 spindle pole body; GO:0005824 outer plaque of spindle pole body; GO:0005829 cytosol; GO:0005856 cytoskeleton; GO:0005933…	GO:0000166 nucleotide binding; GO:0000976 transcription regulatory region sequence-specific DNA binding; GO:0000977 RNA polymerase II transcription regulatory region sequence-specific DNA binding; GO:0000978 RNA polymerase II cis-regulatory region sequence-specific DNA binding; GO:0000987 cis-regulatory region sequence-specific DNA binding; GO:0001067 regulatory region nucleic acid binding; GO:00…	K02516	PRMT5, HSL7; type II protein arginine methyltransferase [EC:2.1.1.320]	map03013 RNA transport	PF05185	PRMT5 arginine-N-methyltransferase
Unigene18857_All_Gene.38393	hypothetical protein TRFO_05737 [Tritrichomonas foetus]	0.503	Down	0.00174024	---	62.525	1.7	1	2	1	0.615	0.674	0.656	1.351	1.439	1.079	cytoplasm
Unigene9005_All_Gene.25730	uncharacterized protein LOC111688246 [Lucilia cuprina]	0.504	Down	0.0052151	---	48.873	1.9	1	2	1	0.683	0.576	0.681	1.285	1.519	1.044	plasma membrane
Unigene10515_All_Gene.27665	Trehalase OS=Homo sapiens OX=9606 GN=TREH PE=1 SV=2	0.506	Down	0.028624	TREH	11.714	28.3	2	3	2	0.617	0.597	0.709	1.116	1.751	0.936	cytoplasm	GO:0005975 carbohydrate metabolic process; GO:0005984 disaccharide metabolic process; GO:0005991 trehalose metabolic process; GO:0005993 trehalose catabolic process; GO:0006950 response to stress; GO:0006970 response to osmotic stress; GO:0006972 hyperosmotic response; GO:0006974 cellular response to DNA damage stimulus; GO:0008152 metabolic process; GO:0009056 catabolic process; GO:0009311 oligo…	GO:0005623 cell; GO:0030288 outer membrane-bounded periplasmic space; GO:0030313 cell envelope; GO:0031975 envelope; GO:0042597 periplasmic space;	GO:0003824 catalytic activity; GO:0004553 hydrolase activity, hydrolyzing O-glycosyl compounds; GO:0004555 alpha,alpha-trehalase activity; GO:0015927 trehalase activity; GO:0016787 hydrolase activity; GO:0016798 hydrolase activity, acting on glycosyl bonds;	K01194	TREH, treA, treF; alpha,alpha-trehalase [EC:3.2.1.28]	map00500 Starch and sucrose metabolism; map01100 Metabolic pathways	PF01204	Trehalase
Unigene18620_All_Gene.38015	Serine/threonine-protein phosphatase beta isoform OS=Drosophila melanogaster OX=7227 GN=flw PE=1 SV=1	0.507	Down	0.00070049	flw	112.55	1.8	2	3	2	0.601	0.713	0.645	1.217	1.424	1.22	cytoplasm				K10336	ASB14; ankyrin repeat and SOCS box protein 14
Unigene15220_All_Gene.33582	PREDICTED: isoleucine--tRNA ligase, mitochondrial-like [Plutella xylostella]	0.508	Down	0.0027178	---	26.15	17.4	3	4	3	0.687	0.683	0.589	1.101	1.494	1.261	cytoplasm,nucleus	GO:0001121 bacterial transcription; GO:0006139 nucleobase-containing compound metabolic process; GO:0006351 transcription, DNA-templated; GO:0006355 regulation of transcription, DNA-templated; GO:0006725 cellular aromatic compound metabolic process; GO:0006807 nitrogen compound metabolic process; GO:0008152 metabolic process; GO:0009058 biosynthetic process; GO:0009059 macromolecule biosynthetic …	GO:0005622 intracellular; GO:0005623 cell; GO:0005737 cytoplasm;	GO:0001216 DNA-binding transcription activator activity; GO:0003700 DNA-binding transcription factor activity; GO:0140110 transcription regulator activity;
Unigene12081_All_Gene.29648	hypothetical protein	0.512	Down	0.0190605	---	21.774	25.4	3	3	3	0.733	0.56	0.652	1.177	1.647	0.977	mitochondria							PF12784	PD-(D/E)XK nuclease family transposase
Unigene13994_All_Gene.32096	Probable WRKY transcription factor protein 1 OS=Dictyostelium discoideum OX=44689 GN=wrky1 PE=3 SV=2	0.512	Down	0.029917	wrky1	230.59	0.6	1	1	1	0.774	0.677	0.509	1.405	1.509	0.912	cytoplasm
Unigene2254_All_Gene.15027	2-5A-dependent ribonuclease OS=Homo sapiens OX=9606 GN=RNASEL PE=1 SV=2	0.512	Down	0.042401	RNASEL	18.432	4.5	1	1	1	0.791	0.424	0.739	1.219	1.577	1.02	cytoplasm				K12460	KIDINS220, ARMS; ankyrin repeat-rich membrane spanning protein	map04722 Neurotrophin signaling pathway
CL174.Contig2_All_Gene.2214	Uncharacterized protein DDB_G0287625 OS=Dictyostelium discoideum OX=44689 GN=DDB_G0287625 PE=4 SV=1	0.513	Down	0.0160247	DDB_G0287625	102.38	1.5	1	3	1	0.758	0.569	0.621	1.176	1.618	1.006	cytoplasm
CL414.Contig2_All_Gene.3742	Kinase D-interacting substrate of 220 kDa B OS=Danio rerio OX=7955 GN=kidins220b PE=1 SV=3	0.515	Down	0.0067979	kidins220b	26.824	16.9	3	4	1	0.746	0.618	0.599	1.107	1.557	1.15	cytoplasm
Unigene10813_All_Gene.27949	type 12 methyltransferase [Tritrichomonas foetus]	0.517	Down	0.0125967	---	34.011	7.3	2	4	2	0.761	0.592	0.616	0.988	1.543	1.278	cytoplasm
CL647.Contig3_All_Gene.5242	Heat shock 70 kDa protein 1-like OS=Bos taurus OX=9913 GN=HSPA1L PE=3 SV=1	0.517	Down	0.0021048	HSPA1L	76.557	1.8	1	1	1	0.673	0.678	0.625	1.154	1.507	1.158	cytoplasm	GO:0000209 protein polyubiquitination; GO:0002181 cytoplasmic translation; GO:0002376 immune system process; GO:0006403 RNA localization; GO:0006404 RNA import into nucleus; GO:0006412 translation; GO:0006457 protein folding; GO:0006464 cellular protein modification process; GO:0006508 proteolysis; GO:0006511 ubiquitin-dependent protein catabolic process; GO:0006515 protein quality control for mi…	GO:0000322 storage vacuole; GO:0000323 lytic vacuole; GO:0000324 fungal-type vacuole; GO:0000329 fungal-type vacuole membrane; GO:0005576 extracellular region; GO:0005618 cell wall; GO:0005622 intracellular; GO:0005623 cell; GO:0005634 nucleus; GO:0005681 spliceosomal complex; GO:0005737 cytoplasm; GO:0005739 mitochondrion; GO:0005773 vacuole; GO:0005774 vacuolar membrane; GO:0005829 cytosol; GO:…	GO:0000049 tRNA binding; GO:0000166 nucleotide binding; GO:0003676 nucleic acid binding; GO:0003723 RNA binding; GO:0003824 catalytic activity; GO:0005488 binding; GO:0005515 protein binding; GO:0005524 ATP binding; GO:0008144 drug binding; GO:0016462 pyrophosphatase activity; GO:0016787 hydrolase activity; GO:0016817 hydrolase activity, acting on acid anhydrides; GO:0016818 hydrolase activity, a…	K09486	HYOU1; hypoxia up-regulated 1	map04141 Protein processing in endoplasmic reticulum
Unigene15596_All_Gene.34194	Putative surface protein bspA-like OS=Trichomonas vaginalis OX=5722 GN=BSPAL1 PE=4 SV=1	0.525	Down	0.0058978	BSPAL1	73.816	2.3	1	1	1	0.641	0.686	0.669	1.291	1.503	1.008	cytoplasm				K17256	IGFALS, ALS; insulin-like growth factor-binding protein complex acid labile subunit	map04935 Growth hormone synthesis, secretion and action
Unigene14337_All_Gene.32637	Apical junction molecule OS=Caenorhabditis elegans OX=6239 GN=ajm-1 PE=1 SV=1	0.526	Down	0.0059964	ajm-1	45.339	5.2	3	3	3	0.608	0.643	0.686	1.044	1.514	1.127	nucleus
Unigene23827_All_Gene.41453	uncharacterized protein LOC111687836 [Lucilia cuprina]	0.526	Down	0.014938	---	26.997	18	3	3	3	0.764	0.516	0.717	1.245	1.498	1.056	extracellular							PF13505	Outer membrane protein beta-barrel domain
Unigene23943_All_Gene.41494	hypothetical protein	0.528	Down	0.042056	---	17.252	6.7	1	1	1	0.691	0.547	0.743	1.073	1.735	0.943	cytoplasm	GO:0006810 transport; GO:0008104 protein localization; GO:0015031 protein transport; GO:0015833 peptide transport; GO:0033036 macromolecule localization; GO:0042886 amide transport; GO:0043952 protein transport by the Sec complex; GO:0045184 establishment of protein localization; GO:0051179 localization; GO:0051234 establishment of localization; GO:0055085 transmembrane transport; GO:0071702 orga…	GO:0005622 intracellular; GO:0005623 cell; GO:0005737 cytoplasm; GO:0005829 cytosol; GO:0005886 plasma membrane; GO:0005887 integral component of plasma membrane; GO:0016020 membrane; GO:0016021 integral component of membrane; GO:0031224 intrinsic component of membrane; GO:0031226 intrinsic component of plasma membrane; GO:0031522 cell envelope Sec protein transport complex; GO:0032991 protein-co…	GO:0000166 nucleotide binding; GO:0003824 catalytic activity; GO:0005215 transporter activity; GO:0005488 binding; GO:0005524 ATP binding; GO:0008144 drug binding; GO:0008320 protein transmembrane transporter activity; GO:0015399 primary active transmembrane transporter activity; GO:0015440 ATPase-coupled peptide transmembrane transporter activity; GO:0015450 P-P-bond-hydrolysis-driven protein tr…
Unigene11891_All_Gene.29471	SBP bac 6 domain containing protein [Trichuris trichiura]	0.534	Down	0.038904	---	31.009	24.4	4	8	4	0.789	0.478	0.786	1.227	1.592	1.023	cytoplasm
Unigene13634_All_Gene.31586	Peroxisomal catalase OS=Toxoplasma gondii OX=5811 PE=2 SV=1	0.534	Down	0.033141	---	26.135	5.7	1	2	1	0.658	0.711	0.629	1.097	1.714	0.93	cytoplasm	GO:0000302 response to reactive oxygen species; GO:0006950 response to stress; GO:0006979 response to oxidative stress; GO:0008152 metabolic process; GO:0009056 catabolic process; GO:0009636 response to toxic substance; GO:0009987 cellular process; GO:0010035 response to inorganic substance; GO:0016999 antibiotic metabolic process; GO:0017001 antibiotic catabolic process; GO:0017144 drug metaboli…	GO:0005622 intracellular; GO:0005623 cell; GO:0005737 cytoplasm;	GO:0003824 catalytic activity; GO:0004096 catalase activity; GO:0004601 peroxidase activity; GO:0005488 binding; GO:0016209 antioxidant activity; GO:0016491 oxidoreductase activity; GO:0016684 oxidoreductase activity, acting on peroxide as acceptor; GO:0020037 heme binding; GO:0046906 tetrapyrrole binding; GO:0048037 cofactor binding; GO:0097159 organic cyclic compound binding; GO:1901363 heteroc…	K03781	katE, CAT, catB, srpA; catalase [EC:1.11.1.6]	map00380 Tryptophan metabolism; map00630 Glyoxylate and dicarboxylate metabolism; map01100 Metabolic pathways; map01200 Carbon metabolism; map04068 FoxO signaling pathway; map04146 Peroxisome; map04211 Longevity regulating pathway; map04212 Longevity regulating pathway - worm; map04213 Longevity regulating pathway - multiple species; map05014 Amyotrophic lateral sclerosis (ALS)	PF00199	Catalase
Unigene21297_All_Gene.40214	uncharacterized protein LOC111678841 [Lucilia cuprina]	0.534	Down	0.039544	---	11.549	56.6	5	20	5	0.787	0.536	0.712	1.137	1.704	0.971	nucleus	GO:0009987 cellular process; GO:0010035 response to inorganic substance; GO:0010038 response to metal ion; GO:0010039 response to iron ion; GO:0042221 response to chemical; GO:0050896 response to stimulus; GO:0051716 cellular response to stimulus; GO:0070887 cellular response to chemical stimulus; GO:0071241 cellular response to inorganic substance; GO:0071248 cellular response to metal ion; GO:0…	GO:0005623 cell; GO:0009279 cell outer membrane; GO:0016020 membrane; GO:0019867 outer membrane; GO:0030312 external encapsulating structure; GO:0030313 cell envelope; GO:0031975 envelope; GO:0071944 cell periphery;
Unigene1257_All_Gene.13586	hypothetical protein	0.54	Down	0.0197191	---	18.193	6.6	1	1	1	0.703	0.585	0.741	1.272	1.543	0.944	cytoplasm
Unigene17022_All_Gene.35942	Interaptin OS=Dictyostelium discoideum OX=44689 GN=abpD PE=1 SV=1	0.541	Down	0.0039843	abpD	132.67	1.3	1	1	1	0.797	0.645	0.606	1.112	1.361	1.316	nucleus
Unigene19852_All_Gene.39401	uncharacterized protein LOC111363450, partial [Spodoptera litura]	0.542	Down	0.041901	---	22.993	48.8	7	18	7	0.769	0.653	0.606	1.134	1.702	0.906	extracellular
Unigene8438_All_Gene.25111	Probable thioredoxin-2 OS=Caenorhabditis elegans OX=6239 GN=trx-2 PE=3 SV=2	0.543	Down	0.0199824	trx-2	17.528	9.7	2	2	2	0.664	0.585	0.786	1.003	1.584	1.158	extracellular				K03671	trxA; thioredoxin 1	map04621 NOD-like receptor signaling pathway; map05418 Fluid shear stress and atherosclerosis	PF00085	Thioredoxin
Unigene2422_All_Gene.15293	2-5A-dependent ribonuclease OS=Homo sapiens OX=9606 GN=RNASEL PE=1 SV=2	0.543	Down	0.0158029	RNASEL	32.907	4.2	1	1	1	0.795	0.621	0.617	1.169	1.557	1.021	cytoplasm				K01165	RNASEL; ribonuclease L	map04621 NOD-like receptor signaling pathway; map05160 Hepatitis C; map05164 Influenza A; map05168 Herpes simplex virus 1 infection
Unigene26795_All_Gene.42594	uncharacterized protein LOC111363450, partial [Spodoptera litura]	0.543	Down	0.036199	---	24.856	67.7	13	22	12	0.753	0.634	0.629	1.155	1.66	0.898	cytoplasm							PF10566	Glycoside hydrolase 97
CL1532.Contig3_All_Gene.9274	myb-like protein X [Mizuhopecten yessoensis]	0.547	Down	0.025537	---	46.429	3.5	1	1	1	0.566	0.707		1.152	1.354	0.984	mitochondria
Unigene7467_All_Gene.23566	Putative surface protein bspA-like OS=Trichomonas vaginalis OX=5722 GN=BSPAL1 PE=4 SV=1	0.547	Down	0.0030418	BSPAL1	117.27	0.9	1	1	1	0.603	0.734	0.741	1.424	1.244	1.134	plasma membrane
Unigene16475_All_Gene.35279	Dolichyl-phosphate beta-glucosyltransferase ALG5B OS=Trichomonas vaginalis OX=5722 GN=ALG5B PE=1 SV=1	0.55	Down	0.006223	ALG5B	40.675	3.9	1	1	1	0.76	0.629	0.669	1.118	1.501	1.123	plasma membrane	GO:0001667 ameboidal-type cell migration; GO:0001703 gastrulation with mouth forming first; GO:0001704 formation of primary germ layer; GO:0001707 mesoderm formation; GO:0003002 regionalization; GO:0006464 cellular protein modification process; GO:0006486 protein glycosylation; GO:0006487 protein N-linked glycosylation; GO:0006488 dolichol-linked oligosaccharide biosynthetic process; GO:0006490 o…	GO:0005622 intracellular; GO:0005623 cell; GO:0005737 cytoplasm; GO:0005783 endoplasmic reticulum; GO:0005789 endoplasmic reticulum membrane; GO:0012505 endomembrane system; GO:0016020 membrane; GO:0016021 integral component of membrane; GO:0030176 integral component of endoplasmic reticulum membrane; GO:0031224 intrinsic component of membrane; GO:0031227 intrinsic component of endoplasmic reticu…	GO:0003824 catalytic activity; GO:0004576 oligosaccharyl transferase activity; GO:0004581 dolichyl-phosphate beta-glucosyltransferase activity; GO:0008194 UDP-glycosyltransferase activity; GO:0016740 transferase activity; GO:0016757 transferase activity, transferring glycosyl groups; GO:0016758 transferase activity, transferring hexosyl groups; GO:0035251 UDP-glucosyltransferase activity; GO:0046…	K00729	ALG5; dolichyl-phosphate beta-glucosyltransferase [EC:2.4.1.117]	map00510 N-Glycan biosynthesis; map01100 Metabolic pathways
Unigene14798_All_Gene.33172	hypothetical protein TRFO_14715 [Tritrichomonas foetus]	0.551	Down	0.0104439	---	15.94	7.3	1	1	1	0.607	0.741	0.714	1.232	1.501	1.012	nucleus
Unigene11838_All_Gene.29420	Ras-like protein rasB OS=Dictyostelium discoideum OX=44689 GN=rasB PE=1 SV=1	0.551	Down	0.0066001	rasB	21.817	5.2	1	1	1	0.639	0.812	0.617	1.152	1.448	1.151	cytoplasm				K07830	RRAS2, TC21; Ras-related protein R-Ras2	map04010 MAPK signaling pathway; map04014 Ras signaling pathway; map04024 cAMP signaling pathway; map04072 Phospholipase D signaling pathway; map04137 Mitophagy - animal; map04140 Autophagy - animal; map04218 Cellular senescence; map04371 Apelin signaling pathway; map04625 C-type lectin receptor signaling pathway; map04810 Regulation of actin cytoskeleton; map05205 Proteoglycans in cancer	PF00071	Ras family
Unigene49_All_Gene.11961	Neurobeachin OS=Drosophila melanogaster OX=7227 GN=rg PE=1 SV=4	0.551	Down	0.0132429	rg	141.49	0.6	1	1	1	0.833	0.582	0.647	1.105	1.485	1.15	cytoplasm
Unigene4693_All_Gene.19018	Alpha-latrotoxin-Lhe1a OS=Latrodectus hesperus OX=256737 PE=1 SV=2	0.554	Down	0.0075444	---	34.616	2.7	1	1	1	0.748	0.619	0.702	1.185	1.495	1.054	mitochondria				K15503	ANKRD44; serine/threonine-protein phosphatase 6 regulatory ankyrin repeat subunit B
Unigene18437_All_Gene.37631	Serine/threonine-protein kinase OSR1 OS=Pongo abelii OX=9601 GN=OXSR1 PE=2 SV=1	0.557	Down	0.030539	OXSR1	110.07	1	1	1	1	0.602	0.756	0.708	1.152	1.617	0.94	nucleus	GO:0000070 mitotic sister chromatid segregation; GO:0000278 mitotic cell cycle; GO:0000280 nuclear division; GO:0000724 double-strand break repair via homologous recombination; GO:0000725 recombinational repair; GO:0000727 double-strand break repair via break-induced replication; GO:0000819 sister chromatid segregation; GO:0001302 replicative cell aging; GO:0006139 nucleobase-containing compound …	GO:0000228 nuclear chromosome; GO:0000775 chromosome, centromeric region; GO:0000785 chromatin; GO:0000790 nuclear chromatin; GO:0005622 intracellular; GO:0005623 cell; GO:0005634 nucleus; GO:0005654 nucleoplasm; GO:0005657 replication fork; GO:0005694 chromosome; GO:0005737 cytoplasm; GO:0031298 replication fork protection complex; GO:0031974 membrane-enclosed lumen; GO:0031981 nuclear lumen; GO…	GO:0000981 DNA-binding transcription factor activity, RNA polymerase II-specific; GO:0003676 nucleic acid binding; GO:0003677 DNA binding; GO:0003682 chromatin binding; GO:0003700 DNA-binding transcription factor activity; GO:0003723 RNA binding; GO:0005488 binding; GO:0005515 protein binding; GO:0019899 enzyme binding; GO:0070063 RNA polymerase binding; GO:0097159 organic cyclic compound binding…
Unigene21694_All_Gene.40423	uncharacterized protein LOC111082562 [Drosophila obscura]	0.558	Down	0.048339	---	15.847	30.2	3	3	3	0.76	0.636	0.695	1.101	1.727	0.916	cytoplasm	GO:0006355 regulation of transcription, DNA-templated; GO:0009889 regulation of biosynthetic process; GO:0009890 negative regulation of biosynthetic process; GO:0009891 positive regulation of biosynthetic process; GO:0009892 negative regulation of metabolic process; GO:0009893 positive regulation of metabolic process; GO:0010468 regulation of gene expression; GO:0010556 regulation of macromolecul…		GO:0001067 regulatory region nucleic acid binding; GO:0003676 nucleic acid binding; GO:0003677 DNA binding; GO:0003700 DNA-binding transcription factor activity; GO:0005488 binding; GO:0097159 organic cyclic compound binding; GO:0140110 transcription regulator activity; GO:1901363 heterocyclic compound binding;				PF01047	MarR family
Unigene13493_All_Gene.31455	uncharacterized protein LOC111688336 [Lucilia cuprina]	0.559	Down	0.0084387	---	39.526	7.4	2	2	2	0.749	0.59	0.746	1.163	1.47	1.094	nucleus
CL1705.Contig2_All_Gene.10024	Hybrid signal transduction histidine kinase J OS=Dictyostelium discoideum OX=44689 GN=dhkJ PE=3 SV=2	0.559	Down	0.0174007	dhkJ	47.949	2.9	1	2	1	0.759	0.599	0.724	0.964	1.488	1.274	cytoskeleton							PF00072; PF02954	Response regulator receiver domain; Bacterial regulatory protein, Fis family
Unigene15686_All_Gene.34350	Putative surface protein bspA-like OS=Trichomonas vaginalis OX=5722 GN=BSPAL1 PE=4 SV=1	0.56	Down	0.0148047	BSPAL1	24.116	5.2	1	1	1	0.743	0.569	0.77	1.12	1.508	1.092	plasma membrane
Unigene8926_All_Gene.25657	Cysteine desulfurase, mitochondrial OS=Homo sapiens OX=9606 GN=NFS1 PE=1 SV=3	0.562	Down	0.046382	NFS1	43.571	15.5	5	9	5	0.663	0.741	0.635	0.958	1.689	0.983	cytoplasm				K04487	iscS, NFS1; cysteine desulfurase [EC:2.8.1.7]	map00730 Thiamine metabolism; map01100 Metabolic pathways; map04122 Sulfur relay system	PF00266	Aminotransferase class-V
Unigene14550_All_Gene.32884	Phospholipid phosphatase 3 OS=Rattus norvegicus OX=10116 GN=Plpp3 PE=1 SV=1	0.563	Down	0.0028355	Plpp3	29.77	5.4	1	1	1	0.821	0.623	0.669	1.172	1.281	1.298	plasma membrane				K01080	PLPP1_2_3; phosphatidate phosphatase [EC:3.1.3.4]	map00561 Glycerolipid metabolism; map00564 Glycerophospholipid metabolism; map00565 Ether lipid metabolism; map00600 Sphingolipid metabolism; map01100 Metabolic pathways; map04072 Phospholipase D signaling pathway; map04666 Fc gamma R-mediated phagocytosis; map04975 Fat digestion and absorption; map05231 Choline metabolism in cancer
CL1867.Contig4_All_Gene.10842	Ral GTPase-activating protein subunit alpha-1 OS=Homo sapiens OX=9606 GN=RALGAPA1 PE=1 SV=1	0.568	Down	0.0257	RALGAPA1	75.806	1.2	1	1	1	0.83	0.508	0.796	1.149	1.2	1.407	cytoplasm	GO:0043085 positive regulation of catalytic activity; GO:0043087 regulation of GTPase activity; GO:0043547 positive regulation of GTPase activity; GO:0044093 positive regulation of molecular function; GO:0050790 regulation of catalytic activity; GO:0051336 regulation of hydrolase activity; GO:0051345 positive regulation of hydrolase activity; GO:0065007 biological regulation; GO:0065009 regulatio…	GO:0005622 intracellular; GO:0005623 cell; GO:0005737 cytoplasm;	GO:0005096 GTPase activator activity; GO:0008047 enzyme activator activity; GO:0030234 enzyme regulator activity; GO:0030695 GTPase regulator activity; GO:0060589 nucleoside-triphosphatase regulator activity; GO:0098772 molecular function regulator;	K17702	SIPA1L2, SPAL2; signal-induced proliferation-associated 1 like protein 2	map04015 Rap1 signaling pathway
Unigene9373_All_Gene.26202	hypothetical protein [Trichomonas vaginalis G3];EAY14512.1 hypothetical protein TVAG_388430 [Trichomonas vaginalis G3]	0.569	Down	0.0079753	---	88.34	1.6	1	1	1	0.811	0.71	0.599	1.064	1.34	1.323	cytoplasm
Unigene124_All_Gene.12127	Structural maintenance of chromosomes protein 2 OS=Dictyostelium discoideum OX=44689 GN=smc2 PE=3 SV=1	0.569	Down	0.04622	smc2	34.593	3.4	1	1	1	0.805	0.548	0.738	0.994	1.625	1.057	cytoplasm,nucleus
Unigene17285_All_Gene.36399	hypothetical protein TRFO_09817 [Tritrichomonas foetus]	0.578	Down	0.0056648	---	105.09	4	3	3	3	0.681	0.778	0.696	1.23	1.25	1.246	cytoplasm,nucleus
Unigene919_All_Gene.13219	Bystin OS=Nematostella vectensis OX=45351 GN=bysl PE=3 SV=1	0.58	Down	0.00054347	bysl	45.404	5.8	2	2	2	0.746	0.696	0.715	1.125	1.262	1.333	cytoplasm	GO:0000003 reproduction; GO:0000462 maturation of SSU-rRNA from tricistronic rRNA transcript (SSU-rRNA, 5.8S rRNA, LSU-rRNA); GO:0001701 in utero embryonic development; GO:0001824 blastocyst development; GO:0001825 blastocyst formation; GO:0001829 trophectodermal cell differentiation; GO:0002237 response to molecule of bacterial origin; GO:0006139 nucleobase-containing compound metabolic process;…	GO:0005622 intracellular; GO:0005623 cell; GO:0005634 nucleus; GO:0005654 nucleoplasm; GO:0005730 nucleolus; GO:0005737 cytoplasm; GO:0005829 cytosol; GO:0005856 cytoskeleton; GO:0005874 microtubule; GO:0005881 cytoplasmic microtubule; GO:0015630 microtubule cytoskeleton; GO:0031974 membrane-enclosed lumen; GO:0031981 nuclear lumen; GO:0042995 cell projection; GO:0043226 organelle; GO:0043227 mem…		K14797	ENP1, BYSL; essential nuclear protein 1
Unigene12993_All_Gene.30909	tRNA (guanine(26)-N(2))-dimethyltransferase OS=Mus musculus OX=10090 GN=Trmt1 PE=1 SV=2	0.586	Down	0.0172378	Trmt1	52.8	5.5	2	2	2	0.865	0.719	0.57	1.15	1.398	1.128	cytoplasm	GO:0001510 RNA methylation; GO:0002940 tRNA N2-guanine methylation; GO:0006139 nucleobase-containing compound metabolic process; GO:0006396 RNA processing; GO:0006399 tRNA metabolic process; GO:0006400 tRNA modification; GO:0006725 cellular aromatic compound metabolic process; GO:0006807 nitrogen compound metabolic process; GO:0008033 tRNA processing; GO:0008152 metabolic process; GO:0009451 RNA …	GO:0005622 intracellular; GO:0005623 cell; GO:0005634 nucleus; GO:0005654 nucleoplasm; GO:0005737 cytoplasm; GO:0005739 mitochondrion; GO:0031974 membrane-enclosed lumen; GO:0031981 nuclear lumen; GO:0043226 organelle; GO:0043227 membrane-bounded organelle; GO:0043229 intracellular organelle; GO:0043231 intracellular membrane-bounded organelle; GO:0043233 organelle lumen; GO:0070013 intracellular…	GO:0003824 catalytic activity; GO:0004809 tRNA (guanine-N2-)-methyltransferase activity; GO:0008168 methyltransferase activity; GO:0008170 N-methyltransferase activity; GO:0008173 RNA methyltransferase activity; GO:0008175 tRNA methyltransferase activity; GO:0008757 S-adenosylmethionine-dependent methyltransferase activity; GO:0016423 tRNA (guanine) methyltransferase activity; GO:0016740 transfer…	K00555	TRMT1, trm1; tRNA (guanine26-N2/guanine27-N2)-dimethyltransferase [EC:2.1.1.215 2.1.1.216]
Unigene27212_All_Gene.42682	hypothetical protein	0.588	Down	0.0170161	---	11.875	11.1	1	1	1	0.885	0.681	0.594	1.08	1.385	1.211	mitochondria							PF02922	Carbohydrate-binding module 48 (Isoamylase N-terminal domain)
CL1190.Contig2_All_Gene.7897	Iron-sulfur protein NUBPL OS=Mus musculus OX=10090 GN=Nubpl PE=1 SV=2	0.589	Down	0.02158	Nubpl	32.096	11.4	2	2	2	0.749	0.697	0.701	1.043	1.567	1.033	mitochondria				K03593	mrp, NUBPL; ATP-binding protein involved in chromosome partitioning
Unigene26833_All_Gene.42608	hypothetical protein	0.59	Down	0.020196	---	16.839	15.6	2	3	2	0.734	0.803	0.618	1.07	1.513	1.068	cytoplasm
CL1604.Contig2_All_Gene.9598	hypothetical protein TRFO_33315 [Tritrichomonas foetus]	0.593	Down	0.0116041	---	47.307	2.7	1	1	1	0.811	0.623	0.733	1.102	1.446	1.108	mitochondria
Unigene9366_All_Gene.26187	Protein polybromo-1 OS=Gallus gallus OX=9031 GN=PBRM1 PE=1 SV=1	0.594	Down	0.021681	PBRM1	33.093	8.7	1	1	1	0.834	0.665	0.667	1.189	1.477	0.98	cytoplasm,nucleus	GO:0000375 RNA splicing, via transesterification reactions; GO:0000377 RNA splicing, via transesterification reactions with bulged adenosine as nucleophile; GO:0000398 mRNA splicing, via spliceosome; GO:0000463 maturation of LSU-rRNA from tricistronic rRNA transcript (SSU-rRNA, 5.8S rRNA, LSU-rRNA); GO:0000470 maturation of LSU-rRNA; GO:0006139 nucleobase-containing compound metabolic process; GO…	GO:0005622 intracellular; GO:0005623 cell; GO:0005634 nucleus; GO:0005654 nucleoplasm; GO:0005730 nucleolus; GO:0005737 cytoplasm; GO:0005829 cytosol; GO:0030684 preribosome; GO:0030687 preribosome, large subunit precursor; GO:0031974 membrane-enclosed lumen; GO:0031981 nuclear lumen; GO:0032991 protein-containing complex; GO:0043226 organelle; GO:0043227 membrane-bounded organelle; GO:0043228 no…	GO:0003676 nucleic acid binding; GO:0003677 DNA binding; GO:0003723 RNA binding; GO:0003729 mRNA binding; GO:0005488 binding; GO:0042162 telomeric DNA binding; GO:0043565 sequence-specific DNA binding; GO:0097159 organic cyclic compound binding; GO:1901363 heterocyclic compound binding;	K14573	NOP4, RBM28; nucleolar protein 4	map03008 Ribosome biogenesis in eukaryotes	PF00076	RNA recognition motif. (a.k.a. RRM, RBD, or RNP domain)
Unigene956_All_Gene.13263	Striatin-3 OS=Mus musculus OX=10090 GN=Strn3 PE=1 SV=1	0.594	Down	0.0095576	Strn3	46.509	8.6	3	3	3	0.67	0.733	0.771	1.008	1.434	1.218	cytoplasm				K17608	STRN1_3_4; striatin 1/3/4	map04013 MAPK signaling pathway - fly
Unigene23410_All_Gene.41290	50S ribosomal protein L22, organellar chromatophore OS=Paulinella chromatophora OX=39717 GN=rpl22 PE=3 SV=1	0.595	Down	0.0178568	rpl22	11.462	29.5	2	2	2	0.656	0.785	0.727	1.125	1.509	1.01	cytoplasm	GO:0006412 translation; GO:0006518 peptide metabolic process; GO:0006807 nitrogen compound metabolic process; GO:0006996 organelle organization; GO:0008152 metabolic process; GO:0009058 biosynthetic process; GO:0009059 macromolecule biosynthetic process; GO:0009987 cellular process; GO:0010467 gene expression; GO:0016043 cellular component organization; GO:0019538 protein metabolic process; GO:00…	GO:0005618 cell wall; GO:0005622 intracellular; GO:0005623 cell; GO:0005737 cytoplasm; GO:0005829 cytosol; GO:0005840 ribosome; GO:0005844 polysome; GO:0015934 large ribosomal subunit; GO:0022625 cytosolic large ribosomal subunit; GO:0022626 cytosolic ribosome; GO:0030312 external encapsulating structure; GO:0032991 protein-containing complex; GO:0042788 polysomal ribosome; GO:0043226 organelle; …	GO:0003735 structural constituent of ribosome; GO:0005198 structural molecule activity;				PF00237	Ribosomal protein L22p/L17e
Unigene10944_All_Gene.28244	Probable flavin mononucleotide-dependent alkene reductase OS=Leishmania infantum OX=5671 GN=LINJ.12.0730 PE=1 SV=1	0.595	Down	0.0003398	LINJ.12.0730	43.433	6.7	3	3	3	0.78	0.694	0.715	1.219	1.292	1.168	mitochondria							PF00724	NADH:flavin oxidoreductase / NADH oxidase family
Unigene7837_All_Gene.24212	hypothetical protein TRFO_06965 [Tritrichomonas foetus]	0.595	Down	0.0101556	---	92.934	2.4	1	1	1	0.765	0.75	0.655	1.068	1.469	1.111	cytoplasm
Unigene9244_All_Gene.25907	hypothetical protein	0.596	Down	0.0185592	---	11.049	11	1	1	1	0.706	0.601	0.871	1.133	1.429	1.094	extracellular
Unigene17118_All_Gene.36130	hypothetical protein [Trichomonas vaginalis G3];EAY19288.1 hypothetical protein TVAG_452020 [Trichomonas vaginalis G3]	0.596	Down	0.0176607	---	86.246	2.1	1	1	1	0.653	0.788	0.732	1.195	1.475	0.979	cytoplasm
Unigene10721_All_Gene.27807	Clan CD, family C50, separase-like cysteine peptidase [Tritrichomonas foetus]	0.601	Down	0.046862	---	15.572	6.1	1	1	1	0.701	0.808	0.662	0.996	1.614	1	cytoplasm	GO:0000003 reproduction; GO:0000070 mitotic sister chromatid segregation; GO:0000212 meiotic spindle organization; GO:0000226 microtubule cytoskeleton organization; GO:0000278 mitotic cell cycle; GO:0000280 nuclear division; GO:0000281 mitotic cytokinesis; GO:0000819 sister chromatid segregation; GO:0000902 cell morphogenesis; GO:0000910 cytokinesis; GO:0000911 cytokinesis by cell plate formation…	GO:0000228 nuclear chromosome; GO:0000793 condensed chromosome; GO:0000794 condensed nuclear chromosome; GO:0005622 intracellular; GO:0005623 cell; GO:0005634 nucleus; GO:0005635 nuclear envelope; GO:0005694 chromosome; GO:0005737 cytoplasm; GO:0005813 centrosome; GO:0005815 microtubule organizing center; GO:0005819 spindle; GO:0005829 cytosol; GO:0005856 cytoskeleton; GO:0005874 microtubule; GO:…	GO:0003824 catalytic activity; GO:0004175 endopeptidase activity; GO:0004197 cysteine-type endopeptidase activity; GO:0005488 binding; GO:0005515 protein binding; GO:0008233 peptidase activity; GO:0008234 cysteine-type peptidase activity; GO:0016787 hydrolase activity; GO:0070011 peptidase activity, acting on L-amino acid peptides; GO:0140096 catalytic activity, acting on a protein;
Unigene2275_All_Gene.15066	hypothetical protein TRFO_23462 [Tritrichomonas foetus]	0.602	Down	0.0059365	---	79.831	1.2	1	1	1	0.733	0.786	0.672	1.138	1.419	1.085	nucleus
CL1912.Contig1_All_Gene.11133	hypothetical protein [Trichomonas vaginalis G3];EAY11070.1 hypothetical protein TVAG_044940 [Trichomonas vaginalis G3]	0.604	Down	0.000163675	---	34.231	3.7	1	1	1	0.746	0.77	0.697	1.217	1.271	1.176	cytoplasm
Unigene20744_All_Gene.39934	Propionyl-CoA carboxylase beta chain, mitochondrial OS=Sus scrofa OX=9823 GN=PCCB PE=2 SV=1	0.605	Down	0.043675	PCCB	15.434	23.9	2	3	2	0.817	0.667	0.697	1.057	1.586	0.961	cytoplasm				K01966	PCCB, pccB; propionyl-CoA carboxylase beta chain [EC:6.4.1.3 2.1.3.15]	map00280 Valine, leucine and isoleucine degradation; map00630 Glyoxylate and dicarboxylate metabolism; map00640 Propanoate metabolism; map01100 Metabolic pathways; map01200 Carbon metabolism
Unigene9136_All_Gene.25819	alkT [Nephila clavipes]	0.605	Down	0.029044	---	12.966	41.2	4	5	4	0.666	0.687	0.87	0.981	1.497	1.195	cytoplasm							PF01880	Desulfoferrodoxin
Unigene12187_All_Gene.29717	hypothetical protein	0.606	Down	0.046438	---	14.92	33.6	4	5	4	0.879	0.671	0.674	1.079	1.595	0.995	cytoskeleton			GO:0003824 catalytic activity; GO:0016740 transferase activity; GO:0016757 transferase activity, transferring glycosyl groups;				PF08323	Starch synthase catalytic domain
Unigene10431_All_Gene.27604	hypothetical protein	0.607	Down	0.032663	---	14.909	22	2	2	2	0.75	0.588	0.863	1.167	1.456	1.003	cytoplasm
CL557.Contig3_All_Gene.4718	Protein arginine N-methyltransferase 8 OS=Homo sapiens OX=9606 GN=PRMT8 PE=1 SV=2	0.607	Down	0.0158599	PRMT8	52.375	4.4	2	3	2	0.725	0.816	0.672	1.184	1.004	1.46	plasma membrane				K15378	SLC45A1_2_4; solute carrier family 45, member 1/2/4
Unigene9732_All_Gene.26825	Heat shock cognate 71 kDa protein OS=Rattus norvegicus OX=10116 GN=Hspa8 PE=1 SV=1	0.608	Down	0.039255	Hspa8	65.258	1.2	1	1	1	0.698	0.878	0.623	0.959	1.492	1.166	cytoplasm		GO:0005622 intracellular; GO:0005623 cell; GO:0005737 cytoplasm; GO:0005815 microtubule organizing center; GO:0005829 cytosol; GO:0005856 cytoskeleton; GO:0015630 microtubule cytoskeleton; GO:0031982 vesicle; GO:0043226 organelle; GO:0043227 membrane-bounded organelle; GO:0043228 non-membrane-bounded organelle; GO:0043229 intracellular organelle; GO:0043232 intracellular non-membrane-bounded orga…		K03283	HSPA1s; heat shock 70kDa protein 1/2/6/8	map03040 Spliceosome; map04010 MAPK signaling pathway; map04141 Protein processing in endoplasmic reticulum; map04144 Endocytosis; map04213 Longevity regulating pathway - multiple species; map04612 Antigen processing and presentation; map04915 Estrogen signaling pathway; map05134 Legionellosis; map05145 Toxoplasmosis; map05162 Measles
CL1955.Contig2_All_Gene.11488	hypothetical protein TRFO_20539 [Tritrichomonas foetus]	0.609	Down	0.041539	---	26.184	4.2	1	2	1	0.828	0.595	0.774	1.053	1.531	1.021	cytoplasm
Unigene781_All_Gene.13073	hypothetical protein TRFO_37451 [Tritrichomonas foetus]	0.612	Down	0.031599	---	23.932	4.7	1	1	1	0.818	0.626	0.766	1.183	1.471	0.955	cytoplasm
Unigene11509_All_Gene.29041	Interaptin OS=Dictyostelium discoideum OX=44689 GN=abpD PE=1 SV=1	0.612	Down	0.0113628	abpD	60.305	1.7	1	1	1	0.777	0.661	0.776	1.153	1.431	1.035	mitochondria
Unigene10965_All_Gene.28284	hypothetical protein TRFO_39059 [Tritrichomonas foetus]	0.614	Down	0.011638	---	79.77	1.6	1	1	1	0.778	0.789	0.651	1.113	1.43	1.071	nucleus
Unigene12203_All_Gene.29731	PREDICTED: ferrichrome-iron receptor-like [Rhagoletis zephyria]	0.616	Down	0.039677	---	20.683	41	5	8	5	0.89	0.574	0.787	1.104	1.466	1.083	extracellular		GO:0005623 cell; GO:0009279 cell outer membrane; GO:0016020 membrane; GO:0019867 outer membrane; GO:0030312 external encapsulating structure; GO:0030313 cell envelope; GO:0031975 envelope; GO:0071944 cell periphery;	GO:0005488 binding; GO:0005506 iron ion binding; GO:0005515 protein binding; GO:0015643 toxic substance binding; GO:0019904 protein domain specific binding; GO:0043167 ion binding; GO:0043169 cation binding; GO:0046790 virion binding; GO:0046872 metal ion binding; GO:0046914 transition metal ion binding; GO:0048037 cofactor binding;
CL267.Contig23_All_Gene.2831	N-alpha-acetyltransferase 15, NatA auxiliary subunit OS=Pongo abelii OX=9601 GN=NAA15 PE=2 SV=1	0.616	Down	0.0030001	NAA15	81.908	1.7	1	1	1	0.797	0.752	0.683	1.089	1.341	1.196	cytoplasm	GO:0000266 mitochondrial fission; GO:0006464 cellular protein modification process; GO:0006473 protein acetylation; GO:0006474 N-terminal protein amino acid acetylation; GO:0006807 nitrogen compound metabolic process; GO:0006996 organelle organization; GO:0007005 mitochondrion organization; GO:0007275 multicellular organism development; GO:0008152 metabolic process; GO:0009555 pollen development;…	GO:0005622 intracellular; GO:0005623 cell; GO:0005737 cytoplasm; GO:0005886 plasma membrane; GO:0005911 cell-cell junction; GO:0005938 cell cortex; GO:0009504 cell plate; GO:0009506 plasmodesma; GO:0016020 membrane; GO:0030054 cell junction; GO:0031248 protein acetyltransferase complex; GO:0031414 N-terminal protein acetyltransferase complex; GO:0031415 NatA complex; GO:0032991 protein-containing…	GO:0003824 catalytic activity; GO:0003924 GTPase activity; GO:0005488 binding; GO:0005515 protein binding; GO:0008017 microtubule binding; GO:0008092 cytoskeletal protein binding; GO:0015631 tubulin binding; GO:0016462 pyrophosphatase activity; GO:0016787 hydrolase activity; GO:0016817 hydrolase activity, acting on acid anhydrides; GO:0016818 hydrolase activity, acting on acid anhydrides, in phos…	K20792	NAA15_16; N-alpha-acetyltransferase 15/16, NatA auxiliary subunit
Unigene14696_All_Gene.33041	hypothetical protein TRFO_04896 [Tritrichomonas foetus]	0.617	Down	0.00141749	---	62.185	1.5	1	1	1	0.739	0.793	0.706	1.137	1.334	1.154	cytoplasm
Unigene14574_All_Gene.32910	DNA-directed RNA polymerases I, II, and III subunit RPABC3 OS=Homo sapiens OX=9606 GN=POLR2H PE=1 SV=4	0.619	Down	0.00199636	POLR2H	15.783	16.7	2	2	2	0.734	0.698	0.813	1.226	1.303	1.1	cytoplasm,nucleus	GO:0000375 RNA splicing, via transesterification reactions; GO:0000377 RNA splicing, via transesterification reactions with bulged adenosine as nucleophile; GO:0000398 mRNA splicing, via spliceosome; GO:0006139 nucleobase-containing compound metabolic process; GO:0006259 DNA metabolic process; GO:0006281 DNA repair; GO:0006283 transcription-coupled nucleotide-excision repair; GO:0006289 nucleotid…	GO:0000418 RNA polymerase IV complex; GO:0000419 RNA polymerase V complex; GO:0000428 DNA-directed RNA polymerase complex; GO:0005622 intracellular; GO:0005623 cell; GO:0005634 nucleus; GO:0005654 nucleoplasm; GO:0005665 RNA polymerase II, core complex; GO:0005666 RNA polymerase III complex; GO:0005730 nucleolus; GO:0005736 RNA polymerase I complex; GO:0005737 cytoplasm; GO:0005829 cytosol; GO:00…	GO:0003676 nucleic acid binding; GO:0003677 DNA binding; GO:0003697 single-stranded DNA binding; GO:0003824 catalytic activity; GO:0003899 DNA-directed 5'-3' RNA polymerase activity; GO:0005488 binding; GO:0016740 transferase activity; GO:0016772 transferase activity, transferring phosphorus-containing groups; GO:0016779 nucleotidyltransferase activity; GO:0034062 5'-3' RNA polymerase activity; G…	K03016	RPB8, POLR2H; DNA-directed RNA polymerases I, II, and III subunit RPABC3	map03020 RNA polymerase; map04623 Cytosolic DNA-sensing pathway; map05016 Huntington disease
Unigene12060_All_Gene.29626	Vitellogenin-2 OS=Gallus gallus OX=9031 GN=VTG2 PE=1 SV=1	0.62	Down	0.032081	VTG2	27.849	3.5	1	1	1	0.75	0.747	0.749	1.009	1.32	1.294	cytoplasm,nucleus
Unigene21853_All_Gene.40504	Pyruvate kinase OS=Dictyostelium discoideum OX=44689 GN=pyk PE=1 SV=1	0.62	Down	0.047599	pyk	16.366	19.6	3	3	3	0.824	0.743	0.663	1.045	1.577	0.976	cytoskeleton	GO:0005975 carbohydrate metabolic process; GO:0006082 organic acid metabolic process; GO:0006090 pyruvate metabolic process; GO:0006091 generation of precursor metabolites and energy; GO:0006096 glycolytic process; GO:0006116 NADH oxidation; GO:0006139 nucleobase-containing compound metabolic process; GO:0006163 purine nucleotide metabolic process; GO:0006164 purine nucleotide biosynthetic proces…	GO:0005622 intracellular; GO:0005623 cell; GO:0005737 cytoplasm; GO:0005829 cytosol; GO:0009986 cell surface;	GO:0003824 catalytic activity; GO:0004743 pyruvate kinase activity; GO:0005488 binding; GO:0005515 protein binding; GO:0016740 transferase activity; GO:0016772 transferase activity, transferring phosphorus-containing groups; GO:0016773 phosphotransferase activity, alcohol group as acceptor; GO:0030246 carbohydrate binding; GO:0030247 polysaccharide binding; GO:0042802 identical protein binding; G…	K00873	PK, pyk; pyruvate kinase [EC:2.7.1.40]	map00010 Glycolysis / Gluconeogenesis; map00230 Purine metabolism; map00620 Pyruvate metabolism; map01100 Metabolic pathways; map01200 Carbon metabolism; map01230 Biosynthesis of amino acids; map04922 Glucagon signaling pathway; map04930 Type II diabetes mellitus; map05165 Human papillomavirus infection; map05203 Viral carcinogenesis; map05230 Central carbon metabolism in cancer
CL567.Contig3_All_Gene.4799	Elongation factor Tu, mitochondrial OS=Reclinomonas americana OX=48483 GN=TUFA PE=3 SV=1	0.621	Down	0.047201	TUFA	37.718	53.4	16	38	2	0.79	0.585	0.85	1.044	1.501	1.038	cytoplasm	GO:0001666 response to hypoxia; GO:0001817 regulation of cytokine production; GO:0001819 positive regulation of cytokine production; GO:0002791 regulation of peptide secretion; GO:0002793 positive regulation of peptide secretion; GO:0006950 response to stress; GO:0009628 response to abiotic stimulus; GO:0010035 response to inorganic substance; GO:0010038 response to metal ion; GO:0010039 response…	GO:0005576 extracellular region; GO:0005618 cell wall; GO:0005622 intracellular; GO:0005623 cell; GO:0005737 cytoplasm; GO:0005829 cytosol; GO:0005886 plasma membrane; GO:0009274 peptidoglycan-based cell wall; GO:0009275 Gram-positive-bacterium-type cell wall; GO:0009986 cell surface; GO:0010339 external side of cell wall; GO:0016020 membrane; GO:0030312 external encapsulating structure; GO:00719…	GO:0005488 binding; GO:0005515 protein binding; GO:0019899 enzyme binding; GO:0035375 zymogen binding;	K02358	tuf, TUFM; elongation factor Tu		PF00009; PF03144; PF03143	Elongation factor Tu GTP binding domain; Elongation factor Tu domain 2; Elongation factor Tu C-terminal domain
Unigene10394_All_Gene.27561	hypothetical protein	0.625	Down	0.0189171	---	22.603	7.6	1	1	1	0.822	0.762	0.663	0.98	1.402	1.214	cytoplasm
Unigene11483_All_Gene.29013	Probable serine/threonine-protein kinase dyrk2 OS=Dictyostelium discoideum OX=44689 GN=dyrk2 PE=3 SV=1	0.625	Down	0.041435	dyrk2	55.293	3.7	2	2	2	0.764	0.816	0.653	1.084	1.527	0.962	nucleus	GO:0006464 cellular protein modification process; GO:0006468 protein phosphorylation; GO:0006793 phosphorus metabolic process; GO:0006796 phosphate-containing compound metabolic process; GO:0006807 nitrogen compound metabolic process; GO:0007346 regulation of mitotic cell cycle; GO:0008152 metabolic process; GO:0009987 cellular process; GO:0010564 regulation of cell cycle process; GO:0010821 regu…	GO:0005622 intracellular; GO:0005623 cell; GO:0005737 cytoplasm; GO:0005739 mitochondrion; GO:0005826 actomyosin contractile ring; GO:0005856 cytoskeleton; GO:0005938 cell cortex; GO:0015629 actin cytoskeleton; GO:0030863 cortical cytoskeleton; GO:0030864 cortical actin cytoskeleton; GO:0032153 cell division site; GO:0043226 organelle; GO:0043227 membrane-bounded organelle; GO:0043228 non-membran…	GO:0000166 nucleotide binding; GO:0003824 catalytic activity; GO:0004672 protein kinase activity; GO:0004674 protein serine/threonine kinase activity; GO:0005488 binding; GO:0005524 ATP binding; GO:0008144 drug binding; GO:0016301 kinase activity; GO:0016740 transferase activity; GO:0016772 transferase activity, transferring phosphorus-containing groups; GO:0016773 phosphotransferase activity, al…	K18669	DYRK2_3_4; dual specificity tyrosine-phosphorylation-regulated kinase 2/3/4 [EC:2.7.12.1]		PF00069	Protein kinase domain
Unigene13697_All_Gene.31625	Signal recognition particle 54 kDa protein OS=Entamoeba histolytica OX=5759 PE=3 SV=1	0.625	Down	0.027436	---	34.64	4.1	1	2	1	0.746	0.821	0.672	1.084	1.493	1.003	cytoplasm				K03106	SRP54, ffh; signal recognition particle subunit SRP54 [EC:3.6.5.4]	map03060 Protein export	PF02881; PF00448	SRP54-type protein, helical bundle domain; SRP54-type protein, GTPase domain
Unigene23360_All_Gene.41273	Estradiol 17-beta-dehydrogenase 8 OS=Homo sapiens OX=9606 GN=HSD17B8 PE=1 SV=2	0.628	Down	0.045476	HSD17B8	21.662	6.5	1	1	1	0.745	0.76	0.746	1.11	1.439	1.035	cytoplasm				K15734	SDR16C5; all-trans-retinol dehydrogenase (NAD+) [EC:1.1.1.105]	map00830 Retinol metabolism	PF13561	Enoyl-(Acyl carrier protein) reductase
CL1319.Contig2_All_Gene.8484	Protein lin-28 homolog OS=Drosophila melanogaster OX=7227 GN=lin-28 PE=2 SV=2	0.63	Down	0.042302	lin-28	12.191	16.4	1	1	1	0.824	0.677	0.747	1.177	1.483	0.911	extracellular				K18754	LIN28; protein lin-28		PF00313	'Cold-shock' DNA-binding domain
Unigene811_All_Gene.13095	hypothetical protein TRFO_18214 [Tritrichomonas foetus]	0.631	Down	0.025859	---	21.453	14.2	2	2	2	0.761	0.662	0.83	1.081	1.47	1.022	extracellular
CL1845.Contig4_All_Gene.10735	Actin-related protein 3 OS=Dictyostelium discoideum OX=44689 GN=arpC PE=1 SV=1	0.634	Down	0.0034182	arpC	47.327	20.1	6	15	1	0.772	0.766	0.734	1.083	1.366	1.135	cytoskeleton	GO:0000001 mitochondrion inheritance; GO:0000003 reproduction; GO:0000278 mitotic cell cycle; GO:0000280 nuclear division; GO:0000281 mitotic cytokinesis; GO:0000768 syncytium formation by plasma membrane fusion; GO:0000902 cell morphogenesis; GO:0000904 cell morphogenesis involved in differentiation; GO:0000910 cytokinesis; GO:0000912 assembly of actomyosin apparatus involved in cytokinesis; GO:…	GO:0000139 Golgi membrane; GO:0001726 ruffle; GO:0001891 phagocytic cup; GO:0002102 podosome; GO:0005622 intracellular; GO:0005623 cell; GO:0005737 cytoplasm; GO:0005773 vacuole; GO:0005794 Golgi apparatus; GO:0005829 cytosol; GO:0005856 cytoskeleton; GO:0005884 actin filament; GO:0005885 Arp2/3 protein complex; GO:0005886 plasma membrane; GO:0005903 brush border; GO:0005911 cell-cell junction; G…	GO:0000166 nucleotide binding; GO:0003779 actin binding; GO:0005198 structural molecule activity; GO:0005200 structural constituent of cytoskeleton; GO:0005488 binding; GO:0005515 protein binding; GO:0005524 ATP binding; GO:0008092 cytoskeletal protein binding; GO:0008144 drug binding; GO:0017076 purine nucleotide binding; GO:0019899 enzyme binding; GO:0030554 adenyl nucleotide binding; GO:003255…	K18584	ACTR3, ARP3; actin-related protein 3	map04530 Tight junction; map05135 Yersinia infection
Unigene14854_All_Gene.33236	AP-3 complex subunit mu OS=Dictyostelium discoideum OX=44689 GN=apm3 PE=2 SV=1	0.635	Down	0.007004	apm3	43.711	2.8	1	2	1	0.662	0.826	0.802	1.287	1.248	1.072	cytoplasm	GO:0006605 protein targeting; GO:0006622 protein targeting to lysosome; GO:0006623 protein targeting to vacuole; GO:0006725 cellular aromatic compound metabolic process; GO:0006726 eye pigment biosynthetic process; GO:0006727 ommochrome biosynthetic process; GO:0006807 nitrogen compound metabolic process; GO:0006810 transport; GO:0006886 intracellular protein transport; GO:0006887 exocytosis; GO:…	GO:0000323 lytic vacuole; GO:0005622 intracellular; GO:0005623 cell; GO:0005737 cytoplasm; GO:0005764 lysosome; GO:0005768 endosome; GO:0005773 vacuole; GO:0012505 endomembrane system; GO:0016020 membrane; GO:0030117 membrane coat; GO:0030119 AP-type membrane coat adaptor complex; GO:0030123 AP-3 adaptor complex; GO:0031201 SNARE complex; GO:0031410 cytoplasmic vesicle; GO:0031982 vesicle; GO:003…	GO:0005215 transporter activity; GO:0005488 binding; GO:0005515 protein binding; GO:0017016 Ras GTPase binding; GO:0017137 Rab GTPase binding; GO:0019899 enzyme binding; GO:0030276 clathrin binding; GO:0031267 small GTPase binding; GO:0051020 GTPase binding;	K12398	AP3M; AP-3 complex subunit mu	map04142 Lysosome
Unigene406_All_Gene.12600	Probable ATP-dependent RNA helicase Dbp73D OS=Drosophila melanogaster OX=7227 GN=Dbp73D PE=2 SV=3	0.636	Down	0.0087588	Dbp73D	48.114	3.7	1	2	1	0.759	0.72	0.797	1.012	1.375	1.194	nucleus	GO:0000460 maturation of 5.8S rRNA; GO:0000463 maturation of LSU-rRNA from tricistronic rRNA transcript (SSU-rRNA, 5.8S rRNA, LSU-rRNA); GO:0000466 maturation of 5.8S rRNA from tricistronic rRNA transcript (SSU-rRNA, 5.8S rRNA, LSU-rRNA); GO:0000470 maturation of LSU-rRNA; GO:0006139 nucleobase-containing compound metabolic process; GO:0006364 rRNA processing; GO:0006396 RNA processing; GO:000672…	GO:0005622 intracellular; GO:0005623 cell; GO:0005634 nucleus; GO:0005730 nucleolus; GO:0005737 cytoplasm; GO:0030684 preribosome; GO:0030687 preribosome, large subunit precursor; GO:0031974 membrane-enclosed lumen; GO:0031981 nuclear lumen; GO:0032991 protein-containing complex; GO:0043226 organelle; GO:0043227 membrane-bounded organelle; GO:0043228 non-membrane-bounded organelle; GO:0043229 int…	GO:0003724 RNA helicase activity; GO:0003824 catalytic activity; GO:0004386 helicase activity; GO:0005488 binding; GO:0005515 protein binding; GO:0008186 RNA-dependent ATPase activity; GO:0016462 pyrophosphatase activity; GO:0016787 hydrolase activity; GO:0016817 hydrolase activity, acting on acid anhydrides; GO:0016818 hydrolase activity, acting on acid anhydrides, in phosphorus-containing anhyd…	K14807	DDX51, DBP6; ATP-dependent RNA helicase DDX51/DBP6 [EC:3.6.4.13]		PF00270	DEAD/DEAH box helicase
CL1167.Contig2_All_Gene.7812	Ras-related protein Rab-5C OS=Bos taurus OX=9913 GN=RAB5C PE=2 SV=1	0.636	Down	0.0026388	RAB5C	145.17	1.4	1	1	1	0.738	0.834	0.711	1.127	1.313	1.15	cytoplasm				K18809	TL; protein toll	map04624 Toll and Imd signaling pathway
Unigene19685_All_Gene.39277	uncharacterized protein LOC111684003 [Lucilia cuprina]	0.64	Down	0.021665	---	53.42	24.8	9	16	9	0.832	0.627	0.777	1.075	1.374	1.044	extracellular	GO:0006810 transport; GO:0006811 ion transport; GO:0015889 cobalamin transport; GO:0015893 drug transport; GO:0034220 ion transmembrane transport; GO:0042221 response to chemical; GO:0042493 response to drug; GO:0050896 response to stimulus; GO:0051179 localization; GO:0051180 vitamin transport; GO:0051181 cofactor transport; GO:0051234 establishment of localization; GO:0055085 transmembrane tran…	GO:0016020 membrane; GO:0016021 integral component of membrane; GO:0031224 intrinsic component of membrane;	GO:0005215 transporter activity; GO:0005216 ion channel activity; GO:0005488 binding; GO:0005515 protein binding; GO:0015075 ion transmembrane transporter activity; GO:0015267 channel activity; GO:0015318 inorganic molecular entity transmembrane transporter activity; GO:0019904 protein domain specific binding; GO:0022803 passive transmembrane transporter activity; GO:0022857 transmembrane transpo…				PF07715	TonB-dependent Receptor Plug Domain
Unigene20348_All_Gene.39746	hypothetical protein	0.643	Down	0.0110227	---	12.345	10.9	1	1	1	0.823	0.697	0.782	1.003	1.263	1.316	extracellular							PF02915	Rubrerythrin
Unigene12381_All_Gene.29969	hypothetical protein [Trichomonas vaginalis G3];EAX95694.1 hypothetical protein TVAG_144430 [Trichomonas vaginalis G3]	0.651	Down	0.0047449	---	172.77	0.8	1	1	1	0.769	0.793	0.75	1.097	1.361	1.091	plasma membrane							PF10347	RNA pol II promoter Fmp27 protein domain
Unigene21467_All_Gene.40300	Glucose-6-phosphate isomerase OS=Plasmodium falciparum OX=5833 GN=GGI.R1 PE=3 SV=1	0.652	Down	0.029735	GGI.R1	26.583	11.8	2	4	2	0.821	0.714	0.767	1.101	1.455	0.974	cytoplasm	GO:0005975 carbohydrate metabolic process; GO:0005996 monosaccharide metabolic process; GO:0006006 glucose metabolic process; GO:0006082 organic acid metabolic process; GO:0006090 pyruvate metabolic process; GO:0006091 generation of precursor metabolites and energy; GO:0006094 gluconeogenesis; GO:0006096 glycolytic process; GO:0006139 nucleobase-containing compound metabolic process; GO:0006163 p…	GO:0005622 intracellular; GO:0005623 cell; GO:0005737 cytoplasm;	GO:0003824 catalytic activity; GO:0004347 glucose-6-phosphate isomerase activity; GO:0016853 isomerase activity; GO:0016860 intramolecular oxidoreductase activity; GO:0016861 intramolecular oxidoreductase activity, interconverting aldoses and ketoses;				PF00342	Phosphoglucose isomerase
Unigene22972_All_Gene.41094	hypothetical protein	0.652	Down	0.0095754	---	26.878	7.8	1	1	1	0.743	0.776	0.795	1.005	1.363	1.182	cytoplasm
Unigene18773_All_Gene.38275	hypothetical protein TRFO_10856 [Tritrichomonas foetus]	0.652	Down	0.00099915	---	57.388	3.8	1	1	1	0.762	0.814	0.747	1.107	1.28	1.175	cytoplasm
Unigene11644_All_Gene.29177	regulator of G protein [Tritrichomonas foetus]	0.653	Down	0.03154	---	52.624	4.2	2	2	2	0.823	0.661	0.824	0.983	1.419	1.134	plasma membrane							PF00615	Regulator of G protein signaling domain
Unigene18162_All_Gene.37369	Thioredoxin-2 OS=Drosophila yakuba OX=7245 GN=Trx-2 PE=3 SV=1	0.653	Down	0.0140649	Trx-2	11.336	15.4	1	1	1	0.768	0.714	0.829	1.038	1.399	1.103	cytoplasm				K03671	trxA; thioredoxin 1	map04621 NOD-like receptor signaling pathway; map05418 Fluid shear stress and atherosclerosis	PF00085	Thioredoxin
Unigene343_All_Gene.12516	Ras-related protein Rab-33B OS=Mus musculus OX=10090 GN=Rab33b PE=1 SV=1	0.654	Down	0.032502	Rab33b	112.4	1.1	1	1	1	0.773	0.663	0.874	1.033	1.432	1.069	cytoplasm				K07890	RAB21; Ras-related protein Rab-21		PF00071	Ras family
Unigene18797_All_Gene.38310	Kinesin-like protein KIF7 OS=Mus musculus OX=10090 GN=Kif7 PE=1 SV=1	0.655	Down	0.031401	Kif7	66.279	2.1	1	1	1	0.679	0.703	0.943	1.017	1.343	1.189	cytoplasm,nucleus				K10401	KIF18_19; kinesin family member 18/19		PF00225	Kinesin motor domain
CL1268.Contig2_All_Gene.8219	Formin-1 OS=Mus musculus OX=10090 GN=Fmn1 PE=1 SV=2	0.656	Down	0.0136763	Fmn1	137.77	1	1	1	1	0.784	0.867	0.677	1.216	1.303	1.029	nucleus	GO:0006996 organelle organization; GO:0007010 cytoskeleton organization; GO:0007015 actin filament organization; GO:0008064 regulation of actin polymerization or depolymerization; GO:0008154 actin polymerization or depolymerization; GO:0009314 response to radiation; GO:0009416 response to light stimulus; GO:0009453 energy taxis; GO:0009605 response to external stimulus; GO:0009628 response to abi…	GO:0005623 cell; GO:0031143 pseudopodium; GO:0042995 cell projection; GO:0120025 plasma membrane bounded cell projection;	GO:0005488 binding; GO:0005515 protein binding; GO:0005522 profilin binding;	K04512	DAAM; dishevelled associated activator of morphogenesis	map04310 Wnt signaling pathway
CL30.Contig4_All_Gene.609	Serine/threonine-protein phosphatase 6 regulatory ankyrin repeat subunit B OS=Gallus gallus OX=9031 GN=ANKRD44 PE=2 SV=1	0.657	Down	0.0146421	ANKRD44	22.468	7.3	1	1	1	0.847	0.83	0.653	1.064	1.308	1.172	cytoplasm				K10380	ANK; ankyrin	map04624 Toll and Imd signaling pathway; map05205 Proteoglycans in cancer
Unigene7090_All_Gene.22935	Serine/threonine-protein kinase BRSK2 OS=Rattus norvegicus OX=10116 GN=Brsk2 PE=1 SV=1	0.658	Down	0.0192552	Brsk2	57.822	8.5	4	4	2	0.74	0.834	0.749	0.982	1.394	1.155	cytoplasm	GO:0000003 reproduction; GO:0000075 cell cycle checkpoint; GO:0000077 DNA damage checkpoint; GO:0000086 G2/M transition of mitotic cell cycle; GO:0000165 MAPK cascade; GO:0000187 activation of MAPK activity; GO:0000226 microtubule cytoskeleton organization; GO:0000278 mitotic cell cycle; GO:0000280 nuclear division; GO:0000902 cell morphogenesis; GO:0000904 cell morphogenesis involved in differen…	GO:0000131 incipient cellular bud site; GO:0000144 cellular bud neck septin ring; GO:0000399 cellular bud neck septin structure; GO:0005622 intracellular; GO:0005623 cell; GO:0005634 nucleus; GO:0005654 nucleoplasm; GO:0005730 nucleolus; GO:0005737 cytoplasm; GO:0005783 endoplasmic reticulum; GO:0005813 centrosome; GO:0005815 microtubule organizing center; GO:0005829 cytosol; GO:0005856 cytoskele…	GO:0000166 nucleotide binding; GO:0000287 magnesium ion binding; GO:0003824 catalytic activity; GO:0004672 protein kinase activity; GO:0004674 protein serine/threonine kinase activity; GO:0004683 calmodulin-dependent protein kinase activity; GO:0004712 protein serine/threonine/tyrosine kinase activity; GO:0005488 binding; GO:0005515 protein binding; GO:0005516 calmodulin binding; GO:0005524 ATP b…	K08796	BRSK; BR serine/threonine kinase [EC:2.7.11.1]		PF00069	Protein kinase domain
Unigene15869_All_Gene.34588	Eukaryotic initiation factor 4A-III OS=Drosophila melanogaster OX=7227 GN=CG7483 PE=1 SV=1	0.659	Down	0.033602	CG7483	43.298	2.1	1	1	1	0.812	0.769	0.735	1.035	1.473	1.004	nucleus				K13025	EIF4A3, FAL1; ATP-dependent RNA helicase [EC:3.6.4.13]	map03013 RNA transport; map03015 mRNA surveillance pathway; map03040 Spliceosome	PF00270	DEAD/DEAH box helicase
Unigene8930_All_Gene.25661	hypothetical protein	0.659	Down	0.021136	---	41.347	6.2	2	2	2	0.724	0.85	0.751	1.144	1.397	0.989	extracellular
Unigene19074_All_Gene.38660	hypothetical protein	0.662	Down	0.044664	---	27.917	9.4	2	2	2	0.865	0.742	0.723	1.225	1.389	0.906	extracellular							PF12667	NigD-like protein
Unigene15854_All_Gene.34570	Uncharacterized protein PF11_0207 OS=Plasmodium falciparum (isolate 3D7) OX=36329 GN=PF11_0207 PE=1 SV=2	0.663	Down	0.032722	PF11_0207	44.245	2.7	1	1	1	0.798	0.799	0.741	1.273	1.344	0.911	cytoplasm
Unigene14092_All_Gene.32258	RNA polymerase II subunit A C-terminal domain phosphatase SSU72 OS=Xenopus laevis OX=8355 GN=ssu72 PE=2 SV=1	0.666	Down	0.00163676	ssu72	22.359	10.7	2	2	2	0.775	0.794	0.809	1.215	1.075	1.281	mitochondria	GO:0001173 DNA-templated transcriptional start site selection; GO:0001174 transcriptional start site selection at RNA polymerase II promoter; GO:0006139 nucleobase-containing compound metabolic process; GO:0006351 transcription, DNA-templated; GO:0006352 DNA-templated transcription, initiation; GO:0006353 DNA-templated transcription, termination; GO:0006354 DNA-templated transcription, elongation…	GO:0005622 intracellular; GO:0005623 cell; GO:0005634 nucleus; GO:0005654 nucleoplasm; GO:0005737 cytoplasm; GO:0005829 cytosol; GO:0005847 mRNA cleavage and polyadenylation specificity factor complex; GO:0005849 mRNA cleavage factor complex; GO:0031974 membrane-enclosed lumen; GO:0031981 nuclear lumen; GO:0032991 protein-containing complex; GO:0043226 organelle; GO:0043227 membrane-bounded organ…	GO:0003824 catalytic activity; GO:0004721 phosphoprotein phosphatase activity; GO:0004722 protein serine/threonine phosphatase activity; GO:0004725 protein tyrosine phosphatase activity; GO:0008420 RNA polymerase II CTD heptapeptide repeat phosphatase activity; GO:0016787 hydrolase activity; GO:0016788 hydrolase activity, acting on ester bonds; GO:0016791 phosphatase activity; GO:0042578 phosphor…	K15544	SSU72; RNA polymerase II subunit A C-terminal domain phosphatase SSU72 [EC:3.1.3.16]	map03015 mRNA surveillance pathway
Unigene9554_All_Gene.26569	Serine/threonine-protein phosphatase PP-X homolog 1 OS=Paramecium tetraurelia OX=5888 GN=Ppx1 PE=3 SV=2	0.666	Down	0.0096834	Ppx1	97.826	9.5	6	6	6	0.761	0.801	0.805	1.133	1.38	1.039	cytoplasm
Unigene18161_All_Gene.37368	uncharacterized protein LOC111683063 [Lucilia cuprina]	0.666	Down	0.0024043	---	35.993	9.4	2	2	2	0.733	0.832	0.789	1.086	1.277	1.173	cytoplasm	GO:0000271 polysaccharide biosynthetic process; GO:0005975 carbohydrate metabolic process; GO:0005976 polysaccharide metabolic process; GO:0006629 lipid metabolic process; GO:0008152 metabolic process; GO:0008610 lipid biosynthetic process; GO:0008653 lipopolysaccharide metabolic process; GO:0009058 biosynthetic process; GO:0009059 macromolecule biosynthetic process; GO:0009103 lipopolysaccharide…	GO:0005622 intracellular; GO:0005623 cell; GO:0005737 cytoplasm; GO:0005829 cytosol;	GO:0003824 catalytic activity; GO:0008713 ADP-heptose-lipopolysaccharide heptosyltransferase activity; GO:0008920 lipopolysaccharide heptosyltransferase activity; GO:0016740 transferase activity; GO:0016757 transferase activity, transferring glycosyl groups; GO:0071967 lipopolysaccharide core heptosyltransferase activity;
Unigene563_All_Gene.12804	uncharacterized protein LOC111363450, partial [Spodoptera litura]	0.669	Down	0.0074165	---	78.689	8.9	4	5	2	0.816	0.774	0.77	1.003	1.275	1.25	mitochondria							PF10566	Glycoside hydrolase 97
Unigene3845_All_Gene.17642	KN motif and ankyrin repeat domain-containing protein 1 OS=Homo sapiens OX=9606 GN=KANK1 PE=1 SV=3	0.67	Down	0.0113431	KANK1	54.758	5.7	3	3	3	0.831	0.707	0.818	1.036	1.333	1.146	cytoplasm				K15503	ANKRD44; serine/threonine-protein phosphatase 6 regulatory ankyrin repeat subunit B
Unigene15853_All_Gene.34569	hypothetical protein TRFO_05850 [Tritrichomonas foetus]	0.67	Down	0.0111962	---	48.316	3.1	1	1	1	0.831	0.788	0.744	0.99	1.263	1.274	cytoplasm,nucleus
CL878.Contig3_All_Gene.6447	dipeptidyl peptidase 3-like [Penaeus vannamei]	0.67	Down	0.0179955	---	20.118	8	1	2	1	0.84	0.673	0.841	1.052	1.341	1.123	extracellular
Unigene14717_All_Gene.33063	Probable flavin mononucleotide-dependent alkene reductase OS=Leishmania infantum OX=5671 GN=LINJ.12.0730 PE=1 SV=1	0.67	Down	0.027196	LINJ.12.0730	44.7	3.3	1	1	1	0.848	0.746	0.754	0.954	1.383	1.169	cytoplasm,nucleus							PF00724	NADH:flavin oxidoreductase / NADH oxidase family
CL1579.Contig7_All_Gene.9464	Enolase OS=Eimeria tenella OX=5802 GN=ENO PE=2 SV=1	0.671	Down	0.00177794	ENO	52.784	48.4	21	65	2	0.786	0.749	0.833	1.208	1.245	1.077	cytoplasm	GO:0000003 reproduction; GO:0000122 negative regulation of transcription by RNA polymerase II; GO:0000165 MAPK cascade; GO:0000902 cell morphogenesis; GO:0000904 cell morphogenesis involved in differentiation; GO:0001101 response to acid chemical; GO:0001558 regulation of cell growth; GO:0001666 response to hypoxia; GO:0001701 in utero embryonic development; GO:0005975 carbohydrate metabolic proc…	GO:0000015 phosphopyruvate hydratase complex; GO:0000322 storage vacuole; GO:0000323 lytic vacuole; GO:0000324 fungal-type vacuole; GO:0001917 photoreceptor inner segment; GO:0005576 extracellular region; GO:0005618 cell wall; GO:0005622 intracellular; GO:0005623 cell; GO:0005634 nucleus; GO:0005737 cytoplasm; GO:0005739 mitochondrion; GO:0005740 mitochondrial envelope; GO:0005773 vacuole; GO:000…	GO:0000976 transcription regulatory region sequence-specific DNA binding; GO:0000977 RNA polymerase II transcription regulatory region sequence-specific DNA binding; GO:0000981 DNA-binding transcription factor activity, RNA polymerase II-specific; GO:0001067 regulatory region nucleic acid binding; GO:0001227 DNA-binding transcription repressor activity, RNA polymerase II-specific; GO:0003676 nucl…	K01689	ENO, eno; enolase [EC:4.2.1.11]	map00010 Glycolysis / Gluconeogenesis; map01100 Metabolic pathways; map01200 Carbon metabolism; map01230 Biosynthesis of amino acids; map03018 RNA degradation; map04066 HIF-1 signaling pathway	PF03952; PF00113	Enolase, N-terminal domain; Enolase, C-terminal TIM barrel domain
Unigene18426_All_Gene.37602	Regulator of nonsense transcripts 2 OS=Homo sapiens OX=9606 GN=UPF2 PE=1 SV=1	0.672	Down	0.0124031	UPF2	111.36	2.4	1	1	1	0.759	0.775	0.823	1.093	1.376	1.037	plasma membrane	GO:0000184 nuclear-transcribed mRNA catabolic process, nonsense-mediated decay; GO:0000288 nuclear-transcribed mRNA catabolic process, deadenylation-dependent decay; GO:0000291 nuclear-transcribed mRNA catabolic process, exonucleolytic; GO:0000956 nuclear-transcribed mRNA catabolic process; GO:0001101 response to acid chemical; GO:0006139 nucleobase-containing compound metabolic process; GO:00062…	GO:0005622 intracellular; GO:0005623 cell; GO:0005634 nucleus; GO:0005730 nucleolus; GO:0005737 cytoplasm; GO:0005829 cytosol; GO:0005844 polysome; GO:0031974 membrane-enclosed lumen; GO:0031981 nuclear lumen; GO:0032991 protein-containing complex; GO:0035145 exon-exon junction complex; GO:0035770 ribonucleoprotein granule; GO:0036464 cytoplasmic ribonucleoprotein granule; GO:0043226 organelle; G…	GO:0003676 nucleic acid binding; GO:0003677 DNA binding; GO:0003723 RNA binding; GO:0003729 mRNA binding; GO:0005488 binding; GO:0005515 protein binding; GO:0019899 enzyme binding; GO:0042162 telomeric DNA binding; GO:0043565 sequence-specific DNA binding; GO:0097159 organic cyclic compound binding; GO:1901363 heterocyclic compound binding;	K14327	UPF2, RENT2; regulator of nonsense transcripts 2	map03013 RNA transport; map03015 mRNA surveillance pathway
CL1789.Contig2_All_Gene.10406	Peroxiredoxin-2 OS=Homo sapiens OX=9606 GN=PRDX2 PE=1 SV=5	0.672	Down	0.022283	PRDX2	53.929	4.7	2	3	2	0.837	0.754	0.76	1.095	1.404	0.999	cytoskeleton							PF13192; PF07992	Thioredoxin domain; Pyridine nucleotide-disulphide oxidoreductase
Unigene8021_All_Gene.24535	hypothetical protein TRFO_07152 [Tritrichomonas foetus]	0.674	Down	0.0032424	---	168.83	1.2	2	2	2	0.795	0.794	0.798	1.162	1.146	1.233	plasma membrane
Unigene8127_All_Gene.24703	Charged multivesicular body protein 5 OS=Drosophila melanogaster OX=7227 GN=Vps60 PE=1 SV=2	0.674	Down	0.0020572	Vps60	22.522	15.4	2	3	2	0.804	0.778	0.763	1.048	1.256	1.175	nucleus	GO:0000070 mitotic sister chromatid segregation; GO:0000278 mitotic cell cycle; GO:0000280 nuclear division; GO:0000819 sister chromatid segregation; GO:0000920 septum digestion after cytokinesis; GO:0001919 regulation of receptor recycling; GO:0006810 transport; GO:0006886 intracellular protein transport; GO:0006996 organelle organization; GO:0006997 nucleus organization; GO:0007032 endosome org…	GO:0000322 storage vacuole; GO:0000323 lytic vacuole; GO:0000324 fungal-type vacuole; GO:0000329 fungal-type vacuole membrane; GO:0000815 ESCRT III complex; GO:0005622 intracellular; GO:0005623 cell; GO:0005634 nucleus; GO:0005737 cytoplasm; GO:0005768 endosome; GO:0005770 late endosome; GO:0005771 multivesicular body; GO:0005773 vacuole; GO:0005774 vacuolar membrane; GO:0005829 cytosol; GO:00100…
CL23.Contig3_All_Gene.556	hypothetical protein	0.675	Down	0.0054603	---	42.46	2.7	1	1	1	0.854	0.718	0.798	1.079	1.286	1.148	plasma membrane
CL1163.Contig1_All_Gene.7793	hypothetical protein	0.675	Down	0.047018	---	33.542	4.8	1	1	1	0.791	0.802	0.77	1.09	1.371	1.038	plasma membrane
Unigene678_All_Gene.12949	Myosin heavy chain kinase B OS=Dictyostelium discoideum OX=44689 GN=mhkB PE=2 SV=1	0.677	Down	0.0139017	mhkB	48.638	4.6	1	2	1	0.89	0.714	0.766	1.071	1.327	1.104	mitochondria				K19760	DAW1; dynein assembly factor with WDR repeat domains 1
Unigene9323_All_Gene.26085	Protein sel-1 homolog 2 OS=Rattus norvegicus OX=10116 GN=Sel1l2 PE=2 SV=1	0.678	Down	0.030721	Sel1l2	189.67	0.6	1	1	1	0.869	0.789	0.724	0.944	1.249	1.32	cytoplasm	GO:0002682 regulation of immune system process; GO:0002683 negative regulation of immune system process; GO:0002694 regulation of leukocyte activation; GO:0002695 negative regulation of leukocyte activation; GO:0048519 negative regulation of biological process; GO:0048523 negative regulation of cellular process; GO:0048583 regulation of response to stimulus; GO:0048585 negative regulation of resp…	GO:0005623 cell; GO:0009986 cell surface;	GO:0005488 binding; GO:0019862 IgA binding; GO:0019865 immunoglobulin binding; GO:0044877 protein-containing complex binding;	K14026	SEL1, SEL1L; SEL1 protein	map04141 Protein processing in endoplasmic reticulum
Unigene17192_All_Gene.36259	Mannosyl-oligosaccharide 1,2-alpha-mannosidase IC OS=Homo sapiens OX=9606 GN=MAN1C1 PE=1 SV=1	0.678	Down	0.044997	MAN1C1	64.939	4.7	2	2	2	0.766	0.93	0.694	1.151	1.2	1.172	extracellular	GO:0006491 N-glycan processing; GO:0006508 proteolysis; GO:0006511 ubiquitin-dependent protein catabolic process; GO:0006807 nitrogen compound metabolic process; GO:0006950 response to stress; GO:0008152 metabolic process; GO:0009056 catabolic process; GO:0009057 macromolecule catabolic process; GO:0009100 glycoprotein metabolic process; GO:0009987 cellular process; GO:0010033 response to organic…	GO:0000139 Golgi membrane; GO:0005622 intracellular; GO:0005623 cell; GO:0005737 cytoplasm; GO:0005783 endoplasmic reticulum; GO:0005794 Golgi apparatus; GO:0012505 endomembrane system; GO:0016020 membrane; GO:0031090 organelle membrane; GO:0031984 organelle subcompartment; GO:0043226 organelle; GO:0043227 membrane-bounded organelle; GO:0043229 intracellular organelle; GO:0043231 intracellular me…	GO:0003824 catalytic activity; GO:0004553 hydrolase activity, hydrolyzing O-glycosyl compounds; GO:0004559 alpha-mannosidase activity; GO:0004571 mannosyl-oligosaccharide 1,2-alpha-mannosidase activity; GO:0015923 mannosidase activity; GO:0015924 mannosyl-oligosaccharide mannosidase activity; GO:0016787 hydrolase activity; GO:0016798 hydrolase activity, acting on glycosyl bonds;	K01230	MAN1A_C, MNS1_2; mannosyl-oligosaccharide alpha-1,2-mannosidase [EC:3.2.1.113]	map00510 N-Glycan biosynthesis; map00513 Various types of N-glycan biosynthesis; map01100 Metabolic pathways; map04141 Protein processing in endoplasmic reticulum	PF01532	Glycosyl hydrolase family 47
Unigene11785_All_Gene.29353	hypothetical protein TRFO_21864 [Tritrichomonas foetus]	0.678	Down	0.042899	---	46.219	3.2	1	1	1	0.793	0.794	0.783	1.109	1.356	1.032	cytoplasm
Unigene15971_All_Gene.34710	hypothetical protein TRFO_28705 [Tritrichomonas foetus]	0.678	Down	0.0113399	---	22.913	4.8	1	1	1	0.856	0.755	0.768	1.23	1.279	0.998	extracellular
Unigene19460_All_Gene.39075	hypothetical protein	0.68	Down	0.0056819	---	23.256	5.6	1	1	1	0.809	0.776	0.806	1.019	1.217	1.281	cytoplasm
Unigene19526_All_Gene.39143	hypothetical protein	0.681	Down	0.0023959	---	18.508	6.2	1	1	1	0.733	0.801	0.867	1.118	1.172	1.235	plasma membrane
Unigene16311_All_Gene.35088	hypothetical protein [Trichomonas vaginalis G3];EAX87312.1 hypothetical protein TVAG_169450 [Trichomonas vaginalis G3]	0.681	Down	0.0098191	---	47.497	2.2	1	1	1	0.73	0.815	0.841	1.016	1.288	1.201	extracellular
Unigene15194_All_Gene.33564	PREDICTED: 50S ribosomal protein L10, chloroplastic-like [Lipotes vexillifer]	0.682	Down	0.0020243	---	14.08	16.7	2	3	2	0.798	0.77	0.821	1.144	1.279	1.079	cytoplasm
Unigene14313_All_Gene.32597	hypothetical protein TRFO_29906 [Tritrichomonas foetus]	0.682	Down	0.031642	---	54.043	2.1	1	1	1	0.855	0.631	0.918	1.112	1.146	1.267	cytoplasm
Unigene18591_All_Gene.37954	Ras-related protein Rap-1 OS=Caenorhabditis elegans OX=6239 GN=rap-1 PE=3 SV=1	0.683	Down	0.0080214	rap-1	89.134	1.9	1	1	1	0.825	0.701	0.876	1.257	1.173	1.089	cytoplasm				K04422	MAP3K13, LZK; mitogen-activated protein kinase kinase kinase 13 [EC:2.7.11.25]	map04010 MAPK signaling pathway; map04361 Axon regeneration	PF07714	Protein tyrosine kinase
Unigene17744_All_Gene.36924	Trafficking protein particle complex subunit 2-like protein OS=Dictyostelium discoideum OX=44689 GN=trappc2l PE=3 SV=1	0.683	Down	0.025579	trappc2l	17.138	12.7	1	1	1	0.761	0.739	0.904	1.178	1.172	1.171	extracellular
Unigene18983_All_Gene.38549	hypothetical protein TRFO_32555 [Tritrichomonas foetus]	0.684	Down	0.044458	---	48.214	2.1	1	1	1	0.775	0.712	0.936	1.077	1.035	1.429	peroxisome	GO:0006457 protein folding; GO:0006810 transport; GO:0006888 endoplasmic reticulum to Golgi vesicle-mediated transport; GO:0006900 vesicle budding from membrane; GO:0006901 vesicle coating; GO:0006903 vesicle targeting; GO:0006950 response to stress; GO:0006996 organelle organization; GO:0007029 endoplasmic reticulum organization; GO:0007030 Golgi organization; GO:0007596 blood coagulation; GO:00…	GO:0000139 Golgi membrane; GO:0005622 intracellular; GO:0005623 cell; GO:0005737 cytoplasm; GO:0005783 endoplasmic reticulum; GO:0005789 endoplasmic reticulum membrane; GO:0005793 endoplasmic reticulum-Golgi intermediate compartment; GO:0005794 Golgi apparatus; GO:0005798 Golgi-associated vesicle; GO:0012505 endomembrane system; GO:0012506 vesicle membrane; GO:0012507 ER to Golgi transport vesicl…	GO:0005488 binding; GO:0005509 calcium ion binding; GO:0005515 protein binding; GO:0005537 mannose binding; GO:0030246 carbohydrate binding; GO:0036094 small molecule binding; GO:0042802 identical protein binding; GO:0043167 ion binding; GO:0043169 cation binding; GO:0046872 metal ion binding; GO:0048029 monosaccharide binding; GO:0051082 unfolded protein binding;				PF03388	Legume-like lectin family
Unigene14792_All_Gene.33166	hypothetical protein [Trichomonas vaginalis G3];EAY16739.1 hypothetical protein TVAG_067440 [Trichomonas vaginalis G3]	0.684	Down	0.039122	---	38.126	3.8	1	1	1	0.704	0.781	0.899	0.96	1.366	1.161	cytoplasm
Unigene18669_All_Gene.38107	hypothetical protein TRFO_22070 [Tritrichomonas foetus]	0.686	Down	0.00177758	---	127.76	4	3	3	3	0.813	0.778	0.864	1.099	1.255	1.223	plasma membrane
Unigene13369_All_Gene.31331	ATP-binding cassette sub-family B member 8, mitochondrial OS=Xenopus tropicalis OX=8364 GN=abcb8 PE=2 SV=1	0.686	Down	0.044542	abcb8	67.03	3.8	1	1	1	0.809	0.621	0.974	1.195	1.224	1.085	plasma membrane	GO:0006508 proteolysis; GO:0006807 nitrogen compound metabolic process; GO:0006810 transport; GO:0008152 metabolic process; GO:0019538 protein metabolic process; GO:0043170 macromolecule metabolic process; GO:0044238 primary metabolic process; GO:0045595 regulation of cell differentiation; GO:0050789 regulation of biological process; GO:0050793 regulation of developmental process; GO:0050794 regu…	GO:0016020 membrane; GO:0016021 integral component of membrane; GO:0031224 intrinsic component of membrane;	GO:0003824 catalytic activity; GO:0005215 transporter activity; GO:0008233 peptidase activity; GO:0008236 serine-type peptidase activity; GO:0015399 primary active transmembrane transporter activity; GO:0016462 pyrophosphatase activity; GO:0016787 hydrolase activity; GO:0016817 hydrolase activity, acting on acid anhydrides; GO:0016818 hydrolase activity, acting on acid anhydrides, in phosphorus-c…	K05655	ABCB8; ATP-binding cassette, subfamily B (MDR/TAP), member 8	map02010 ABC transporters	PF00005	ABC transporter
Unigene17128_All_Gene.36148	Arf-GAP with coiled-coil, ANK repeat and PH domain-containing protein 2 OS=Rattus norvegicus OX=10116 GN=Acap2 PE=1 SV=1	0.687	Down	0.0085643	Acap2	77.643	2.4	1	1	1	0.819	0.86	0.718	1.118	1.294	1.076	cytoplasm				K12489	ACAP; Arf-GAP with coiled-coil, ANK repeat and PH domain-containing protein	map04144 Endocytosis	PF00169; PF01412	PH domain; Putative GTPase activating protein for Arf
Unigene17947_All_Gene.37169	hypothetical protein	0.687	Down	0.009704	---	68.286	3.6	2	2	2	0.766	0.736	0.898	1.113	1.29	1.088	cytoplasm
Unigene15592_All_Gene.34185	hypothetical protein TRFO_37929 [Tritrichomonas foetus]	0.688	Down	0.022904	---	67.899	2.1	1	1	1	0.705	0.827	0.899	1.129	1.05	1.353	cytoplasm
Unigene9430_All_Gene.26324	V-type H(+)-translocating pyrophosphatase, putative [Plasmodium ovale curtisi];SBS96960.1 V-type H(+)-translocating pyrophosphatase, putative [Plasmodium ovale curtisi];SCP05714.1 V-type H(+)-translocating pyrophosphatase, putative [Plasmodium ovale]	0.688	Down	0.035059	---	73.425	1.6	1	2	1	0.828	0.812	0.745	0.976	1.414	1.076	plasma membrane
Unigene18181_All_Gene.37382	hypothetical protein	0.689	Down	0.00161689	---	25.201	5.7	1	1	1	0.774	0.81	0.829	1.067	1.203	1.232	cytoplasm
Unigene12471_All_Gene.30157	Chromodomain-helicase-DNA-binding protein 1 OS=Gallus gallus OX=9031 GN=CHD1 PE=1 SV=1	0.69	Down	0.043363	CHD1	65.696	1.8	1	2	1	0.774	0.697	0.924	1.112	1.372	0.988	nucleus				K11654	SMARCA5, SNF2H, ISWI; SWI/SNF-related matrix-associated actin-dependent regulator of chromatin subfamily A member 5 [EC:3.6.4.-]
Unigene11553_All_Gene.29077	Splicing factor 3B subunit 6 OS=Homo sapiens OX=9606 GN=SF3B6 PE=1 SV=1	0.69	Down	0.0110618	SF3B6	11.93	18.4	1	1	1	0.871	0.801	0.73	1.173	1.284	1.026	mitochondria	GO:0000375 RNA splicing, via transesterification reactions; GO:0000377 RNA splicing, via transesterification reactions with bulged adenosine as nucleophile; GO:0000398 mRNA splicing, via spliceosome; GO:0006139 nucleobase-containing compound metabolic process; GO:0006396 RNA processing; GO:0006397 mRNA processing; GO:0006725 cellular aromatic compound metabolic process; GO:0006807 nitrogen compou…	GO:0005622 intracellular; GO:0005623 cell; GO:0005634 nucleus; GO:0005681 spliceosomal complex; GO:0005684 U2-type spliceosomal complex; GO:0005686 U2 snRNP; GO:0030532 small nuclear ribonucleoprotein complex; GO:0032991 protein-containing complex; GO:0043226 organelle; GO:0043227 membrane-bounded organelle; GO:0043229 intracellular organelle; GO:0043231 intracellular membrane-bounded organelle; …	GO:0000384 first spliceosomal transesterification activity; GO:0003676 nucleic acid binding; GO:0003723 RNA binding; GO:0003824 catalytic activity; GO:0005488 binding; GO:0097159 organic cyclic compound binding; GO:0140098 catalytic activity, acting on RNA; GO:1901363 heterocyclic compound binding;	K12833	SF3B14; pre-mRNA branch site protein p14	map03040 Spliceosome	PF00076	RNA recognition motif. (a.k.a. RRM, RBD, or RNP domain)
Unigene9806_All_Gene.26907	Hypoxia up-regulated protein 1 OS=Mus musculus OX=10090 GN=Hyou1 PE=1 SV=1	0.692	Down	0.0053442	Hyou1	81.07	1.5	1	1	1	0.787	0.875	0.749	1.08	1.272	1.131	cytoplasm				K09486	HYOU1; hypoxia up-regulated 1	map04141 Protein processing in endoplasmic reticulum
CL595.Contig3_All_Gene.4945	WD repeat-containing protein 5 homolog OS=Dictyostelium discoideum OX=44689 GN=wdr5 PE=3 SV=1	0.693	Down	0.0071242	wdr5	58.414	11	3	3	3	0.73	0.885	0.835	1.207	1.252	1.078	cytoplasm	GO:0000045 autophagosome assembly; GO:0006508 proteolysis; GO:0006511 ubiquitin-dependent protein catabolic process; GO:0006807 nitrogen compound metabolic process; GO:0006810 transport; GO:0006897 endocytosis; GO:0006907 pinocytosis; GO:0006909 phagocytosis; GO:0006914 autophagy; GO:0006950 response to stress; GO:0006952 defense response; GO:0006996 organelle organization; GO:0007033 vacuole org…	GO:0000421 autophagosome membrane; GO:0005622 intracellular; GO:0005623 cell; GO:0005737 cytoplasm; GO:0005773 vacuole; GO:0005774 vacuolar membrane; GO:0005776 autophagosome; GO:0016020 membrane; GO:0031090 organelle membrane; GO:0032991 protein-containing complex; GO:0034274 Atg12-Atg5-Atg16 complex; GO:0043226 organelle; GO:0043227 membrane-bounded organelle; GO:0043229 intracellular organelle…	GO:0003824 catalytic activity; GO:0016740 transferase activity; GO:0019776 Atg8 ligase activity;	K14793	RRP9; ribosomal RNA-processing protein 9
Unigene20920_All_Gene.40034	hypothetical protein	0.695	Down	0.011876	---	13.553	15.3	1	1	1	0.862	0.727	0.824	1.152	1.291	1.03	extracellular
Unigene12154_All_Gene.29687	PREDICTED: uncharacterized protein LOC105366985 [Ceratosolen solmsi marchali]	0.695	Down	0.02838	---	15.45	10.1	1	1	1	0.901	0.68	0.829	1.134	1.308	1.027	cytoplasm
Unigene17590_All_Gene.36763	Proteasome subunit beta type-5 (Fragment) OS=Gallus gallus OX=9031 GN=PSMB5 PE=2 SV=2	0.695	Down	0.00036106	PSMB5	28.503	11.9	2	2	1	0.818	0.806	0.796	1.117	1.235	1.132	cytoplasm	GO:0001775 cell activation; GO:0002376 immune system process; GO:0002520 immune system development; GO:0002521 leukocyte differentiation; GO:0006464 cellular protein modification process; GO:0006508 proteolysis; GO:0006511 ubiquitin-dependent protein catabolic process; GO:0006807 nitrogen compound metabolic process; GO:0006950 response to stress; GO:0006952 defense response; GO:0006955 immune res…	GO:0000502 proteasome complex; GO:0005622 intracellular; GO:0005623 cell; GO:0005634 nucleus; GO:0005654 nucleoplasm; GO:0005737 cytoplasm; GO:0005783 endoplasmic reticulum; GO:0005789 endoplasmic reticulum membrane; GO:0005829 cytosol; GO:0005839 proteasome core complex; GO:0012505 endomembrane system; GO:0016020 membrane; GO:0019774 proteasome core complex, beta-subunit complex; GO:0031597 cyto…	GO:0003824 catalytic activity; GO:0004175 endopeptidase activity; GO:0008233 peptidase activity; GO:0016787 hydrolase activity; GO:0070011 peptidase activity, acting on L-amino acid peptides; GO:0140096 catalytic activity, acting on a protein;	K02737	PSMB5; 20S proteasome subunit beta 5 [EC:3.4.25.1]	map03050 Proteasome	PF00227	Proteasome subunit
Unigene10589_All_Gene.27732	hypothetical protein	0.696	Down	0.0121152	---	18.388	16.5	2	6	2	0.796	0.763	0.833	1.014	1.321	1.103	extracellular
Unigene7775_All_Gene.24068	Ubiquitin carboxyl-terminal hydrolase 7 OS=Gallus gallus OX=9031 GN=USP7 PE=2 SV=1	0.696	Down	0.00177844	USP7	155.22	3.3	4	4	3	0.828	0.795	0.798	1.147	1.259	1.071	cytoplasm	GO:0001558 regulation of cell growth; GO:0002682 regulation of immune system process; GO:0002683 negative regulation of immune system process; GO:0002697 regulation of immune effector process; GO:0002700 regulation of production of molecular mediator of immune response; GO:0002759 regulation of antimicrobial humoral response; GO:0002784 regulation of antimicrobial peptide production; GO:0002831 r…	GO:0005622 intracellular; GO:0005623 cell; GO:0005634 nucleus; GO:0005737 cytoplasm; GO:0005829 cytosol; GO:0043226 organelle; GO:0043227 membrane-bounded organelle; GO:0043229 intracellular organelle; GO:0043231 intracellular membrane-bounded organelle;	GO:0003824 catalytic activity; GO:0004175 endopeptidase activity; GO:0004197 cysteine-type endopeptidase activity; GO:0004843 thiol-dependent ubiquitin-specific protease activity; GO:0005488 binding; GO:0005515 protein binding; GO:0008233 peptidase activity; GO:0008234 cysteine-type peptidase activity; GO:0016787 hydrolase activity; GO:0019783 ubiquitin-like protein-specific protease activity; GO…	K11853	USP34; ubiquitin carboxyl-terminal hydrolase 34 [EC:3.4.19.12]
Unigene10204_All_Gene.27357	Amidinotransferase family protein [Tritrichomonas foetus]	0.697	Down	0.005961	---	47.272	15.1	5	6	5	0.834	0.759	0.822	1.034	1.275	1.157	mitochondria
Unigene19227_All_Gene.38800	Lysosomal Pro-X carboxypeptidase OS=Pongo abelii OX=9601 GN=PRCP PE=2 SV=1	0.698	Down	0.00192388	PRCP	57.602	2.6	1	1	1	0.748	0.812	0.877	1.122	1.17	1.199	cytoplasm				K01285	PRCP; lysosomal Pro-X carboxypeptidase [EC:3.4.16.2]	map04614 Renin-angiotensin system; map04974 Protein digestion and absorption	PF05577	Serine carboxypeptidase S28
Unigene1124_All_Gene.13454	Proteasome subunit beta type-5 (Fragment) OS=Gallus gallus OX=9031 GN=PSMB5 PE=2 SV=2	0.699	Down	0.02606	PSMB5	28.367	12	2	4	1	0.75	0.822	0.832	1.128	1.345	0.965	cytoplasm	GO:0001775 cell activation; GO:0002376 immune system process; GO:0002520 immune system development; GO:0002521 leukocyte differentiation; GO:0006464 cellular protein modification process; GO:0006508 proteolysis; GO:0006511 ubiquitin-dependent protein catabolic process; GO:0006807 nitrogen compound metabolic process; GO:0006950 response to stress; GO:0006952 defense response; GO:0006955 immune res…	GO:0000502 proteasome complex; GO:0005622 intracellular; GO:0005623 cell; GO:0005634 nucleus; GO:0005654 nucleoplasm; GO:0005737 cytoplasm; GO:0005783 endoplasmic reticulum; GO:0005789 endoplasmic reticulum membrane; GO:0005829 cytosol; GO:0005839 proteasome core complex; GO:0012505 endomembrane system; GO:0016020 membrane; GO:0019774 proteasome core complex, beta-subunit complex; GO:0031597 cyto…	GO:0003824 catalytic activity; GO:0004175 endopeptidase activity; GO:0008233 peptidase activity; GO:0016787 hydrolase activity; GO:0070011 peptidase activity, acting on L-amino acid peptides; GO:0140096 catalytic activity, acting on a protein;	K02737	PSMB5; 20S proteasome subunit beta 5 [EC:3.4.25.1]	map03050 Proteasome	PF00227	Proteasome subunit
Unigene16322_All_Gene.35102	Fatty acyl-CoA synthetase A OS=Dictyostelium discoideum OX=44689 GN=fcsA PE=1 SV=1	0.7	Down	0.0171379	fcsA	72.475	4.2	2	2	2	0.801	0.753	0.868	1.147	1.315	0.998	cytoplasm				K01897	ACSL, fadD; long-chain acyl-CoA synthetase [EC:6.2.1.3]	map00061 Fatty acid biosynthesis; map00071 Fatty acid degradation; map01100 Metabolic pathways; map01212 Fatty acid metabolism; map03320 PPAR signaling pathway; map04146 Peroxisome; map04216 Ferroptosis; map04714 Thermogenesis; map04920 Adipocytokine signaling pathway
Unigene10150_All_Gene.27294	eEF1A lysine and N-terminal methyltransferase OS=Homo sapiens OX=9606 GN=EEF1AKNMT PE=1 SV=1	0.703	Down	0.0040626	EEF1AKNMT	29.171	14.4	3	3	3	0.891	0.77	0.775	1.13	1.237	1.098	cytoplasm				K22857	EEF1AKMT4; EEF1A lysine methyltransferase 4 [EC:2.1.1.-]		PF13847	Methyltransferase domain
CL1599.Contig2_All_Gene.9587	hypothetical protein [Trichomonas vaginalis G3];EAY17269.1 hypothetical protein TVAG_266320 [Trichomonas vaginalis G3]	0.703	Down	0.0181581	---	71.457	4	2	2	2	0.864	0.689	0.88	1.108	1.268	1.087	cytoplasm
Unigene12375_All_Gene.29958	hypothetical protein TRFO_22592 [Tritrichomonas foetus]	0.703	Down	0.0054974	---	94.725	3.2	2	2	2	0.818	0.846	0.77	1.041	1.272	1.148	cytoplasm
Unigene9860_All_Gene.26975	hypothetical protein	0.704	Down	0.0049168	---	29.204	11.6	2	2	2	0.849	0.826	0.759	1.119	1.272	1.068	cytoplasm
Unigene182_All_Gene.12239	Nuclear pore membrane glycoprotein 210 OS=Homo sapiens OX=9606 GN=NUP210 PE=1 SV=3	0.704	Down	0.0067015	NUP210	76.72	7.7	5	5	5	0.859	0.803	0.773	1.031	1.269	1.16	endoplasmic reticulum		GO:0005622 intracellular; GO:0005623 cell; GO:0005634 nucleus; GO:0005635 nuclear envelope; GO:0005737 cytoplasm; GO:0005783 endoplasmic reticulum; GO:0012505 endomembrane system; GO:0031967 organelle envelope; GO:0031975 envelope; GO:0043226 organelle; GO:0043227 membrane-bounded organelle; GO:0043229 intracellular organelle; GO:0043231 intracellular membrane-bounded organelle;		K14314	NUP210, GP210; nuclear pore complex protein Nup210	map03013 RNA transport
Unigene16400_All_Gene.35195	CCR4-NOT transcription complex subunit 9 OS=Xenopus laevis OX=8355 GN=cnot9 PE=2 SV=1	0.704	Down	0.00101553	cnot9	33.889	18	4	4	4	0.817	0.816	0.799	1.129	1.242	1.085	cytoplasm,nucleus	GO:0000003 reproduction; GO:0000075 cell cycle checkpoint; GO:0000077 DNA damage checkpoint; GO:0000278 mitotic cell cycle; GO:0000288 nuclear-transcribed mRNA catabolic process, deadenylation-dependent decay; GO:0000289 nuclear-transcribed mRNA poly(A) tail shortening; GO:0000956 nuclear-transcribed mRNA catabolic process; GO:0001932 regulation of protein phosphorylation; GO:0001934 positive reg…	GO:0000932 P-body; GO:0005622 intracellular; GO:0005623 cell; GO:0005634 nucleus; GO:0005737 cytoplasm; GO:0005829 cytosol; GO:0030014 CCR4-NOT complex; GO:0030015 CCR4-NOT core complex; GO:0032991 protein-containing complex; GO:0035770 ribonucleoprotein granule; GO:0036464 cytoplasmic ribonucleoprotein granule; GO:0043226 organelle; GO:0043227 membrane-bounded organelle; GO:0043228 non-membrane-…	GO:0003676 nucleic acid binding; GO:0003723 RNA binding; GO:0005102 signaling receptor binding; GO:0005154 epidermal growth factor receptor binding; GO:0005488 binding; GO:0005515 protein binding; GO:0019899 enzyme binding; GO:0019900 kinase binding; GO:0019904 protein domain specific binding; GO:0042802 identical protein binding; GO:0042803 protein homodimerization activity; GO:0046983 protein d…	K12606	RCD1, CNOT9, CAF40; CCR4-NOT transcription complex subunit 9	map03018 RNA degradation
Unigene18992_All_Gene.38562	Mitochondrial import inner membrane translocase subunit Tim17 family protein [Tritrichomonas foetus]	0.705	Down	0.0027376	---	18.725	7.3	1	2	1	0.785	0.809	0.848	1.054	1.241	1.171	cytoplasm
Unigene13947_All_Gene.31996	Protein LST8 homolog OS=Dictyostelium discoideum OX=44689 GN=lst8 PE=1 SV=1	0.705	Down	0.00108175	lst8	32.831	11.5	3	4	3	0.79	0.862	0.797	1.208	1.177	1.09	cytoplasm				K08266	MLST8, GBL; target of rapamycin complex subunit LST8	map04136 Autophagy - other; map04140 Autophagy - animal; map04150 mTOR signaling pathway; map04151 PI3K-Akt signaling pathway; map04714 Thermogenesis
Unigene13869_All_Gene.31816	Ubiquitin-protein ligase E3A OS=Mus musculus OX=10090 GN=Ube3a PE=1 SV=2	0.706	Down	0.026319	Ube3a	122.33	2.7	2	2	2	0.887	0.745	0.798	1.059	1.35	1.031	plasma membrane
Unigene11014_All_Gene.28363	hypothetical protein [Trichomonas vaginalis G3];EAX99845.1 hypothetical protein TVAG_419020 [Trichomonas vaginalis G3]	0.708	Down	0.0034601	---	43.558	9.8	3	4	3	0.866	0.757	0.824	1.063	1.199	1.196	peroxisome
Unigene2764_All_Gene.15853	Ankyrin repeat and KH domain-containing protein mask-1 OS=Caenorhabditis elegans OX=6239 GN=mask-1 PE=3 SV=3	0.708	Down	0.0073379	mask-1	44.993	4.7	1	1	1	0.887	0.716	0.851	1.175	1.186	1.104	cytoplasm
Unigene11028_All_Gene.28387	Mucin-2 OS=Homo sapiens OX=9606 GN=MUC2 PE=1 SV=2	0.709	Down	0.0121827	MUC2	43.777	3.1	1	1	1	0.76	0.871	0.835	1.044	1.122	1.311	mitochondria
Unigene17480_All_Gene.36640	Calreticulin OS=Chlorocebus aethiops OX=9534 GN=CALR PE=2 SV=1	0.709	Down	0.0025412	CALR	53.005	3.5	1	1	1	0.754	0.839	0.874	1.172	1.103	1.207	nucleus	GO:0006810 transport; GO:0006897 endocytosis; GO:0006909 phagocytosis; GO:0006911 phagocytosis, engulfment; GO:0009605 response to external stimulus; GO:0009607 response to biotic stimulus; GO:0009987 cellular process; GO:0010324 membrane invagination; GO:0016043 cellular component organization; GO:0016192 vesicle-mediated transport; GO:0043207 response to external biotic stimulus; GO:0050896 res…	GO:0005622 intracellular; GO:0005623 cell; GO:0005737 cytoplasm; GO:0005783 endoplasmic reticulum; GO:0005788 endoplasmic reticulum lumen; GO:0012505 endomembrane system; GO:0031974 membrane-enclosed lumen; GO:0043226 organelle; GO:0043227 membrane-bounded organelle; GO:0043229 intracellular organelle; GO:0043231 intracellular membrane-bounded organelle; GO:0043233 organelle lumen; GO:0070013 int…	GO:0005488 binding; GO:0005509 calcium ion binding; GO:0043167 ion binding; GO:0043169 cation binding; GO:0046872 metal ion binding;	K10098	CALR3; calreticulin 3
Unigene8387_All_Gene.25048	Thioredoxin family protein [Tritrichomonas foetus]	0.711	Down	0.0046442	---	26.386	8.4	1	1	1	0.781	0.845	0.826	1.062	1.273	1.112	cytoplasm	GO:0006457 protein folding; GO:0006950 response to stress; GO:0009966 regulation of signal transduction; GO:0009987 cellular process; GO:0010646 regulation of cell communication; GO:0010941 regulation of cell death; GO:0023051 regulation of signaling; GO:0033554 cellular response to stress; GO:0034976 response to endoplasmic reticulum stress; GO:0042981 regulation of apoptotic process; GO:0043067…	GO:0005622 intracellular; GO:0005623 cell; GO:0005737 cytoplasm; GO:0005783 endoplasmic reticulum; GO:0012505 endomembrane system; GO:0043226 organelle; GO:0043227 membrane-bounded organelle; GO:0043229 intracellular organelle; GO:0043231 intracellular membrane-bounded organelle;	GO:0003756 protein disulfide isomerase activity; GO:0003824 catalytic activity; GO:0016853 isomerase activity; GO:0016860 intramolecular oxidoreductase activity; GO:0016864 intramolecular oxidoreductase activity, transposing S-S bonds; GO:0140096 catalytic activity, acting on a protein;				PF00085	Thioredoxin
Unigene14119_All_Gene.32311	Sodium/potassium/calcium exchanger 1 OS=Rattus norvegicus OX=10116 GN=Slc24a1 PE=2 SV=1	0.711	Down	0.0194371	Slc24a1	117.07	1.1	1	1	1	0.962	0.77	0.737	1.128	1.095	1.249	plasma membrane				K14572	MDN1, REA1; midasin	map03008 Ribosome biogenesis in eukaryotes
Unigene18659_All_Gene.38086	Symplekin OS=Xenopus laevis OX=8355 GN=sympk PE=1 SV=1	0.712	Down	0.00191646	sympk	89.242	3.2	2	2	2	0.856	0.809	0.791	1.132	1.238	1.079	cytoplasm	GO:0000375 RNA splicing, via transesterification reactions; GO:0000377 RNA splicing, via transesterification reactions with bulged adenosine as nucleophile; GO:0000398 mRNA splicing, via spliceosome; GO:0006139 nucleobase-containing compound metabolic process; GO:0006351 transcription, DNA-templated; GO:0006353 DNA-templated transcription, termination; GO:0006366 transcription by RNA polymerase I…	GO:0005622 intracellular; GO:0005623 cell; GO:0005634 nucleus; GO:0005654 nucleoplasm; GO:0005737 cytoplasm; GO:0005829 cytosol; GO:0005847 mRNA cleavage and polyadenylation specificity factor complex; GO:0005849 mRNA cleavage factor complex; GO:0005856 cytoskeleton; GO:0005886 plasma membrane; GO:0005911 cell-cell junction; GO:0005923 bicellular tight junction; GO:0016020 membrane; GO:0016604 nu…	GO:0005488 binding; GO:0005515 protein binding;
Unigene16381_All_Gene.35172	Cilia- and flagella-associated protein 251 OS=Mus musculus OX=10090 GN=Wdr66 PE=1 SV=1	0.712	Down	0.0257	Wdr66	52.368	2.9	1	1	1	0.844	0.756	0.845	1.108	1.338	0.987	cytoplasm,nucleus				K08815	TTBK; tau tubulin kinase [EC:2.7.11.26]		PF00069	Protein kinase domain
Unigene8538_All_Gene.25204	MAP kinase-activating death domain protein OS=Caenorhabditis elegans OX=6239 GN=aex-3 PE=1 SV=1	0.714	Down	0.0047597	aex-3	61.589	7.3	2	2	2	0.802	0.816	0.838	1.104	1.279	1.058	cytoplasm				K20164	DENND5; DENN domain-containing protein 5
Unigene560_All_Gene.12800	hypothetical protein TRFO_25014 [Tritrichomonas foetus]	0.714	Down	0.0133825	---	30.634	10.4	2	2	2	0.881	0.769	0.819	1.142	1.157	1.16	cytoplasm,nucleus
Unigene12882_All_Gene.30761	hypothetical protein TRFO_26253 [Tritrichomonas foetus]	0.715	Down	0.0022997	---	48.469	23.9	7	10	7	0.828	0.761	0.853	1.083	1.216	1.118	plasma membrane
Unigene8797_All_Gene.25521	hypothetical protein TRFO_17836 [Tritrichomonas foetus]	0.716	Down	0.049921	---	24.937	11.2	2	2	2	0.867	0.853	0.725	0.995	1.382	1.04	extracellular							PF08806	Sep15/SelM redox domain
Unigene270_All_Gene.12395	U3 small nucleolar RNA-associated protein 15 homolog OS=Danio rerio OX=7955 GN=utp15 PE=2 SV=1	0.717	Down	0.00074081	utp15	53.177	5.8	2	2	2	0.81	0.803	0.857	1.139	1.211	1.095	cytoplasm				K14963	WDR5, SWD3, CPS30; COMPASS component SWD3	map04934 Cushing syndrome
Unigene21607_All_Gene.40365	uncharacterized protein LOC111363772 [Spodoptera litura]	0.717	Down	0.040336	---	14.782	33.6	4	8	4	0.862	0.712	0.825	1.018	1.332	0.998	cytoskeleton							PF07715	TonB-dependent Receptor Plug Domain
Unigene16219_All_Gene.34976	hypothetical protein	0.718	Down	0.0032824	---	21.596	12.1	2	2	2	0.816	0.844	0.823	1.063	1.128	1.266	plasma membrane
CL814.Contig2_All_Gene.6091	Nuclear migration protein nudC OS=Rattus norvegicus OX=10116 GN=Nudc PE=1 SV=1	0.718	Down	0.025737	Nudc	14.386	19.4	1	1	1	0.772	0.848	0.838	1.097	1.337	0.988	cytoplasm	GO:0000003 reproduction; GO:0000070 mitotic sister chromatid segregation; GO:0000278 mitotic cell cycle; GO:0000280 nuclear division; GO:0000819 sister chromatid segregation; GO:0002119 nematode larval development; GO:0002164 larval development; GO:0003002 regionalization; GO:0003006 developmental process involved in reproduction; GO:0006457 protein folding; GO:0006810 transport; GO:0006928 movem…	GO:0005622 intracellular; GO:0005623 cell; GO:0005634 nucleus; GO:0005654 nucleoplasm; GO:0005737 cytoplasm; GO:0005794 Golgi apparatus; GO:0005829 cytosol; GO:0005856 cytoskeleton; GO:0012505 endomembrane system; GO:0031974 membrane-enclosed lumen; GO:0031981 nuclear lumen; GO:0043226 organelle; GO:0043227 membrane-bounded organelle; GO:0043228 non-membrane-bounded organelle; GO:0043229 intracel…	GO:0005488 binding; GO:0005515 protein binding; GO:0042802 identical protein binding; GO:0051082 unfolded protein binding;
Unigene15031_All_Gene.33420	hypothetical protein	0.72	Down	0.0171994	---	11.727	19.8	2	3	2	0.76	0.78	0.917	1.044	1.273	1.096	cytoplasm							PF13744	Helix-turn-helix domain
Unigene17425_All_Gene.36573	Protein raptor homolog OS=Dictyostelium discoideum OX=44689 GN=raptor PE=1 SV=1	0.721	Down	0.00272	raptor	60.189	2.9	1	1	1	0.789	0.859	0.827	1.069	1.238	1.128	cytoplasm
CL743.Contig3_All_Gene.5740	Serine/threonine-protein phosphatase 6 catalytic subunit OS=Dictyostelium discoideum OX=44689 GN=ppp6c PE=2 SV=2	0.721	Down	0.0194163	ppp6c	35.537	5.8	1	1	1	0.799	0.805	0.862	1.124	1.31	0.988	cytoplasm				K15423	PPP4C; serine/threonine-protein phosphatase 4 catalytic subunit [EC:3.1.3.16]	map04922 Glucagon signaling pathway	PF00149	Calcineurin-like phosphoesterase
Unigene11258_All_Gene.28748	2-phosphoxylose phosphatase 1 OS=Xenopus tropicalis OX=8364 GN=pxylp1 PE=2 SV=1	0.722	Down	0.022638	pxylp1	46.467	5.2	2	2	2	0.919	0.86	0.701	1.191	1.193	1.051	mitochondria				K12476	EHD3; EH domain-containing protein 3	map04144 Endocytosis
Unigene14181_All_Gene.32405	Probable Rho GTPase-activating protein CG5521 OS=Drosophila melanogaster OX=7227 GN=CG5521 PE=1 SV=2	0.722	Down	9.8525e-05	CG5521	83.139	1.5	1	1	1	0.858	0.81	0.818	1.123	1.16	1.16	cytoplasm	GO:0043085 positive regulation of catalytic activity; GO:0043087 regulation of GTPase activity; GO:0043547 positive regulation of GTPase activity; GO:0044093 positive regulation of molecular function; GO:0050790 regulation of catalytic activity; GO:0051336 regulation of hydrolase activity; GO:0051345 positive regulation of hydrolase activity; GO:0065007 biological regulation; GO:0065009 regulatio…	GO:0005622 intracellular; GO:0005623 cell; GO:0005737 cytoplasm;	GO:0005096 GTPase activator activity; GO:0008047 enzyme activator activity; GO:0030234 enzyme regulator activity; GO:0030695 GTPase regulator activity; GO:0060589 nucleoside-triphosphatase regulator activity; GO:0098772 molecular function regulator;
Unigene18566_All_Gene.37914	Cleavage and polyadenylation specificity factor subunit 4 OS=Rattus norvegicus OX=10116 GN=Cpsf4 PE=2 SV=1	0.723	Down	0.0072203	Cpsf4	69.773	4.9	2	2	2	0.754	0.864	0.861	1.12	1.245	1.065	cytoplasm				K14026	SEL1, SEL1L; SEL1 protein	map04141 Protein processing in endoplasmic reticulum
CL1752.Contig1_All_Gene.10200	Protein arginine N-methyltransferase 5 OS=Mus musculus OX=10090 GN=Prmt5 PE=1 SV=3	0.723	Down	0.0098237	Prmt5	65.504	3.2	2	2	2	0.815	0.744	0.936	1.133	1.113	1.205	plasma membrane
Unigene13844_All_Gene.31748	Pre-mRNA-processing-splicing factor 8 OS=Homo sapiens OX=9606 GN=PRPF8 PE=1 SV=2	0.724	Down	0.0143014	PRPF8	210.65	2.4	3	4	3	0.716	0.876	0.83	1.048	1.227	1.069	cytoplasm	GO:0000003 reproduction; GO:0000244 spliceosomal tri-snRNP complex assembly; GO:0000245 spliceosomal complex assembly; GO:0000350 generation of catalytic spliceosome for second transesterification step; GO:0000375 RNA splicing, via transesterification reactions; GO:0000377 RNA splicing, via transesterification reactions with bulged adenosine as nucleophile; GO:0000380 alternative mRNA splicing, v…	GO:0000974 Prp19 complex; GO:0005622 intracellular; GO:0005623 cell; GO:0005634 nucleus; GO:0005654 nucleoplasm; GO:0005681 spliceosomal complex; GO:0005682 U5 snRNP; GO:0005684 U2-type spliceosomal complex; GO:0005737 cytoplasm; GO:0005911 cell-cell junction; GO:0009506 plasmodesma; GO:0009507 chloroplast; GO:0009536 plastid; GO:0016020 membrane; GO:0030054 cell junction; GO:0030532 small nuclea…	GO:0000386 second spliceosomal transesterification activity; GO:0003676 nucleic acid binding; GO:0003723 RNA binding; GO:0003729 mRNA binding; GO:0003824 catalytic activity; GO:0004843 thiol-dependent ubiquitin-specific protease activity; GO:0005488 binding; GO:0005515 protein binding; GO:0008233 peptidase activity; GO:0008234 cysteine-type peptidase activity; GO:0016787 hydrolase activity; GO:00…	K12856	PRPF8, PRP8; pre-mRNA-processing factor 8	map03040 Spliceosome	PF08083; PF10598; PF10597; PF10596; PF12134; PF08084	PROCN (NUC071) domain; RNA recognition motif of the spliceosomal PrP8; U5-snRNA binding site 2 of PrP8; U6-snRNA interacting domain of PrP8; PRP8 domain IV core; PROCT (NUC072) domain
Unigene14887_All_Gene.33279	DnaJ homolog subfamily B member 11 OS=Homo sapiens OX=9606 GN=DNAJB11 PE=1 SV=1	0.724	Down	6.1619e-05	DNAJB11	35.075	7.8	2	2	2	0.837	0.819	0.835	1.112	1.15	1.18	cytoplasm				K09517	DNAJB11; DnaJ homolog subfamily B member 11	map04141 Protein processing in endoplasmic reticulum	PF01556	DnaJ C terminal domain
CL1653.Contig2_All_Gene.9792	hypothetical protein ACA1_065960 [Acanthamoeba castellanii str. Neff];ELR17775.1 hypothetical protein ACA1_065960 [Acanthamoeba castellanii str. Neff]	0.725	Down	0.014465	---	81.081	2	1	1	1	0.785	0.866	0.824	1.037	1.305	1.074	endoplasmic reticulum							PF02018	Carbohydrate binding domain
CL1413.Contig2_All_Gene.8848	Caseinolytic peptidase B protein homolog OS=Homo sapiens OX=9606 GN=CLPB PE=1 SV=1	0.725	Down	0.0197846	CLPB	94.03	1.9	2	4	2	0.855	0.715	0.837	1.055	1.25	1.015	cytoplasm				K03695	clpB; ATP-dependent Clp protease ATP-binding subunit ClpB	map04213 Longevity regulating pathway - multiple species	PF00004; PF07724; PF10431	ATPase family associated with various cellular activities (AAA); AAA domain (Cdc48 subfamily); C-terminal, D2-small domain, of ClpB protein
Unigene8791_All_Gene.25511	hypothetical protein TRFO_25165 [Tritrichomonas foetus]	0.726	Down	0.0032638	---	47.411	4.6	2	2	2	0.871	0.785	0.844	1.092	1.11	1.242	cytoplasm
Unigene17589_All_Gene.36761	hypothetical protein	0.727	Down	0.0090218	---	40.868	5.2	2	2	2	0.849	0.775	0.859	1.084	1.274	1.058	plasma membrane
CL1709.Contig1_All_Gene.10048	La protein homolog OS=Aedes albopictus OX=7160 PE=1 SV=1	0.728	Down	0.000197717	---	26.806	19.7	4	4	4	0.825	0.856	0.817	1.1	1.163	1.17	cytoplasm	GO:0000966 RNA 5'-end processing; GO:0001682 tRNA 5'-leader removal; GO:0006139 nucleobase-containing compound metabolic process; GO:0006351 transcription, DNA-templated; GO:0006353 DNA-templated transcription, termination; GO:0006383 transcription by RNA polymerase III; GO:0006386 termination of RNA polymerase III transcription; GO:0006396 RNA processing; GO:0006399 tRNA metabolic process; GO:00…	GO:0005622 intracellular; GO:0005623 cell; GO:0005634 nucleus; GO:0005654 nucleoplasm; GO:0005730 nucleolus; GO:0005737 cytoplasm; GO:0031974 membrane-enclosed lumen; GO:0031981 nuclear lumen; GO:0043226 organelle; GO:0043227 membrane-bounded organelle; GO:0043228 non-membrane-bounded organelle; GO:0043229 intracellular organelle; GO:0043231 intracellular membrane-bounded organelle; GO:0043232 in…	GO:0000049 tRNA binding; GO:0003676 nucleic acid binding; GO:0003723 RNA binding; GO:0003725 double-stranded RNA binding; GO:0003727 single-stranded RNA binding; GO:0005488 binding; GO:0033592 RNA strand annealing activity; GO:0097159 organic cyclic compound binding; GO:0097617 annealing activity; GO:1901363 heterocyclic compound binding;				PF05383	La domain
Unigene17805_All_Gene.36996	Protein MAK16 homolog OS=Schistosoma mansoni OX=6183 GN=MAK16 PE=1 SV=2	0.729	Down	0.0158211	MAK16	27.287	6.1	2	2	2	0.737	0.931	0.847	1.229	1.067	1.153	cytoplasm	GO:0000460 maturation of 5.8S rRNA; GO:0000463 maturation of LSU-rRNA from tricistronic rRNA transcript (SSU-rRNA, 5.8S rRNA, LSU-rRNA); GO:0000466 maturation of 5.8S rRNA from tricistronic rRNA transcript (SSU-rRNA, 5.8S rRNA, LSU-rRNA); GO:0000470 maturation of LSU-rRNA; GO:0006139 nucleobase-containing compound metabolic process; GO:0006364 rRNA processing; GO:0006396 RNA processing; GO:000672…	GO:0005622 intracellular; GO:0005623 cell; GO:0005634 nucleus; GO:0005730 nucleolus; GO:0030684 preribosome; GO:0030687 preribosome, large subunit precursor; GO:0031974 membrane-enclosed lumen; GO:0031981 nuclear lumen; GO:0032991 protein-containing complex; GO:0043226 organelle; GO:0043227 membrane-bounded organelle; GO:0043228 non-membrane-bounded organelle; GO:0043229 intracellular organelle; …		K14831	MAK16; protein MAK16
CL1112.Contig2_All_Gene.7542	hypothetical protein TRFO_40353 [Tritrichomonas foetus]	0.729	Down	0.0089634	---	26.987	32.2	6	14	1	0.812	0.851	0.852	1.065	1.3	1.084	cytoplasm							PF00651	BTB/POZ domain
Unigene18290_All_Gene.37443	Delta-1-pyrroline-5-carboxylate synthase OS=Pongo abelii OX=9601 GN=ALDH18A1 PE=2 SV=1	0.73	Down	0.033698	ALDH18A1	46.087	7	2	2	2	0.756	0.788	0.943	1.019	1.299	1.091	mitochondria	GO:0008152 metabolic process; GO:0055114 oxidation-reduction process;		GO:0003824 catalytic activity; GO:0004350 glutamate-5-semialdehyde dehydrogenase activity; GO:0016491 oxidoreductase activity; GO:0016620 oxidoreductase activity, acting on the aldehyde or oxo group of donors, NAD or NADP as acceptor; GO:0016903 oxidoreductase activity, acting on the aldehyde or oxo group of donors;	K12657	ALDH18A1, P5CS; delta-1-pyrroline-5-carboxylate synthetase [EC:2.7.2.11 1.2.1.41]	map00330 Arginine and proline metabolism; map01100 Metabolic pathways; map01230 Biosynthesis of amino acids
Unigene15494_All_Gene.33985	Kinase D-interacting substrate of 220 kDa OS=Homo sapiens OX=9606 GN=KIDINS220 PE=1 SV=3	0.731	Down	0.0015782	KIDINS220	151.16	3.4	3	4	3	0.819	0.821	0.842	1.046	1.195	1.153	cytoplasm				K15192	BTAF1, MOT1; TATA-binding protein-associated factor [EC:3.6.4.-]
CL258.Contig7_All_Gene.2707	Leucine-rich repeat protein SHOC-2 OS=Homo sapiens OX=9606 GN=SHOC2 PE=1 SV=2	0.731	Down	0.00029653	SHOC2	100.85	1.6	1	1	1	0.801	0.845	0.865	1.175	1.124	1.134	cytoplasm
Unigene18793_All_Gene.38304	Sperm-associated antigen 6 OS=Mus musculus OX=10090 GN=Spag6 PE=1 SV=1	0.732	Down	0.0066842	Spag6	57.239	7.5	3	3	3	0.86	0.894	0.748	1.105	1.204	1.11	mitochondria	GO:0000003 reproduction; GO:0000226 microtubule cytoskeleton organization; GO:0001578 microtubule bundle formation; GO:0003006 developmental process involved in reproduction; GO:0006928 movement of cell or subcellular component; GO:0006996 organelle organization; GO:0007010 cytoskeleton organization; GO:0007017 microtubule-based process; GO:0007275 multicellular organism development; GO:0007276 g…	GO:0005622 intracellular; GO:0005623 cell; GO:0005737 cytoplasm; GO:0005856 cytoskeleton; GO:0005929 cilium; GO:0005930 axoneme; GO:0015630 microtubule cytoskeleton; GO:0031514 motile cilium; GO:0032838 plasma membrane bounded cell projection cytoplasm; GO:0036126 sperm flagellum; GO:0042995 cell projection; GO:0043226 organelle; GO:0043228 non-membrane-bounded organelle; GO:0043229 intracellular…
CL1886.Contig1_All_Gene.10983	Heat shock 70 kDa protein 1-like OS=Mus musculus OX=10090 GN=Hspa1l PE=1 SV=4	0.732	Down	4.5595e-06	Hspa1l	134.24	6.1	5	6	3	0.834	0.831	0.82	1.152	1.126	1.115	cytoplasm				K03283	HSPA1s; heat shock 70kDa protein 1/2/6/8	map03040 Spliceosome; map04010 MAPK signaling pathway; map04141 Protein processing in endoplasmic reticulum; map04144 Endocytosis; map04213 Longevity regulating pathway - multiple species; map04612 Antigen processing and presentation; map04915 Estrogen signaling pathway; map05134 Legionellosis; map05145 Toxoplasmosis; map05162 Measles
Unigene17087_All_Gene.36068	Ras-related protein Rab-21 OS=Canis lupus familiaris OX=9615 GN=RAB21 PE=3 SV=3	0.733	Down	0.0131446	RAB21	22.606	16	2	2	2	0.897	0.812	0.784	1.085	1.273	1.045	mitochondria				K07890	RAB21; Ras-related protein Rab-21		PF00071	Ras family
Unigene11078_All_Gene.28480	N-acetylglucosamine-1-phosphotransferase subunits alpha/beta OS=Danio rerio OX=7955 GN=gnptab PE=1 SV=1	0.735	Down	0.0074776	gnptab	44.604	8	3	3	2	0.798	0.848	0.86	1.014	1.22	1.177	endoplasmic reticulum				K08239	GNPTAB; UDP-N-acetylglucosamine-lysosomal-enzyme [EC:2.7.8.17]	map04142 Lysosome
Unigene12701_All_Gene.30541	hypothetical protein TRFO_20456 [Tritrichomonas foetus]	0.735	Down	0.022617	---	17.824	6.5	1	1	1	0.891	0.852	0.753	1.075	1.288	1.032	cytoplasm							PF00249	Myb-like DNA-binding domain
Unigene18819_All_Gene.38342	hypothetical protein	0.735	Down	0.0193636	---	57.368	4.3	2	2	2	0.872	0.857	0.766	1.062	1.294	1.04	cytoplasm
Unigene8553_All_Gene.25218	WD repeat-containing protein 75 OS=Mus musculus OX=10090 GN=Wdr75 PE=1 SV=1	0.735	Down	0.00064134	Wdr75	89.989	1.2	1	1	1	0.815	0.84	0.865	1.205	1.106	1.119	mitochondria	GO:0006139 nucleobase-containing compound metabolic process; GO:0006355 regulation of transcription, DNA-templated; GO:0006356 regulation of transcription by RNA polymerase I; GO:0006364 rRNA processing; GO:0006396 RNA processing; GO:0006725 cellular aromatic compound metabolic process; GO:0006807 nitrogen compound metabolic process; GO:0008152 metabolic process; GO:0009889 regulation of biosynth…	GO:0005622 intracellular; GO:0005623 cell; GO:0005634 nucleus; GO:0005654 nucleoplasm; GO:0005730 nucleolus; GO:0031974 membrane-enclosed lumen; GO:0031981 nuclear lumen; GO:0043226 organelle; GO:0043227 membrane-bounded organelle; GO:0043228 non-membrane-bounded organelle; GO:0043229 intracellular organelle; GO:0043231 intracellular membrane-bounded organelle; GO:0043232 intracellular non-membra…		K14552	NAN1, UTP17, WDR75; NET1-associated nuclear protein 1 (U3 small nucleolar RNA-associated protein 17)	map03008 Ribosome biogenesis in eukaryotes
CL814.Contig1_All_Gene.6089	Peptidyl-prolyl cis-trans isomerase B OS=Dictyostelium discoideum OX=44689 GN=cypB PE=1 SV=1	0.736	Down	0.0086012	cypB	22.304	11.1	2	2	2	0.863	0.753	0.897	1.177	1.18	1.058	cytoplasm				K01802	E5.2.1.8; peptidylprolyl isomerase [EC:5.2.1.8]		PF00160	Cyclophilin type peptidyl-prolyl cis-trans isomerase/CLD
Unigene9910_All_Gene.27031	E3 ubiquitin-protein ligase NEDD4-like OS=Pongo abelii OX=9601 GN=NEDD4L PE=2 SV=1	0.736	Down	0.00149749	NEDD4L	24.508	4.3	1	2	1	0.836	0.85	0.822	1.109	1.221	1.076	nucleus				K16342	PLA2G4, CPLA2; cytosolic phospholipase A2 [EC:3.1.1.4]	map00564 Glycerophospholipid metabolism; map00565 Ether lipid metabolism; map00590 Arachidonic acid metabolism; map00591 Linoleic acid metabolism; map00592 alpha-Linolenic acid metabolism; map01100 Metabolic pathways; map04010 MAPK signaling pathway; map04014 Ras signaling pathway; map04072 Phospholipase D signaling pathway; map04217 Necroptosis; map04270 Vascular smooth muscle contraction; map04…	PF00168	C2 domain
Unigene17822_All_Gene.37018	hypothetical protein TRFO_38331 [Tritrichomonas foetus]	0.737	Down	0.00093796	---	28.09	4	1	1	1	0.849	0.873	0.793	1.134	1.179	1.1	cytoplasm
Unigene15878_All_Gene.34599	CTL-like protein DDB_G0269978 OS=Dictyostelium discoideum OX=44689 GN=DDB_G0269978 PE=3 SV=1	0.737	Down	0.00159701	DDB_G0269978	60.941	2.2	2	2	2	0.848	0.85	0.831	1.222	1.067	1.141	plasma membrane
Unigene7322_All_Gene.23339	hypothetical protein TRFO_21112 [Tritrichomonas foetus]	0.738	Down	0.0075962	---	85.234	5.2	3	3	3	0.817	0.845	0.85	1.164	1.23	1.009	cytoplasm
CL1022.Contig2_All_Gene.7147	hypothetical protein [Trichomonas vaginalis G3];EAY07085.1 hypothetical protein TVAG_140590 [Trichomonas vaginalis G3]	0.739	Down	0.024556	---	102.45	2.8	2	2	1	0.822	0.865	0.816	1.092	1.309	0.988	peroxisome
CL194.Contig1_All_Gene.2297	Glutamic acid-rich protein OS=Plasmodium falciparum (isolate FC27 / Papua New Guinea) OX=5837 GN=GARP PE=4 SV=1	0.739	Down	0.0197172	GARP	49.268	1.9	1	1	1	0.84	0.893	0.774	1.006	1.272	1.114	cytoplasm	GO:0006950 response to stress; GO:0006952 defense response; GO:0009605 response to external stimulus; GO:0009607 response to biotic stimulus; GO:0009617 response to bacterium; GO:0042742 defense response to bacterium; GO:0043207 response to external biotic stimulus; GO:0050896 response to stimulus; GO:0051704 multi-organism process; GO:0051707 response to other organism; GO:0098542 defense respon…	GO:0005622 intracellular; GO:0005623 cell; GO:0005737 cytoplasm; GO:0005783 endoplasmic reticulum; GO:0012505 endomembrane system; GO:0043226 organelle; GO:0043227 membrane-bounded organelle; GO:0043229 intracellular organelle; GO:0043231 intracellular membrane-bounded organelle;		K08288	PRKCSH; protein kinase C substrate 80K-H	map04141 Protein processing in endoplasmic reticulum
Unigene503_All_Gene.12740	hypothetical protein TRFO_22872 [Tritrichomonas foetus]	0.74	Down	0.0172619	---	42.907	2.9	1	1	1	0.912	0.868	0.735	1.133	1.214	1.051	cytoplasm
CL343.Contig1_All_Gene.3289	40S ribosomal protein S9 OS=Drosophila yakuba OX=7245 GN=RpS9 PE=2 SV=1	0.741	Down	0.00037787	RpS9	33.819	27.2	7	12	3	0.827	0.834	0.881	1.137	1.11	1.182	cytoplasm				K15120	SLC25A43; solute carrier family 25, member 43
CL281.Contig1_All_Gene.2887	Phosphatase and actin regulator 4A OS=Danio rerio OX=7955 GN=phactr4a PE=3 SV=2	0.741	Down	0.0020988	phactr4a	132.09	1.3	1	2	1	0.809	0.869	0.841	1.1	1.217	1.082	nucleus	GO:0006810 transport; GO:0006888 endoplasmic reticulum to Golgi vesicle-mediated transport; GO:0008104 protein localization; GO:0016192 vesicle-mediated transport; GO:0033036 macromolecule localization; GO:0033365 protein localization to organelle; GO:0034613 cellular protein localization; GO:0046907 intracellular transport; GO:0048193 Golgi vesicle transport; GO:0051179 localization; GO:0051234 …	GO:0005622 intracellular; GO:0005623 cell; GO:0005737 cytoplasm; GO:0005783 endoplasmic reticulum; GO:0012505 endomembrane system; GO:0043226 organelle; GO:0043227 membrane-bounded organelle; GO:0043229 intracellular organelle; GO:0043231 intracellular membrane-bounded organelle; GO:0070971 endoplasmic reticulum exit site;	GO:0005488 binding; GO:0005515 protein binding;				PF12931	Sec23-binding domain of Sec16
Unigene8517_All_Gene.25186	hypothetical protein TRFO_26961 [Tritrichomonas foetus]	0.741	Down	0.04048	---	12.583	9.2	1	2	1	0.863	0.877	0.764	1.028	1.332	1.018	cytoplasm
Unigene723_All_Gene.13003	Glucosidase 2 subunit beta OS=Bos taurus OX=9913 GN=PRKCSH PE=2 SV=1	0.741	Down	0.021158	PRKCSH	41.626	3	1	1	1	0.939	0.865	0.723	1.09	1.117	1.205	cytoplasm	GO:0006950 response to stress; GO:0006952 defense response; GO:0009605 response to external stimulus; GO:0009607 response to biotic stimulus; GO:0009617 response to bacterium; GO:0042742 defense response to bacterium; GO:0043207 response to external biotic stimulus; GO:0050896 response to stimulus; GO:0051704 multi-organism process; GO:0051707 response to other organism; GO:0098542 defense respon…	GO:0005622 intracellular; GO:0005623 cell; GO:0005737 cytoplasm; GO:0005783 endoplasmic reticulum; GO:0012505 endomembrane system; GO:0043226 organelle; GO:0043227 membrane-bounded organelle; GO:0043229 intracellular organelle; GO:0043231 intracellular membrane-bounded organelle;		K08288	PRKCSH; protein kinase C substrate 80K-H	map04141 Protein processing in endoplasmic reticulum
CL1710.Contig2_All_Gene.10059	WASH complex subunit 3 OS=Danio rerio OX=7955 GN=washc3 PE=2 SV=1	0.743	Down	0.0069797	washc3	20.121	13.2	2	3	2	0.763	0.852	0.913	1.085	1.189	1.128	cytoskeleton	GO:0006810 transport; GO:0006873 cellular ion homeostasis; GO:0006885 regulation of pH; GO:0006887 exocytosis; GO:0006996 organelle organization; GO:0007010 cytoskeleton organization; GO:0007015 actin filament organization; GO:0007275 multicellular organism development; GO:0007568 aging; GO:0008104 protein localization; GO:0008154 actin polymerization or depolymerization; GO:0008340 determination…	GO:0005622 intracellular; GO:0005623 cell; GO:0005737 cytoplasm; GO:0032991 protein-containing complex; GO:0071203 WASH complex;	GO:0005488 binding; GO:0005515 protein binding;	K18463	CCDC53; WASH complex subunit CCDC53	map04144 Endocytosis; map04212 Longevity regulating pathway - worm
Unigene10185_All_Gene.27333	hypothetical protein TRFO_37679 [Tritrichomonas foetus]	0.743	Down	0.039396	---	35.983	7.1	1	1	1	0.813	0.807	0.894	1.141	1.294	0.948	peroxisome
Unigene15786_All_Gene.34483	alpha-amylase [Tritrichomonas foetus]	0.743	Down	0.0032978	---	67.843	17.4	7	8	7	0.89	0.86	0.794	1.084	1.214	1.127	mitochondria				K01187	malZ; alpha-glucosidase [EC:3.2.1.20]	map00052 Galactose metabolism; map00500 Starch and sucrose metabolism; map01100 Metabolic pathways	PF00128	Alpha amylase, catalytic domain
Unigene14539_All_Gene.32872	hypothetical protein TRFO_27462 [Tritrichomonas foetus]	0.744	Down	0.0133037	---	24.839	8.1	2	3	2	0.857	0.806	0.876	1.179	1.235	0.999	plasma membrane
CL1817.Contig2_All_Gene.10577	Dedicator of cytokinesis protein 5 OS=Homo sapiens OX=9606 GN=DOCK5 PE=1 SV=3	0.744	Down	0.0071571	DOCK5	168.37	4.6	5	5	5	0.857	0.763	0.917	1.085	1.178	1.149	cytoplasm	GO:0000422 autophagy of mitochondrion; GO:0006914 autophagy; GO:0006996 organelle organization; GO:0007005 mitochondrion organization; GO:0007154 cell communication; GO:0007165 signal transduction; GO:0008152 metabolic process; GO:0009056 catabolic process; GO:0009987 cellular process; GO:0016043 cellular component organization; GO:0022411 cellular component disassembly; GO:0023052 signaling; GO:…	GO:0005622 intracellular; GO:0005623 cell; GO:0005737 cytoplasm; GO:0005739 mitochondrion; GO:0005886 plasma membrane; GO:0016020 membrane; GO:0043226 organelle; GO:0043227 membrane-bounded organelle; GO:0043229 intracellular organelle; GO:0043231 intracellular membrane-bounded organelle; GO:0071944 cell periphery;		K13708	DOCK1; dedicator of cytokinesis protein 1	map04510 Focal adhesion; map04810 Regulation of actin cytoskeleton; map05100 Bacterial invasion of epithelial cells; map05131 Shigellosis; map05135 Yersinia infection
CL1713.Contig2_All_Gene.10061	V-type proton ATPase subunit d 2 OS=Gallus gallus OX=9031 GN=ATP6V0D2 PE=2 SV=1	0.745	Down	0.0118018	ATP6V0D2	41.059	28.6	8	10	1	0.787	0.813	0.942	1.08	1.106	1.224	cytoskeleton	GO:0000041 transition metal ion transport; GO:0001654 eye development; GO:0001655 urogenital system development; GO:0001763 morphogenesis of a branching structure; GO:0001822 kidney development; GO:0001947 heart looping; GO:0002009 morphogenesis of an epithelium; GO:0003002 regionalization; GO:0003007 heart morphogenesis; GO:0003143 embryonic heart tube morphogenesis; GO:0003406 retinal pigment e…	GO:0000220 vacuolar proton-transporting V-type ATPase, V0 domain; GO:0000322 storage vacuole; GO:0000323 lytic vacuole; GO:0000324 fungal-type vacuole; GO:0000325 plant-type vacuole; GO:0000329 fungal-type vacuole membrane; GO:0000331 contractile vacuole; GO:0005622 intracellular; GO:0005623 cell; GO:0005737 cytoplasm; GO:0005764 lysosome; GO:0005765 lysosomal membrane; GO:0005768 endosome; GO:00…	GO:0003824 catalytic activity; GO:0005215 transporter activity; GO:0005488 binding; GO:0008324 cation transmembrane transporter activity; GO:0008553 proton-exporting ATPase activity, phosphorylative mechanism; GO:0015075 ion transmembrane transporter activity; GO:0015077 monovalent inorganic cation transmembrane transporter activity; GO:0015078 proton transmembrane transporter activity; GO:001531…	K02146	ATPeV0D, ATP6D; V-type H+-transporting ATPase subunit d	map00190 Oxidative phosphorylation; map01100 Metabolic pathways; map04142 Lysosome; map04145 Phagosome; map04721 Synaptic vesicle cycle; map04966 Collecting duct acid secretion; map05110 Vibrio cholerae infection; map05120 Epithelial cell signaling in Helicobacter pylori infection; map05152 Tuberculosis; map05165 Human papillomavirus infection; map05203 Viral carcinogenesis; map05323 Rheumatoid a…
Unigene450_All_Gene.12670	Probable DNA-directed RNA polymerase III subunit RPC6 OS=Caenorhabditis elegans OX=6239 GN=W09C3.4 PE=3 SV=1	0.745	Down	0.023664	W09C3.4	33.022	3.8	1	2	1	0.867	0.772	0.879	1.028	1.289	1.062	cytoplasm	GO:0001817 regulation of cytokine production; GO:0001819 positive regulation of cytokine production; GO:0002682 regulation of immune system process; GO:0002684 positive regulation of immune system process; GO:0006139 nucleobase-containing compound metabolic process; GO:0006351 transcription, DNA-templated; GO:0006355 regulation of transcription, DNA-templated; GO:0006359 regulation of transcripti…	GO:0000428 DNA-directed RNA polymerase complex; GO:0005622 intracellular; GO:0005623 cell; GO:0005634 nucleus; GO:0005654 nucleoplasm; GO:0005666 RNA polymerase III complex; GO:0005737 cytoplasm; GO:0005829 cytosol; GO:0030880 RNA polymerase complex; GO:0031974 membrane-enclosed lumen; GO:0031981 nuclear lumen; GO:0032991 protein-containing complex; GO:0043226 organelle; GO:0043227 membrane-bound…	GO:0003676 nucleic acid binding; GO:0003677 DNA binding; GO:0003690 double-stranded DNA binding; GO:0003824 catalytic activity; GO:0003899 DNA-directed 5'-3' RNA polymerase activity; GO:0005488 binding; GO:0016740 transferase activity; GO:0016772 transferase activity, transferring phosphorus-containing groups; GO:0016779 nucleotidyltransferase activity; GO:0034062 5'-3' RNA polymerase activity; G…	K03025	RPC6, POLR3F; DNA-directed RNA polymerase III subunit RPC6	map03020 RNA polymerase; map04623 Cytosolic DNA-sensing pathway
Unigene4357_All_Gene.18471	Ankyrin repeat and SAM domain-containing protein 3 OS=Homo sapiens OX=9606 GN=ANKS3 PE=1 SV=1	0.745	Down	0.003917	ANKS3	53.22	7.1	3	4	2	0.815	0.869	0.852	1.21	1.153	1.039	cytoplasm
Unigene17860_All_Gene.37061	hypothetical protein TRFO_19496 [Tritrichomonas foetus]	0.746	Down	0.00148418	---	37.308	8.1	2	2	2	0.807	0.837	0.899	1.117	1.108	1.183	mitochondria							PF04280	Tim44-like domain
Unigene26812_All_Gene.42601	pirin [Tritrichomonas foetus]	0.746	Down	0.026458	---	23.639	6.2	1	1	1	0.749	0.867	0.921	1.009	1.159	1.235	cytoplasm,nucleus				K06911	K06911; uncharacterized protein
Unigene11564_All_Gene.29084	hypothetical protein TRFO_28299 [Tritrichomonas foetus]	0.746	Down	0.00071785	---	13.334	7.8	1	1	1	0.858	0.847	0.825	1.104	1.197	1.092	cytoplasm
Unigene9570_All_Gene.26601	hypothetical protein TRFO_22152 [Tritrichomonas foetus]	0.747	Down	0.0043023	---	29.088	4.7	1	1	1	0.885	0.889	0.764	1.114	1.143	1.142	plasma membrane
CL1009.Contig2_All_Gene.7100	Endoplasmic reticulum chaperone BiP OS=Aplysia californica OX=6500 PE=1 SV=1	0.747	Down	0.0125021	---	96.635	6.6	4	5	4	0.877	0.773	0.915	1.197	1.044	1.192	cytoplasm			GO:0005488 binding; GO:0005515 protein binding; GO:0051082 unfolded protein binding;	K09485	HSP110; heat shock protein 110kDa	map04141 Protein processing in endoplasmic reticulum
Unigene421_All_Gene.12629	Phospholipid-transporting ATPase tat-1 OS=Caenorhabditis elegans OX=6239 GN=tat-1 PE=3 SV=3	0.747	Down	0.00168191	tat-1	116.6	7.6	7	8	7	0.881	0.846	0.83	1.072	1.208	1.143	plasma membrane				K14802	DRS2, ATP8A; phospholipid-transporting ATPase [EC:7.6.2.1]
Unigene14331_All_Gene.32625	hypothetical protein TRFO_34883 [Tritrichomonas foetus]	0.748	Down	0.0202	---	45.365	2.8	1	1	1	0.812	0.919	0.817	1.029	1.095	1.283	cytoplasm
Unigene916_All_Gene.13216	nitroreductase family protein [Tritrichomonas foetus]	0.749	Down	0.0113778	---	21.015	11.5	2	2	2	0.824	0.914	0.795	1.14	1.218	1.026	extracellular							PF00881	Nitroreductase family
Unigene6975_All_Gene.22758	Ras-related protein Rab-2A OS=Oryctolagus cuniculus OX=9986 GN=RAB2A PE=2 SV=1	0.75	Down	0.0029382	RAB2A	21.359	7	1	1	1	0.849	0.893	0.799	1.154	1.173	1.062	cytoplasm				K07893	RAB6A; Ras-related protein Rab-6A		PF00071	Ras family
Unigene8145_All_Gene.24729	Pre-mRNA-processing factor 6 OS=Homo sapiens OX=9606 GN=PRPF6 PE=1 SV=1	0.75	Down	0.0127176	PRPF6	96.186	3.6	2	2	2	0.804	0.804	0.937	1.037	1.157	1.199	cytoplasm				K12855	PRPF6, PRP6; pre-mRNA-processing factor 6	map03040 Spliceosome	PF06424	PRP1 splicing factor, N-terminal
Unigene6329_All_Gene.21668	AP-1 complex subunit mu-1 OS=Homo sapiens OX=9606 GN=AP1M1 PE=1 SV=3	0.752	Down	0.0020634	AP1M1	49.272	27.2	10	12	1	0.842	0.878	0.836	1.088	1.093	1.218	cytoskeleton	GO:0001775 cell activation; GO:0002090 regulation of receptor internalization; GO:0002092 positive regulation of receptor internalization; GO:0002119 nematode larval development; GO:0002164 larval development; GO:0002252 immune effector process; GO:0002263 cell activation involved in immune response; GO:0002274 myeloid leukocyte activation; GO:0002275 myeloid cell activation involved in immune re…	GO:0000139 Golgi membrane; GO:0000323 lytic vacuole; GO:0005622 intracellular; GO:0005623 cell; GO:0005737 cytoplasm; GO:0005764 lysosome; GO:0005765 lysosomal membrane; GO:0005773 vacuole; GO:0005774 vacuolar membrane; GO:0005794 Golgi apparatus; GO:0005798 Golgi-associated vesicle; GO:0005802 trans-Golgi network; GO:0005829 cytosol; GO:0005886 plasma membrane; GO:0005905 clathrin-coated pit; GO…	GO:0005048 signal sequence binding; GO:0005102 signaling receptor binding; GO:0005215 transporter activity; GO:0005488 binding; GO:0005515 protein binding; GO:0033218 amide binding; GO:0042277 peptide binding; GO:0050750 low-density lipoprotein particle receptor binding; GO:0070325 lipoprotein particle receptor binding;	K12393	AP1M; AP-1 complex subunit mu	map04142 Lysosome; map05170 Human immunodeficiency virus 1 infection	PF01217	Clathrin adaptor complex small chain
Unigene12077_All_Gene.29644	hypothetical protein	0.752	Down	0.029484	---	23.429	5.9	1	1	1	0.759	0.821	0.965	1.018	1.192	1.176	cytoplasm
Unigene10230_All_Gene.27393	Probable acid phosphatase DDB_G0284755 OS=Dictyostelium discoideum OX=44689 GN=DDB_G0284755 PE=3 SV=2	0.753	Down	0.0062592	DDB_G0284755	44.601	9.5	3	3	3	0.916	0.777	0.853	1.071	1.168	1.144	extracellular				K14395	ACP6; lysophosphatidic acid phosphatase type 6 [EC:3.1.3.2]
Unigene11481_All_Gene.29011	hypothetical protein TRFO_39875 [Tritrichomonas foetus]	0.753	Down	0.0057644	---	27.085	15.2	3	3	3	0.842	0.911	0.847	1.048	1.211	1.193	plasma membrane
Unigene11010_All_Gene.28356	hypothetical protein TRFO_28332 [Tritrichomonas foetus]	0.753	Down	0.00052294	---	54.07	5.3	2	2	2	0.881	0.808	0.862	1.107	1.137	1.146	endoplasmic reticulum
Unigene19125_All_Gene.38717	Cell cycle control protein 50B OS=Mus musculus OX=10090 GN=Tmem30b PE=2 SV=1	0.753	Down	0.017804	Tmem30b	35.371	9.8	3	4	3	0.887	0.906	0.798	1.069	1.29	1.081	plasma membrane
Unigene5693_All_Gene.20661	Kinase D-interacting substrate of 220 kDa B OS=Danio rerio OX=7955 GN=kidins220b PE=1 SV=3	0.754	Down	0.03494	kidins220b	45.951	11.2	4	4	3	0.851	0.796	0.892	1.137	1.27	0.959	cytoskeleton	GO:0006605 protein targeting; GO:0006622 protein targeting to lysosome; GO:0006623 protein targeting to vacuole; GO:0006725 cellular aromatic compound metabolic process; GO:0006726 eye pigment biosynthetic process; GO:0006727 ommochrome biosynthetic process; GO:0006807 nitrogen compound metabolic process; GO:0006810 transport; GO:0006886 intracellular protein transport; GO:0006887 exocytosis; GO:…	GO:0000323 lytic vacuole; GO:0005622 intracellular; GO:0005623 cell; GO:0005737 cytoplasm; GO:0005764 lysosome; GO:0005768 endosome; GO:0005773 vacuole; GO:0012505 endomembrane system; GO:0016020 membrane; GO:0030117 membrane coat; GO:0030119 AP-type membrane coat adaptor complex; GO:0030123 AP-3 adaptor complex; GO:0031201 SNARE complex; GO:0031410 cytoplasmic vesicle; GO:0031982 vesicle; GO:003…	GO:0005215 transporter activity; GO:0005488 binding; GO:0005515 protein binding; GO:0017016 Ras GTPase binding; GO:0017137 Rab GTPase binding; GO:0019899 enzyme binding; GO:0030276 clathrin binding; GO:0031267 small GTPase binding; GO:0051020 GTPase binding;	K12398	AP3M; AP-3 complex subunit mu	map04142 Lysosome
Unigene580_All_Gene.12831	Ribosome biogenesis protein BMS1 homolog OS=Homo sapiens OX=9606 GN=BMS1 PE=1 SV=1	0.754	Down	0.00095637	BMS1	94.482	3.3	2	2	2	0.856	0.892	0.804	1.121	1.154	1.109	cytoplasm	GO:0000462 maturation of SSU-rRNA from tricistronic rRNA transcript (SSU-rRNA, 5.8S rRNA, LSU-rRNA); GO:0000469 cleavage involved in rRNA processing; GO:0000478 endonucleolytic cleavage involved in rRNA processing; GO:0000479 endonucleolytic cleavage of tricistronic rRNA transcript (SSU-rRNA, 5.8S rRNA, LSU-rRNA); GO:0001959 regulation of cytokine-mediated signaling pathway; GO:0001960 negative r…	GO:0005622 intracellular; GO:0005623 cell; GO:0005634 nucleus; GO:0005654 nucleoplasm; GO:0005730 nucleolus; GO:0018995 host cellular component; GO:0030430 host cell cytoplasm; GO:0030684 preribosome; GO:0030686 90S preribosome; GO:0031974 membrane-enclosed lumen; GO:0031981 nuclear lumen; GO:0032991 protein-containing complex; GO:0033643 host cell part; GO:0033646 host intracellular part; GO:003…	GO:0000166 nucleotide binding; GO:0001882 nucleoside binding; GO:0001883 purine nucleoside binding; GO:0003676 nucleic acid binding; GO:0003723 RNA binding; GO:0003824 catalytic activity; GO:0003924 GTPase activity; GO:0005488 binding; GO:0005525 GTP binding; GO:0008233 peptidase activity; GO:0008234 cysteine-type peptidase activity; GO:0016462 pyrophosphatase activity; GO:0016787 hydrolase activ…	K14569	BMS1; ribosome biogenesis protein BMS1	map03008 Ribosome biogenesis in eukaryotes	PF08142	AARP2CN (NUC121) domain
Unigene17440_All_Gene.36589	Lysophosphatidylcholine acyltransferase 1 OS=Danio rerio OX=7955 GN=lpcat1 PE=2 SV=1	0.754	Down	0.022216	lpcat1	38.257	4	1	2	1	0.826	0.88	0.831	1.084	1.282	0.998	plasma membrane	GO:0006508 proteolysis; GO:0006511 ubiquitin-dependent protein catabolic process; GO:0006807 nitrogen compound metabolic process; GO:0006810 transport; GO:0006886 intracellular protein transport; GO:0006950 response to stress; GO:0008104 protein localization; GO:0008152 metabolic process; GO:0009056 catabolic process; GO:0009057 macromolecule catabolic process; GO:0009987 cellular process; GO:001…	GO:0000151 ubiquitin ligase complex; GO:0000153 cytoplasmic ubiquitin ligase complex; GO:0000835 ER ubiquitin ligase complex; GO:0000836 Hrd1p ubiquitin ligase complex; GO:0000839 Hrd1p ubiquitin ligase ERAD-L complex; GO:0005622 intracellular; GO:0005623 cell; GO:0005737 cytoplasm; GO:0005783 endoplasmic reticulum; GO:0005789 endoplasmic reticulum membrane; GO:0012505 endomembrane system; GO:001…	GO:0005488 binding; GO:0005515 protein binding; GO:0030234 enzyme regulator activity; GO:0032182 ubiquitin-like protein binding; GO:0043130 ubiquitin binding; GO:0055106 ubiquitin-protein transferase regulator activity; GO:0097027 ubiquitin-protein transferase activator activity; GO:0098772 molecular function regulator;	K13512	LPCAT4, AGPAT7; lysophospholipid acyltransferase [EC:2.3.1.23 2.3.1.-]	map00564 Glycerophospholipid metabolism; map00565 Ether lipid metabolism; map01100 Metabolic pathways
Unigene9851_All_Gene.26965	hypothetical protein	0.754	Down	0.039183	---	60.801	5.6	2	2	2	0.938	0.835	0.798	1.125	0.988	1.298	cytoplasm
CL601.Contig2_All_Gene.4982	60S ribosomal protein L37a (Fragment) OS=Schistosoma mansoni OX=6183 PE=2 SV=1	0.755	Down	0.0056005	---	32.559	3.9	1	1	1	0.89	0.861	0.802	1.183	1.161	1.036	extracellular	GO:0000038 very long-chain fatty acid metabolic process; GO:0001654 eye development; GO:0001775 cell activation; GO:0001894 tissue homeostasis; GO:0002252 immune effector process; GO:0002263 cell activation involved in immune response; GO:0002274 myeloid leukocyte activation; GO:0002275 myeloid cell activation involved in immune response; GO:0002283 neutrophil activation involved in immune respon…	GO:0000323 lytic vacuole; GO:0005622 intracellular; GO:0005623 cell; GO:0005634 nucleus; GO:0005737 cytoplasm; GO:0005764 lysosome; GO:0005765 lysosomal membrane; GO:0005766 primary lysosome; GO:0005773 vacuole; GO:0005774 vacuolar membrane; GO:0005783 endoplasmic reticulum; GO:0005789 endoplasmic reticulum membrane; GO:0005794 Golgi apparatus; GO:0005795 Golgi stack; GO:0005811 lipid droplet; GO…	GO:0003824 catalytic activity; GO:0003841 1-acylglycerol-3-phosphate O-acyltransferase activity; GO:0008374 O-acyltransferase activity; GO:0016407 acetyltransferase activity; GO:0016411 acylglycerol O-acyltransferase activity; GO:0016413 O-acetyltransferase activity; GO:0016740 transferase activity; GO:0016746 transferase activity, transferring acyl groups; GO:0016747 transferase activity, transf…
Unigene13893_All_Gene.31862	97 kDa heat shock protein OS=Strongylocentrotus purpuratus OX=7668 PE=1 SV=2	0.757	Down	0.023883	---	75.516	2.1	1	1	1	0.886	0.829	0.825	1.033	1.289	1.034	cytoplasm			GO:0005488 binding; GO:0005515 protein binding; GO:0051082 unfolded protein binding;	K09489	HSPA4; heat shock 70kDa protein 4	map04530 Tight junction; map04612 Antigen processing and presentation
Unigene11495_All_Gene.29027	hypothetical protein	0.757	Down	0.021779	---	62.141	10.5	4	4	4	0.89	0.78	0.873	1.05	1.267	1.044	peroxisome
Unigene17474_All_Gene.36633	Sister chromatid cohesion protein PDS5 homolog OS=Dictyostelium discoideum OX=44689 GN=pds5 PE=3 SV=1	0.757	Down	0.0031593	pds5	77.031	6.2	3	3	3	0.848	0.887	0.821	1.043	1.171	1.164	cytoplasm				K11267	PDS5; sister chromatid cohesion protein PDS5
Unigene13202_All_Gene.31131	hypothetical protein TRFO_24750 [Tritrichomonas foetus]	0.757	Down	0.0121991	---	36.244	17	4	5	4	0.842	0.824	0.879	1.059	1.26	1.044	extracellular
Unigene17933_All_Gene.37150	WD repeat-containing protein 5 OS=Rattus norvegicus OX=10116 GN=Wdr5 PE=1 SV=1	0.758	Down	0.0076959	Wdr5	35.677	6.7	2	2	2	0.868	0.893	0.79	1.064	1.217	1.086	cytoskeleton	GO:0000723 telomere maintenance; GO:0006139 nucleobase-containing compound metabolic process; GO:0006259 DNA metabolic process; GO:0006323 DNA packaging; GO:0006325 chromatin organization; GO:0006333 chromatin assembly or disassembly; GO:0006338 chromatin remodeling; GO:0006342 chromatin silencing; GO:0006348 chromatin silencing at telomere; GO:0006355 regulation of transcription, DNA-templated; …	GO:0000228 nuclear chromosome; GO:0000785 chromatin; GO:0000790 nuclear chromatin; GO:0005622 intracellular; GO:0005623 cell; GO:0005634 nucleus; GO:0005654 nucleoplasm; GO:0005694 chromosome; GO:0031974 membrane-enclosed lumen; GO:0031981 nuclear lumen; GO:0032991 protein-containing complex; GO:0034708 methyltransferase complex; GO:0035097 histone methyltransferase complex; GO:0043226 organelle;…		K14963	WDR5, SWD3, CPS30; COMPASS component SWD3	map04934 Cushing syndrome
Unigene8035_All_Gene.24559	Mannosyl-oligosaccharide 1,2-alpha-mannosidase IB OS=Homo sapiens OX=9606 GN=MAN1A2 PE=1 SV=1	0.758	Down	0.0106241	MAN1A2	63.013	2	1	1	1	0.876	0.796	0.878	1.045	1.237	1.081	mitochondria	GO:0006491 N-glycan processing; GO:0006508 proteolysis; GO:0006511 ubiquitin-dependent protein catabolic process; GO:0006807 nitrogen compound metabolic process; GO:0006950 response to stress; GO:0008152 metabolic process; GO:0009056 catabolic process; GO:0009057 macromolecule catabolic process; GO:0009100 glycoprotein metabolic process; GO:0009987 cellular process; GO:0010033 response to organic…	GO:0000139 Golgi membrane; GO:0005622 intracellular; GO:0005623 cell; GO:0005737 cytoplasm; GO:0005783 endoplasmic reticulum; GO:0005794 Golgi apparatus; GO:0012505 endomembrane system; GO:0016020 membrane; GO:0031090 organelle membrane; GO:0031984 organelle subcompartment; GO:0043226 organelle; GO:0043227 membrane-bounded organelle; GO:0043229 intracellular organelle; GO:0043231 intracellular me…	GO:0003824 catalytic activity; GO:0004553 hydrolase activity, hydrolyzing O-glycosyl compounds; GO:0004559 alpha-mannosidase activity; GO:0004571 mannosyl-oligosaccharide 1,2-alpha-mannosidase activity; GO:0015923 mannosidase activity; GO:0015924 mannosyl-oligosaccharide mannosidase activity; GO:0016787 hydrolase activity; GO:0016798 hydrolase activity, acting on glycosyl bonds;	K01230	MAN1A_C, MNS1_2; mannosyl-oligosaccharide alpha-1,2-mannosidase [EC:3.2.1.113]	map00510 N-Glycan biosynthesis; map00513 Various types of N-glycan biosynthesis; map01100 Metabolic pathways; map04141 Protein processing in endoplasmic reticulum	PF01532	Glycosyl hydrolase family 47
CL729.Contig3_All_Gene.5672	DNA ligase 1 OS=Dictyostelium discoideum OX=44689 GN=lig1 PE=3 SV=1	0.759	Down	0.0059218	lig1	199.14	22.1	21	39	2	0.812	0.814	0.934	1.086	1.177	1.112	cytoplasm,nucleus
Unigene114_All_Gene.12111	Cytoplasmic dynein 2 heavy chain 1 OS=Homo sapiens OX=9606 GN=DYNC2H1 PE=1 SV=4	0.759	Down	0.0165035	DYNC2H1	161.89	0.9	1	1	1	0.887	0.847	0.814	1.087	1.259	1.013	cytoplasm	GO:0000003 reproduction; GO:0000226 microtubule cytoskeleton organization; GO:0001568 blood vessel development; GO:0001578 microtubule bundle formation; GO:0001944 vasculature development; GO:0002119 nematode larval development; GO:0002164 larval development; GO:0003002 regionalization; GO:0003008 system process; GO:0003341 cilium movement; GO:0006508 proteolysis; GO:0006807 nitrogen compound met…	GO:0005622 intracellular; GO:0005623 cell; GO:0005737 cytoplasm; GO:0005794 Golgi apparatus; GO:0005856 cytoskeleton; GO:0005858 axonemal dynein complex; GO:0005868 cytoplasmic dynein complex; GO:0005874 microtubule; GO:0005875 microtubule associated complex; GO:0005929 cilium; GO:0005930 axoneme; GO:0012505 endomembrane system; GO:0015630 microtubule cytoskeleton; GO:0030286 dynein complex; GO:0…	GO:0003774 motor activity; GO:0003777 microtubule motor activity; GO:0003824 catalytic activity; GO:0005488 binding; GO:0005515 protein binding; GO:0008569 ATP-dependent microtubule motor activity, minus-end-directed; GO:0016462 pyrophosphatase activity; GO:0016787 hydrolase activity; GO:0016817 hydrolase activity, acting on acid anhydrides; GO:0016818 hydrolase activity, acting on acid anhydride…	K10414	DYNC2H, DNCH2; dynein heavy chain 2, cytosolic	map04145 Phagosome; map04962 Vasopressin-regulated water reabsorption; map05132 Salmonella infection	PF12777; PF12781; PF03028	Microtubule-binding stalk of dynein motor; ATP-binding dynein motor region D5; Dynein heavy chain and region D6 of dynein motor
Unigene10088_All_Gene.27229	Probable E3 ubiquitin-protein ligase HERC3 OS=Homo sapiens OX=9606 GN=HERC3 PE=1 SV=1	0.759	Down	0.036182	HERC3	48.74	2.5	1	1	1	0.785	0.983	0.793	1.012	1.168	1.195	cytoskeleton				K10614	HERC3; E3 ubiquitin-protein ligase HERC3 [EC:2.3.2.26]	map04120 Ubiquitin mediated proteolysis
Unigene13365_All_Gene.31326	Synapsin OS=Helix pomatia OX=6536 GN=SYN PE=1 SV=1	0.76	Down	0.048781	SYN	46.345	10.2	4	5	4	0.898	0.839	0.727	1.037	1.239	0.964	peroxisome	GO:0001505 regulation of neurotransmitter levels; GO:0006810 transport; GO:0006836 neurotransmitter transport; GO:0007154 cell communication; GO:0007267 cell-cell signaling; GO:0007268 chemical synaptic transmission; GO:0007269 neurotransmitter secretion; GO:0009987 cellular process; GO:0010646 regulation of cell communication; GO:0023051 regulation of signaling; GO:0023052 signaling; GO:0023061 …	GO:0005622 intracellular; GO:0005623 cell; GO:0005737 cytoplasm; GO:0005886 plasma membrane; GO:0008021 synaptic vesicle; GO:0012505 endomembrane system; GO:0012506 vesicle membrane; GO:0014069 postsynaptic density; GO:0016020 membrane; GO:0030133 transport vesicle; GO:0030424 axon; GO:0030658 transport vesicle membrane; GO:0030659 cytoplasmic vesicle membrane; GO:0030672 synaptic vesicle membran…	GO:0000166 nucleotide binding; GO:0005488 binding; GO:0005515 protein binding; GO:0005524 ATP binding; GO:0008092 cytoskeletal protein binding; GO:0008144 drug binding; GO:0017076 purine nucleotide binding; GO:0030554 adenyl nucleotide binding; GO:0032553 ribonucleotide binding; GO:0032555 purine ribonucleotide binding; GO:0032559 adenyl ribonucleotide binding; GO:0035639 purine ribonucleoside tr…	K19941	SYN; synapsin		PF02078; PF02750	Synapsin, N-terminal domain; Synapsin, ATP binding domain
CL1710.Contig1_All_Gene.10057	ADP-ribosylation factor-like protein 3 OS=Xenopus laevis OX=8355 GN=arl3 PE=2 SV=1	0.76	Down	0.0034982	arl3	29.125	8.9	1	1	1	0.894	0.866	0.805	1.186	1.129	1.062	cytoplasm				K07962	ARL13B, ARL2L1; ADP-ribosylation factor-like protein 13B		PF00025	ADP-ribosylation factor family
CL307.Contig3_All_Gene.3051	Stromal cell-derived factor 2-like protein OS=Dictyostelium discoideum OX=44689 GN=DDB_G0284847 PE=3 SV=1	0.761	Down	0.021541	DDB_G0284847	22.673	9.6	2	3	2	0.888	0.818	0.855	1.052	1.283	1.032	cytoplasm
Unigene13491_All_Gene.31452	Periplasmic beta-glucosidase [Stylophora pistillata]	0.761	Down	0.032822	---	24.038	9.3	2	2	2	0.859	0.885	0.804	1.018	1.298	1.033	extracellular							PF03544	Gram-negative bacterial tonB protein
CL177.Contig1_All_Gene.2223	Alpha-latrotoxin-Lh1a (Fragment) OS=Latrodectus hasselti OX=256736 PE=1 SV=2	0.761	Down	0.00142374	---	47.857	9.7	3	3	2	0.855	0.829	0.879	1.066	1.184	1.118	cytoplasm				K04984	TRPA1, ANKTM1; transient receptor potential cation channel subfamily A member 1	map04750 Inflammatory mediator regulation of TRP channels
CL882.Contig2_All_Gene.6465	Ras-related protein Rab-4B OS=Rattus norvegicus OX=10116 GN=Rab4b PE=2 SV=1	0.762	Down	0.0161203	Rab4b	21.429	13.5	2	2	1	0.833	0.947	0.784	1.134	1.191	1.04	cytoplasm				K07880	RAB4B; Ras-related protein Rab-4B		PF00071	Ras family
Unigene8301_All_Gene.24943	Putative surface protein bspA-like OS=Trichomonas vaginalis OX=5722 GN=BSPAL1 PE=4 SV=1	0.762	Down	0.040965	BSPAL1	50.85	14.4	4	4	4	0.931	0.804	0.809	1.04	1.288	1.011	peroxisome
Unigene17167_All_Gene.36211	Serine/threonine-protein kinase RIO3 OS=Homo sapiens OX=9606 GN=RIOK3 PE=1 SV=2	0.762	Down	0.00139537	RIOK3	90.26	6.4	5	5	4	0.894	0.881	0.814	1.154	1.152	1.091	endoplasmic reticulum				K09486	HYOU1; hypoxia up-regulated 1	map04141 Protein processing in endoplasmic reticulum
Unigene19162_All_Gene.38745	10 kDa heat shock protein, mitochondrial OS=Schistosoma japonicum OX=6182 GN=SJCHGC01960 PE=3 SV=2	0.762	Down	0.0068994	SJCHGC01960	18.004	11	1	1	1	0.777	0.899	0.901	1.121	1.089	1.173	cytoplasm				K04078	groES, HSPE1; chaperonin GroES		PF00166	Chaperonin 10 Kd subunit
Unigene10446_All_Gene.27617	DNA topoisomerase 2 OS=Bombyx mori OX=7091 GN=TOP2 PE=2 SV=1	0.762	Down	6.3431e-05	TOP2	36.954	4.3	1	1	1	0.871	0.843	0.856	1.097	1.133	1.144	cytoplasm	GO:0000003 reproduction; GO:0000075 cell cycle checkpoint; GO:0000278 mitotic cell cycle; GO:0000280 nuclear division; GO:0000712 resolution of meiotic recombination intermediates; GO:0000819 sister chromatid segregation; GO:0006139 nucleobase-containing compound metabolic process; GO:0006259 DNA metabolic process; GO:0006265 DNA topological change; GO:0006310 DNA recombination; GO:0006725 cellul…	GO:0005622 intracellular; GO:0005623 cell; GO:0005634 nucleus; GO:0005694 chromosome; GO:0043226 organelle; GO:0043227 membrane-bounded organelle; GO:0043228 non-membrane-bounded organelle; GO:0043229 intracellular organelle; GO:0043231 intracellular membrane-bounded organelle; GO:0043232 intracellular non-membrane-bounded organelle;	GO:0003676 nucleic acid binding; GO:0003677 DNA binding; GO:0003824 catalytic activity; GO:0003916 DNA topoisomerase activity; GO:0003918 DNA topoisomerase type II (double strand cut, ATP-hydrolyzing) activity; GO:0005488 binding; GO:0008094 DNA-dependent ATPase activity; GO:0016462 pyrophosphatase activity; GO:0016787 hydrolase activity; GO:0016817 hydrolase activity, acting on acid anhydrides; …	K03164	TOP2; DNA topoisomerase II [EC:5.6.2.2]	map01524 Platinum drug resistance
Unigene17838_All_Gene.37037	hypothetical protein [Trichomonas vaginalis G3];EAY00235.1 hypothetical protein TVAG_449710 [Trichomonas vaginalis G3]	0.763	Down	0.020156	---	41.409	9.4	2	2	2	0.935	0.807	0.815	1.034	1.239	1.08	extracellular							PF02201	SWIB/MDM2 domain
Unigene948_All_Gene.13252	hypothetical protein TRFO_01277 [Tritrichomonas foetus]	0.763	Down	0.00156343	---	33.875	3	1	1	1	0.886	0.822	0.858	1.071	1.179	1.114	cytoplasm
Unigene8174_All_Gene.24773	hypothetical protein TRFO_39643 [Tritrichomonas foetus]	0.764	Down	0.020539	---	91.347	2.8	2	2	2	0.85	0.804	0.921	1.004	1.132	1.236	cytoplasm
Unigene13294_All_Gene.31240	DNA-directed RNA polymerases I and III subunit rpac1 OS=Dictyostelium discoideum OX=44689 GN=polr1c PE=3 SV=1	0.766	Down	0.0072751	polr1c	39.136	11.3	2	2	2	0.916	0.858	0.795	1.08	1.195	1.08	cytoplasm	GO:0006139 nucleobase-containing compound metabolic process; GO:0006259 DNA metabolic process; GO:0006351 transcription, DNA-templated; GO:0006352 DNA-templated transcription, initiation; GO:0006353 DNA-templated transcription, termination; GO:0006360 transcription by RNA polymerase I; GO:0006361 transcription initiation from RNA polymerase I promoter; GO:0006363 termination of RNA polymerase I t…	GO:0000428 DNA-directed RNA polymerase complex; GO:0005622 intracellular; GO:0005623 cell; GO:0005634 nucleus; GO:0005654 nucleoplasm; GO:0005666 RNA polymerase III complex; GO:0005730 nucleolus; GO:0005736 RNA polymerase I complex; GO:0005737 cytoplasm; GO:0005829 cytosol; GO:0030880 RNA polymerase complex; GO:0031974 membrane-enclosed lumen; GO:0031981 nuclear lumen; GO:0032991 protein-containi…	GO:0003824 catalytic activity; GO:0003899 DNA-directed 5'-3' RNA polymerase activity; GO:0016740 transferase activity; GO:0016772 transferase activity, transferring phosphorus-containing groups; GO:0016779 nucleotidyltransferase activity; GO:0034062 5'-3' RNA polymerase activity; GO:0097747 RNA polymerase activity; GO:0140098 catalytic activity, acting on RNA;	K03027	RPC40, POLR1C; DNA-directed RNA polymerases I and III subunit RPAC1	map03020 RNA polymerase; map04623 Cytosolic DNA-sensing pathway	PF01193; PF01000	RNA polymerase Rpb3/Rpb11 dimerisation domain; RNA polymerase Rpb3/RpoA insert domain
Unigene11279_All_Gene.28782	hypothetical protein TRFO_02290 [Tritrichomonas foetus]	0.766	Down	0.0066616	---	43.844	5.2	2	3	2	0.907	0.904	0.791	1.118	1.19	1.091	cytoplasm,nucleus
Unigene11791_All_Gene.29359	PH domain-containing protein DDB_G0287875 OS=Dictyostelium discoideum OX=44689 GN=DDB_G0287875 PE=2 SV=1	0.767	Down	0.0037224	DDB_G0287875	43.913	10.1	3	3	3	0.927	0.819	0.833	1.076	1.135	1.151	cytoplasm
Unigene19493_All_Gene.39108	hypothetical protein	0.767	Down	0.0047756	---	16.596	6	1	1	1	0.882	0.859	0.836	1.024	1.162	1.173	cytoplasm							PF13291	ACT domain
CL534.Contig3_All_Gene.4572	Cilia- and flagella-associated protein 251 OS=Mus musculus OX=10090 GN=Wdr66 PE=1 SV=1	0.767	Down	0.0073249	Wdr66	88.603	1.6	1	1	1	0.796	0.846	0.936	1.08	1.171	1.108	cytoplasm				K01099	INPP5B_F; inositol polyphosphate 5-phosphatase INPP5B/F [EC:3.1.3.36]	map00562 Inositol phosphate metabolism; map01100 Metabolic pathways; map04070 Phosphatidylinositol signaling system
Unigene8261_All_Gene.24895	Hypoxia up-regulated protein 1 (Fragment) OS=Xenopus laevis OX=8355 GN=hyou1 PE=1 SV=2	0.767	Down	0.0007984	hyou1	80.828	7.5	4	6	4	0.833	0.869	0.891	1.08	1.157	1.145	endoplasmic reticulum				K09486	HYOU1; hypoxia up-regulated 1	map04141 Protein processing in endoplasmic reticulum
Unigene24722_All_Gene.41828	Uncharacterized protein DDB_G0286299 OS=Dictyostelium discoideum OX=44689 GN=DDB_G0286299 PE=4 SV=1	0.768	Down	0.049777	DDB_G0286299	13.876	28.3	2	3	2	0.888	0.878	0.793	1.034	1.307	0.993	nucleus
CL1466.Contig1_All_Gene.9060	hypothetical protein TRFO_01517 [Tritrichomonas foetus]	0.768	Down	0.030321	---	59.73	4.1	2	2	2	0.856	0.782	0.936	0.989	1.211	1.15	cytoplasm
Unigene10276_All_Gene.27451	Vesicle transport v-SNARE protein [Tritrichomonas foetus]	0.768	Down	0.0078815	---	38.578	3.2	1	1	1	0.837	0.887	0.848	1.031	1.223	1.094	plasma membrane
Unigene6359_All_Gene.21711	Ankyrin-1 OS=Homo sapiens OX=9606 GN=ANK1 PE=1 SV=3	0.768	Down	0.0033045	ANK1	77.71	4.7	2	2	2	0.918	0.802	0.861	1.084	1.136	1.142	cytoplasm				K10380	ANK; ankyrin	map04624 Toll and Imd signaling pathway; map05205 Proteoglycans in cancer
Unigene1039_All_Gene.13360	hypothetical protein TRFO_08711 [Tritrichomonas foetus]	0.768	Down	0.0129579	---	42.536	9.1	3	3	3	0.948	0.848	0.779	1.097	1.176	1.081	cytoplasm
Unigene14524_All_Gene.32853	Dynein heavy chain 5, axonemal OS=Homo sapiens OX=9606 GN=DNAH5 PE=1 SV=3	0.769	Down	0.0154	DNAH5	33.465	6.2	1	1	1	0.847	0.931	0.796	1.085	1.218	1.045	cytoskeleton
Unigene10837_All_Gene.28006	hypothetical protein TRFO_06062 [Tritrichomonas foetus]	0.77	Down	0.023544	---	161.64	0.9	1	1	1	0.944	0.788	0.841	1.067	1.229	1.045	plasma membrane
Unigene12797_All_Gene.30669	hypothetical protein TRFO_35050 [Tritrichomonas foetus]	0.771	Down	0.0068034	---	34.445	3.5	1	1	1	0.874	0.857	0.846	1.098	1.218	1.028	cytoskeleton	GO:0007275 multicellular organism development; GO:0007568 aging; GO:0008340 determination of adult lifespan; GO:0009894 regulation of catabolic process; GO:0010259 multicellular organism aging; GO:0010506 regulation of autophagy; GO:0016241 regulation of macroautophagy; GO:0019222 regulation of metabolic process; GO:0031323 regulation of cellular metabolic process; GO:0031329 regulation of cellul…						PF04670	Gtr1/RagA G protein conserved region
Unigene5594_All_Gene.20503	AP-2 complex subunit beta OS=Rattus norvegicus OX=10116 GN=Ap2b1 PE=1 SV=1	0.771	Down	0.0244	Ap2b1	91.874	7.8	4	4	4	0.966	0.79	0.833	1.092	1.214	1.05	cytoplasm				K12392	AP1B1; AP-1 complex subunit beta-1	map04142 Lysosome; map05170 Human immunodeficiency virus 1 infection
CL881.Contig2_All_Gene.6463	Serine/threonine-protein kinase Tor OS=Drosophila melanogaster OX=7227 GN=Tor PE=1 SV=1	0.771	Down	0.0180048	Tor	209.92	2.2	3	3	3	0.887	0.859	0.838	1.083	1.256	1.011	cytoplasm	GO:0000003 reproduction; GO:0000491 small nucleolar ribonucleoprotein complex assembly; GO:0000492 box C/D snoRNP assembly; GO:0000768 syncytium formation by plasma membrane fusion; GO:0000902 cell morphogenesis; GO:0000904 cell morphogenesis involved in differentiation; GO:0001101 response to acid chemical; GO:0001300 chronological cell aging; GO:0001505 regulation of neurotransmitter levels; GO…	GO:0000139 Golgi membrane; GO:0000228 nuclear chromosome; GO:0000322 storage vacuole; GO:0000323 lytic vacuole; GO:0000324 fungal-type vacuole; GO:0000329 fungal-type vacuole membrane; GO:0000785 chromatin; GO:0000790 nuclear chromatin; GO:0005622 intracellular; GO:0005623 cell; GO:0005634 nucleus; GO:0005654 nucleoplasm; GO:0005694 chromosome; GO:0005737 cytoplasm; GO:0005739 mitochondrion; GO:0…	GO:0000182 rDNA binding; GO:0000981 DNA-binding transcription factor activity, RNA polymerase II-specific; GO:0001016 RNA polymerase III transcription regulatory region sequence-specific DNA binding; GO:0001025 RNA polymerase III general transcription initiation factor binding; GO:0001067 regulatory region nucleic acid binding; GO:0001156 TFIIIC-class transcription factor complex binding; GO:0003…	K07203	MTOR, FRAP, TOR; serine/threonine-protein kinase mTOR [EC:2.7.11.1]	map01521 EGFR tyrosine kinase inhibitor resistance; map01522 Endocrine resistance; map04012 ErbB signaling pathway; map04066 HIF-1 signaling pathway; map04072 Phospholipase D signaling pathway; map04136 Autophagy - other; map04140 Autophagy - animal; map04150 mTOR signaling pathway; map04151 PI3K-Akt signaling pathway; map04152 AMPK signaling pathway; map04211 Longevity regulating pathway; map042…	PF08771	Rapamycin binding domain
CL1236.Contig1_All_Gene.8071	dxs [Nephila clavipes]	0.772	Down	0.035238	---	39.572	2.3	1	1	1	0.832	0.777	0.969	1.052	1.232	1.057	cytoplasm	GO:0006139 nucleobase-containing compound metabolic process; GO:0006259 DNA metabolic process; GO:0006260 DNA replication; GO:0006261 DNA-dependent DNA replication; GO:0006270 DNA replication initiation; GO:0006725 cellular aromatic compound metabolic process; GO:0006807 nitrogen compound metabolic process; GO:0008152 metabolic process; GO:0009058 biosynthetic process; GO:0009059 macromolecule bi…	GO:0005622 intracellular; GO:0005623 cell; GO:0005737 cytoplasm; GO:0005886 plasma membrane; GO:0016020 membrane; GO:0071944 cell periphery;	GO:0003676 nucleic acid binding; GO:0003677 DNA binding; GO:0003688 DNA replication origin binding; GO:0003690 double-stranded DNA binding; GO:0005488 binding; GO:0043565 sequence-specific DNA binding; GO:0097159 organic cyclic compound binding; GO:1901363 heterocyclic compound binding; GO:1990837 sequence-specific double-stranded DNA binding;				PF00308; PF08299	Bacterial dnaA protein; Bacterial dnaA protein helix-turn-helix
Unigene4694_All_Gene.19019	Thymidylate kinase OS=Dictyostelium discoideum OX=44689 GN=dtymk PE=3 SV=1	0.772	Down	0.0033373	dtymk	32.621	5.2	1	1	1	0.836	0.84	0.91	1.067	1.183	1.098	plasma membrane				K10251	HSD17B12, KAR, IFA38; 17beta-estradiol 17-dehydrogenase / very-long-chain 3-oxoacyl-CoA reductase [EC:1.1.1.62 1.1.1.330]	map00062 Fatty acid elongation; map00140 Steroid hormone biosynthesis; map01040 Biosynthesis of unsaturated fatty acids; map01100 Metabolic pathways; map01212 Fatty acid metabolism	PF00106	short chain dehydrogenase
CL436.Contig1_All_Gene.3883	hypothetical protein [Trichomonas vaginalis G3];EAY18230.1 hypothetical protein TVAG_122960 [Trichomonas vaginalis G3]	0.772	Down	0.0101615	---	16.782	9	1	1	1	0.843	0.829	0.908	1.042	1.223	1.078	cytoplasm
Unigene13957_All_Gene.32019	hypothetical protein TRFO_33839 [Tritrichomonas foetus]	0.772	Down	0.0046034	---	39.929	23.7	8	9	8	0.829	0.883	0.858	1.027	1.183	1.121	cytoplasm
Unigene15329_All_Gene.33651	PIN domain containing protein [Trichuris trichiura]	0.772	Down	0.021684	---	11.894	27.1	2	2	2	0.849	0.816	0.911	1.087	1.245	1.006	extracellular							PF01850	PIN domain
Unigene17082_All_Gene.36052	Dedicator of cytokinesis protein 8 OS=Mus musculus OX=10090 GN=Dock8 PE=1 SV=4	0.772	Down	0.023858	Dock8	179.61	4.6	6	6	6	0.756	0.849	0.944	1.086	1.176	1.039	plasma membrane				K21852	DOCK6_7_8; dedicator of cytokinesis protein 6/7/8
Unigene282_All_Gene.12418	hypothetical protein TRFO_21368 [Tritrichomonas foetus]	0.772	Down	0.023604	---	55.146	8	3	3	3	0.916	0.9	0.766	1.019	1.188	1.136	plasma membrane
Unigene8190_All_Gene.24795	Neurobeachin OS=Mus musculus OX=10090 GN=Nbea PE=1 SV=1	0.772	Down	0.046899	Nbea	96.784	1.5	1	1	1	0.902	0.811	0.856	0.975	1.293	1.061	cytoplasm				K23286	NEBL1_2; neurobeachin-like protein 1/2
Unigene10210_All_Gene.27363	Formin-like protein 2 OS=Mus musculus OX=10090 GN=Fmnl2 PE=1 SV=2	0.773	Down	0.021879	Fmnl2	29.481	5.7	1	1	1	0.788	0.857	0.942	1.014	1.193	1.139	cytoplasm,nucleus
Unigene17609_All_Gene.36790	hypothetical protein TRFO_35761 [Tritrichomonas foetus]	0.773	Down	0.0021021	---	31.225	37.5	7	10	7	0.911	0.834	0.848	1.071	1.165	1.118	cytoplasm,nucleus
Unigene2948_All_Gene.16159	Kinase D-interacting substrate of 220 kDa B OS=Danio rerio OX=7955 GN=kidins220b PE=1 SV=3	0.773	Down	0.006303	kidins220b	111.61	1.2	1	1	1	0.793	0.911	0.896	1.165	1.076	1.124	plasma membrane
Unigene8252_All_Gene.24883	hypothetical protein TRFO_31531 [Tritrichomonas foetus]	0.774	Down	0.0032997	---	39.864	2.9	1	1	1	0.849	0.901	0.836	1.078	1.191	1.074	mitochondria
Unigene11704_All_Gene.29254	hypothetical protein TRFO_01603 [Tritrichomonas foetus]	0.774	Down	0.00064319	---	39.269	3.8	1	1	1	0.873	0.846	0.873	1.14	1.147	1.063	cytoplasm
Unigene10167_All_Gene.27313	hypothetical protein TRFO_16620 [Tritrichomonas foetus]	0.775	Down	0.029499	---	38.07	6.4	2	2	2	0.834	0.782	0.976	1.027	1.178	1.14	extracellular	GO:0006457 protein folding; GO:0006950 response to stress; GO:0009987 cellular process; GO:0033554 cellular response to stress; GO:0034976 response to endoplasmic reticulum stress; GO:0050896 response to stimulus; GO:0051716 cellular response to stimulus;	GO:0005622 intracellular; GO:0005623 cell; GO:0005737 cytoplasm; GO:0005783 endoplasmic reticulum; GO:0012505 endomembrane system; GO:0016020 membrane; GO:0042175 nuclear outer membrane-endoplasmic reticulum membrane network; GO:0043226 organelle; GO:0043227 membrane-bounded organelle; GO:0043229 intracellular organelle; GO:0043231 intracellular membrane-bounded organelle;	GO:0003756 protein disulfide isomerase activity; GO:0003824 catalytic activity; GO:0016853 isomerase activity; GO:0016860 intramolecular oxidoreductase activity; GO:0016864 intramolecular oxidoreductase activity, transposing S-S bonds; GO:0140096 catalytic activity, acting on a protein;
Unigene18165_All_Gene.37372	Mucin-3A OS=Homo sapiens OX=9606 GN=MUC3A PE=1 SV=3	0.775	Down	0.033418	MUC3A	78.653	50.3	29	54	29	0.863	0.843	0.887	0.984	1.081	1.279	extracellular							PF07833	Copper amine oxidase N-terminal domain
CL1392.Contig1_All_Gene.8787	AP-1 complex subunit sigma-2 OS=Dictyostelium discoideum OX=44689 GN=ap1s2 PE=3 SV=1	0.776	Down	0.00086288	ap1s2	31.448	3.3	1	1	1	0.882	0.893	0.823	1.091	1.14	1.116	cytoplasm	GO:0000902 cell morphogenesis; GO:0006950 response to stress; GO:0006996 organelle organization; GO:0007010 cytoskeleton organization; GO:0007015 actin filament organization; GO:0008064 regulation of actin polymerization or depolymerization; GO:0009266 response to temperature stimulus; GO:0009408 response to heat; GO:0009628 response to abiotic stimulus; GO:0009653 anatomical structure morphogene…	GO:0005622 intracellular; GO:0005623 cell; GO:0005856 cytoskeleton; GO:0005884 actin filament; GO:0008290 F-actin capping protein complex; GO:0015629 actin cytoskeleton; GO:0032991 protein-containing complex; GO:0043226 organelle; GO:0043228 non-membrane-bounded organelle; GO:0043229 intracellular organelle; GO:0043232 intracellular non-membrane-bounded organelle; GO:0099080 supramolecular comple…	GO:0003779 actin binding; GO:0005488 binding; GO:0005515 protein binding; GO:0008092 cytoskeletal protein binding; GO:0044877 protein-containing complex binding; GO:0051015 actin filament binding;	K10365	CAPZB; capping protein (actin filament) muscle Z-line, beta	map04144 Endocytosis
Unigene16282_All_Gene.35052	hypothetical protein	0.776	Down	0.0081365	---	41.742	9.4	2	2	2	0.924	0.848	0.817	1.085	1.195	1.058	cytoplasm
CL1325.Contig3_All_Gene.8508	Putative surface protein bspA-like OS=Trichomonas vaginalis OX=5722 GN=BSPAL1 PE=4 SV=1	0.776	Down	0.025461	BSPAL1	48.913	2.1	1	1	1	0.908	0.834	0.84	1.024	1.26	1.042	plasma membrane
Unigene12681_All_Gene.30513	hypothetical protein TRFO_04770 [Tritrichomonas foetus]	0.777	Down	0.020775	---	67.77	3.4	2	2	2	0.87	0.813	0.903	1.019	1.243	1.067	nucleus
Unigene7373_All_Gene.23419	Serine/threonine-protein phosphatase PP1-alpha catalytic subunit OS=Canis lupus familiaris OX=9615 GN=PPP1CA PE=2 SV=1	0.777	Down	0.023822	PPP1CA	93.8	3.9	3	3	3	0.907	0.877	0.859	1.072	1.291	1.038	cytoplasm,nucleus	GO:0000349 generation of catalytic spliceosome for first transesterification step; GO:0000375 RNA splicing, via transesterification reactions; GO:0000377 RNA splicing, via transesterification reactions with bulged adenosine as nucleophile; GO:0000393 spliceosomal conformational changes to generate catalytic conformation; GO:0000398 mRNA splicing, via spliceosome; GO:0006139 nucleobase-containing …	GO:0000974 Prp19 complex; GO:0005622 intracellular; GO:0005623 cell; GO:0005634 nucleus; GO:0005681 spliceosomal complex; GO:0005684 U2-type spliceosomal complex; GO:0005737 cytoplasm; GO:0005829 cytosol; GO:0032991 protein-containing complex; GO:0043226 organelle; GO:0043227 membrane-bounded organelle; GO:0043229 intracellular organelle; GO:0043231 intracellular membrane-bounded organelle; GO:00…		K12867	SYF1, XAB2; pre-mRNA-splicing factor SYF1	map03040 Spliceosome
Unigene17579_All_Gene.36749	hypothetical protein TRFO_30030 [Tritrichomonas foetus]	0.777	Down	0.042697	---	31.559	6.2	2	2	2	0.925	0.819	0.835	1.009	1.28	1.032	cytoplasm							PF09234	Domain of unknown function (DUF1963)
CL1221.Contig1_All_Gene.8018	Ras-like protein 2 OS=Physarum polycephalum OX=5791 GN=RAS-2 PE=2 SV=1	0.777	Down	0.0130195	RAS-2	21.867	10.4	1	1	1	0.883	0.82	0.889	1.15	1.188	1	cytoplasm				K07830	RRAS2, TC21; Ras-related protein R-Ras2	map04010 MAPK signaling pathway; map04014 Ras signaling pathway; map04024 cAMP signaling pathway; map04072 Phospholipase D signaling pathway; map04137 Mitophagy - animal; map04140 Autophagy - animal; map04218 Cellular senescence; map04371 Apelin signaling pathway; map04625 C-type lectin receptor signaling pathway; map04810 Regulation of actin cytoskeleton; map05205 Proteoglycans in cancer	PF00071	Ras family
Unigene8627_All_Gene.25302	UDP-glucose:glycoprotein glucosyltransferase 2 OS=Homo sapiens OX=9606 GN=UGGT2 PE=1 SV=4	0.777	Down	0.040223	UGGT2	78.049	5	3	3	3	0.86	0.861	0.873	1.002	1.177	1.161	cytoplasm,nucleus				K11718	HUGT; UDP-glucose:glycoprotein glucosyltransferase [EC:2.4.1.-]	map04141 Protein processing in endoplasmic reticulum
Unigene16874_All_Gene.35597	Trichohyalin OS=Oryctolagus cuniculus OX=9986 GN=TCHH PE=2 SV=1	0.779	Down	0.0027171	TCHH	96.334	3.3	2	2	2	0.862	0.842	0.896	1.045	1.17	1.121	nucleus
Unigene512_All_Gene.12750	Intersectin-2 OS=Homo sapiens OX=9606 GN=ITSN2 PE=1 SV=3	0.779	Down	0.031797	ITSN2	43.553	8.7	2	2	2	0.828	0.863	0.898	0.996	1.266	1.06	cytoplasm	GO:0000278 mitotic cell cycle; GO:0000281 mitotic cytokinesis; GO:0000910 cytokinesis; GO:0006996 organelle organization; GO:0007010 cytoskeleton organization; GO:0007049 cell cycle; GO:0007154 cell communication; GO:0007165 signal transduction; GO:0007264 small GTPase mediated signal transduction; GO:0007265 Ras protein signal transduction; GO:0007266 Rho protein signal transduction; GO:0007275 …	GO:0000935 division septum; GO:0005622 intracellular; GO:0005623 cell; GO:0005737 cytoplasm; GO:0005826 actomyosin contractile ring; GO:0005856 cytoskeleton; GO:0005938 cell cortex; GO:0015629 actin cytoskeleton; GO:0030427 site of polarized growth; GO:0030428 cell septum; GO:0030863 cortical cytoskeleton; GO:0030864 cortical actin cytoskeleton; GO:0031097 medial cortex; GO:0032153 cell division …	GO:0005085 guanyl-nucleotide exchange factor activity; GO:0005088 Ras guanyl-nucleotide exchange factor activity; GO:0005089 Rho guanyl-nucleotide exchange factor activity; GO:0005488 binding; GO:0005515 protein binding; GO:0017016 Ras GTPase binding; GO:0017048 Rho GTPase binding; GO:0019899 enzyme binding; GO:0030676 Rac guanyl-nucleotide exchange factor activity; GO:0031267 small GTPase bindin…	K20045	ITSN; intersectin		PF00621	RhoGEF domain
Unigene10025_All_Gene.27164	12 kDa FK506-binding protein OS=Drosophila melanogaster OX=7227 GN=FK506-bp2 PE=3 SV=2	0.779	Down	0.0020584	FK506-bp2	11.397	12.3	1	2	1	0.835	0.845	0.925	1.11	1.143	1.09	cytoplasm				K09568	FKBP1; FK506-binding protein 1 [EC:5.2.1.8]		PF00254	FKBP-type peptidyl-prolyl cis-trans isomerase
Unigene16043_All_Gene.34790	Golgin subfamily A member 6-like protein 22 OS=Homo sapiens OX=9606 GN=GOLGA6L22 PE=3 SV=2	0.779	Down	0.032562	GOLGA6L22	62.665	6.4	2	2	2	0.876	0.809	0.902	1.01	1.264	1.048	cytoplasm,mitochondria
Unigene18800_All_Gene.38316	Thioredoxin domain-containing protein 5 OS=Mus musculus OX=10090 GN=Txndc5 PE=1 SV=2	0.779	Down	0.024959	Txndc5	39.661	8.3	2	2	2	0.801	0.897	0.91	1.113	1.119	1.114	cytoplasm				K13984	TXNDC5, ERP46; thioredoxin domain-containing protein 5	map04141 Protein processing in endoplasmic reticulum	PF00085	Thioredoxin
Unigene8141_All_Gene.24722	Exportin-1 OS=Drosophila melanogaster OX=7227 GN=emb PE=1 SV=1	0.78	Down	0.036361	emb	118.61	1.2	1	1	1	0.933	0.826	0.855	1.016	1.059	1.277	extracellular	GO:0000054 ribosomal subunit export from nucleus; GO:0000055 ribosomal large subunit export from nucleus; GO:0000056 ribosomal small subunit export from nucleus; GO:0000226 microtubule cytoskeleton organization; GO:0006403 RNA localization; GO:0006405 RNA export from nucleus; GO:0006611 protein export from nucleus; GO:0006810 transport; GO:0006886 intracellular protein transport; GO:0006913 nucle…	GO:0005622 intracellular; GO:0005623 cell; GO:0005634 nucleus; GO:0005635 nuclear envelope; GO:0005643 nuclear pore; GO:0005737 cytoplasm; GO:0012505 endomembrane system; GO:0016020 membrane; GO:0031090 organelle membrane; GO:0031965 nuclear membrane; GO:0031967 organelle envelope; GO:0031975 envelope; GO:0032991 protein-containing complex; GO:0043226 organelle; GO:0043227 membrane-bounded organe…	GO:0005049 nuclear export signal receptor activity; GO:0005215 transporter activity; GO:0005488 binding; GO:0005515 protein binding; GO:0140104 molecular carrier activity; GO:0140142 nucleocytoplasmic carrier activity;
CL1180.Contig3_All_Gene.7865	hypothetical protein TRFO_25249 [Tritrichomonas foetus]	0.781	Down	0.00046376	---	150.58	5.5	6	7	6	0.847	0.899	0.899	1.108	1.156	1.121	cytoplasm
Unigene13939_All_Gene.31973	60S ribosomal protein L29 OS=Bos taurus OX=9913 GN=RPL29 PE=2 SV=3	0.781	Down	0.0038645	RPL29	35.379	4.6	1	1	1	0.874	0.857	0.883	1.053	1.09	1.203	cytoplasm
Unigene9419_All_Gene.26301	Probable protein disulfide-isomerase ER-60 OS=Schistosoma mansoni OX=6183 PE=3 SV=1	0.781	Down	0.00092054	---	52.008	16.2	6	7	6	0.859	0.854	0.897	1.063	1.145	1.135	mitochondria							PF00085	Thioredoxin
Unigene10950_All_Gene.28255	hypothetical protein TRFO_28432 [Tritrichomonas foetus]	0.782	Down	0.005541	---	14.96	13.6	1	1	1	0.85	0.838	0.921	1.158	1.142	1.038	nucleus
Unigene17447_All_Gene.36598	hypothetical protein [Trichomonas vaginalis G3];EAY08886.1 hypothetical protein TVAG_051210 [Trichomonas vaginalis G3]	0.782	Down	0.0172812	---	100.5	7.9	6	6	6	0.839	0.836	0.926	1.084	1.221	1.021	cytoplasm							PF10367	Vacuolar sorting protein 39 domain 2
Unigene14775_All_Gene.33141	Queuine tRNA-ribosyltransferase catalytic subunit 1 OS=Xenopus tropicalis OX=8364 GN=qtrt1 PE=2 SV=2	0.782	Down	0.0124827	qtrt1	44.515	4.8	1	1	1	0.913	0.832	0.854	1.032	1.216	1.075	cytoplasm	GO:0006139 nucleobase-containing compound metabolic process; GO:0006396 RNA processing; GO:0006399 tRNA metabolic process; GO:0006400 tRNA modification; GO:0006725 cellular aromatic compound metabolic process; GO:0006807 nitrogen compound metabolic process; GO:0008033 tRNA processing; GO:0008152 metabolic process; GO:0008616 queuosine biosynthetic process; GO:0009058 biosynthetic process; GO:0009…	GO:0005622 intracellular; GO:0005623 cell; GO:0005634 nucleus; GO:0005737 cytoplasm; GO:0005739 mitochondrion; GO:0005740 mitochondrial envelope; GO:0005741 mitochondrial outer membrane; GO:0016020 membrane; GO:0019867 outer membrane; GO:0031090 organelle membrane; GO:0031966 mitochondrial membrane; GO:0031967 organelle envelope; GO:0031968 organelle outer membrane; GO:0031975 envelope; GO:003299…	GO:0003824 catalytic activity; GO:0005488 binding; GO:0005515 protein binding; GO:0008479 queuine tRNA-ribosyltransferase activity; GO:0016740 transferase activity; GO:0016757 transferase activity, transferring glycosyl groups; GO:0016763 transferase activity, transferring pentosyl groups; GO:0042802 identical protein binding; GO:0042803 protein homodimerization activity; GO:0046982 protein heter…	K00773	tgt, QTRT1; queuine tRNA-ribosyltransferase [EC:2.4.2.29]
Unigene582_All_Gene.12835	Protein transport protein SEC24 OS=Dictyostelium discoideum OX=44689 GN=sec24 PE=3 SV=1	0.782	Down	0.0035759	sec24	79.417	7.6	3	3	3	0.819	0.861	0.886	1.083	1.16	1.037	nucleus				K14007	SEC24; protein transport protein SEC24	map04141 Protein processing in endoplasmic reticulum; map05130 Pathogenic Escherichia coli infection	PF04810; PF04811	Sec23/Sec24 zinc finger; Sec23/Sec24 trunk domain
Unigene17635_All_Gene.36814	hypothetical protein	0.782	Down	0.0012751	---	15.879	26.7	3	4	3	0.888	0.846	0.849	1.089	1.157	1.059	extracellular
CL1645.Contig4_All_Gene.9763	cAMP-dependent protein kinase catalytic subunit OS=Dictyostelium discoideum OX=44689 GN=pkaC PE=1 SV=2	0.783	Down	0.030498	pkaC	109.32	1.5	1	1	1	0.965	0.82	0.814	1.059	1.219	1.041	peroxisome
Unigene18678_All_Gene.38120	Multidrug resistance protein 1A OS=Mus musculus OX=10090 GN=Abcb1a PE=1 SV=3	0.783	Down	0.027818	Abcb1a	66.702	11.7	6	7	6	0.905	0.885	0.81	1.109	0.986	1.227	plasma membrane	GO:0006508 proteolysis; GO:0006807 nitrogen compound metabolic process; GO:0006810 transport; GO:0008152 metabolic process; GO:0019538 protein metabolic process; GO:0043170 macromolecule metabolic process; GO:0044238 primary metabolic process; GO:0045595 regulation of cell differentiation; GO:0050789 regulation of biological process; GO:0050793 regulation of developmental process; GO:0050794 regu…	GO:0016020 membrane; GO:0016021 integral component of membrane; GO:0031224 intrinsic component of membrane;	GO:0003824 catalytic activity; GO:0005215 transporter activity; GO:0008233 peptidase activity; GO:0008236 serine-type peptidase activity; GO:0015399 primary active transmembrane transporter activity; GO:0016462 pyrophosphatase activity; GO:0016787 hydrolase activity; GO:0016817 hydrolase activity, acting on acid anhydrides; GO:0016818 hydrolase activity, acting on acid anhydrides, in phosphorus-c…	K05658	ABCB1, CD243; ATP-binding cassette, subfamily B (MDR/TAP), member 1 [EC:7.6.2.2]	map02010 ABC transporters; map04976 Bile secretion; map05206 MicroRNAs in cancer; map05226 Gastric cancer	PF00005	ABC transporter
Unigene18449_All_Gene.37663	Probable H/ACA ribonucleoprotein complex subunit 4 OS=Dictyostelium discoideum OX=44689 GN=nola4 PE=1 SV=1	0.784	Down	0.0102403	nola4	42.86	18.9	6	7	1	0.807	0.908	0.895	1.112	1.18	1.035	cytoplasm	GO:0000003 reproduction; GO:0000154 rRNA modification; GO:0000454 snoRNA guided rRNA pseudouridine synthesis; GO:0000455 enzyme-directed rRNA pseudouridine synthesis; GO:0000495 box H/ACA snoRNA 3'-end processing; GO:0000723 telomere maintenance; GO:0001522 pseudouridine synthesis; GO:0003006 developmental process involved in reproduction; GO:0006139 nucleobase-containing compound metabolic proce…	GO:0001650 fibrillar center; GO:0005622 intracellular; GO:0005623 cell; GO:0005634 nucleus; GO:0005654 nucleoplasm; GO:0005697 telomerase holoenzyme complex; GO:0005730 nucleolus; GO:0005732 small nucleolar ribonucleoprotein complex; GO:0005737 cytoplasm; GO:0005829 cytosol; GO:0005911 cell-cell junction; GO:0009506 plasmodesma; GO:0015030 Cajal body; GO:0016604 nuclear body; GO:0030054 cell junc…	GO:0003676 nucleic acid binding; GO:0003720 telomerase activity; GO:0003723 RNA binding; GO:0003824 catalytic activity; GO:0003964 RNA-directed DNA polymerase activity; GO:0005488 binding; GO:0009982 pseudouridine synthase activity; GO:0016740 transferase activity; GO:0016772 transferase activity, transferring phosphorus-containing groups; GO:0016779 nucleotidyltransferase activity; GO:0016853 is…	K11131	DKC1, NOLA4, CBF5; H/ACA ribonucleoprotein complex subunit 4 [EC:5.4.99.-]	map03008 Ribosome biogenesis in eukaryotes	PF08068	DKCLD (NUC011) domain
Unigene19448_All_Gene.39058	Serine/threonine-protein phosphatase 6 catalytic subunit OS=Dictyostelium discoideum OX=44689 GN=ppp6c PE=2 SV=2	0.784	Down	0.0088814	ppp6c	37.607	9.6	3	6	2	0.893	0.831	0.846	1.1	1.175	1.003	mitochondria	GO:0000082 G1/S transition of mitotic cell cycle; GO:0000226 microtubule cytoskeleton organization; GO:0000278 mitotic cell cycle; GO:0001932 regulation of protein phosphorylation; GO:0001933 negative regulation of protein phosphorylation; GO:0006464 cellular protein modification process; GO:0006468 protein phosphorylation; GO:0006470 protein dephosphorylation; GO:0006793 phosphorus metabolic pro…	GO:0000159 protein phosphatase type 2A complex; GO:0000235 astral microtubule; GO:0005622 intracellular; GO:0005623 cell; GO:0005634 nucleus; GO:0005737 cytoplasm; GO:0005818 aster; GO:0005819 spindle; GO:0005829 cytosol; GO:0005856 cytoskeleton; GO:0005874 microtubule; GO:0005876 spindle microtubule; GO:0005881 cytoplasmic microtubule; GO:0005938 cell cortex; GO:0008287 protein serine/threonine …	GO:0003824 catalytic activity; GO:0004672 protein kinase activity; GO:0004674 protein serine/threonine kinase activity; GO:0004721 phosphoprotein phosphatase activity; GO:0004722 protein serine/threonine phosphatase activity; GO:0016301 kinase activity; GO:0016740 transferase activity; GO:0016772 transferase activity, transferring phosphorus-containing groups; GO:0016773 phosphotransferase activi…	K15498	PPP6C; serine/threonine-protein phosphatase 6 catalytic subunit [EC:3.1.3.16]		PF00149	Calcineurin-like phosphoesterase
Unigene9363_All_Gene.26180	nucleoporin, partial [Tritrichomonas foetus]	0.784	Down	0.0118391	---	134.3	4	4	4	4	0.933	0.852	0.825	1.039	1.197	1.093	cytoplasm	GO:0000972 transcription-dependent tethering of RNA polymerase II gene DNA at nuclear periphery; GO:0000973 posttranscriptional tethering of RNA polymerase II gene DNA at nuclear periphery; GO:0006323 DNA packaging; GO:0006325 chromatin organization; GO:0006333 chromatin assembly or disassembly; GO:0006338 chromatin remodeling; GO:0006342 chromatin silencing; GO:0006355 regulation of transcriptio…	GO:0005622 intracellular; GO:0005623 cell; GO:0005634 nucleus; GO:0005635 nuclear envelope; GO:0005643 nuclear pore; GO:0012505 endomembrane system; GO:0016020 membrane; GO:0016021 integral component of membrane; GO:0031224 intrinsic component of membrane; GO:0031967 organelle envelope; GO:0031975 envelope; GO:0032991 protein-containing complex; GO:0043226 organelle; GO:0043227 membrane-bounded o…	GO:0003676 nucleic acid binding; GO:0003677 DNA binding; GO:0003682 chromatin binding; GO:0003723 RNA binding; GO:0005198 structural molecule activity; GO:0005488 binding; GO:0017056 structural constituent of nuclear pore; GO:0097159 organic cyclic compound binding; GO:1901363 heterocyclic compound binding; GO:1990841 promoter-specific chromatin binding;				PF08801	Nup133 N terminal like
CL101.Contig1_All_Gene.1565	glycosyl transferase [Tritrichomonas foetus]	0.785	Down	0.0045576	---	37.593	17.6	5	5	2	0.916	0.873	0.829	1.053	1.11	1.171	cytoplasm
Unigene187_All_Gene.12247	Probable E3 ubiquitin-protein ligase HERC2 OS=Drosophila melanogaster OX=7227 GN=HERC2 PE=1 SV=3	0.785	Down	0.0063003	HERC2	174.1	2.3	2	2	2	0.891	0.808	0.918	1.141	1.136	1.055	peroxisome				K10594	HERC1; E3 ubiquitin-protein ligase HERC1 [EC:2.3.2.26]	map04120 Ubiquitin mediated proteolysis	PF00632	HECT-domain (ubiquitin-transferase)
CL1823.Contig3_All_Gene.10610	Probable ATP-dependent RNA helicase ddx27 OS=Dictyostelium discoideum OX=44689 GN=ddx27 PE=3 SV=1	0.786	Down	0.045417	ddx27	57.136	14.6	5	5	5	0.887	0.919	0.798	1.136	1.219	0.959	nucleus	GO:0000027 ribosomal large subunit assembly; GO:0006139 nucleobase-containing compound metabolic process; GO:0006364 rRNA processing; GO:0006396 RNA processing; GO:0006725 cellular aromatic compound metabolic process; GO:0006807 nitrogen compound metabolic process; GO:0006996 organelle organization; GO:0008152 metabolic process; GO:0009987 cellular process; GO:0010467 gene expression; GO:0010501 …	GO:0005622 intracellular; GO:0005623 cell; GO:0005634 nucleus; GO:0005694 chromosome; GO:0005730 nucleolus; GO:0005737 cytoplasm; GO:0030684 preribosome; GO:0030687 preribosome, large subunit precursor; GO:0031974 membrane-enclosed lumen; GO:0031981 nuclear lumen; GO:0032991 protein-containing complex; GO:0043226 organelle; GO:0043227 membrane-bounded organelle; GO:0043228 non-membrane-bounded or…	GO:0000166 nucleotide binding; GO:0003676 nucleic acid binding; GO:0003723 RNA binding; GO:0003724 RNA helicase activity; GO:0003824 catalytic activity; GO:0004386 helicase activity; GO:0005488 binding; GO:0005524 ATP binding; GO:0008144 drug binding; GO:0008186 RNA-dependent ATPase activity; GO:0016462 pyrophosphatase activity; GO:0016787 hydrolase activity; GO:0016817 hydrolase activity, acting…	K13181	DDX27, DRS1; ATP-dependent RNA helicase DDX27 [EC:3.6.4.13]		PF00270	DEAD/DEAH box helicase
CL1979.Contig5_All_Gene.11843	2-5A-dependent ribonuclease OS=Homo sapiens OX=9606 GN=RNASEL PE=1 SV=2	0.786	Down	0.0028841	RNASEL	25.207	5.8	1	1	1	0.884	0.825	0.907	1.059	1.148	1.121	cytoplasm				K15503	ANKRD44; serine/threonine-protein phosphatase 6 regulatory ankyrin repeat subunit B
Unigene11671_All_Gene.29208	Heat shock 70 kDa protein 4L OS=Homo sapiens OX=9606 GN=HSPA4L PE=1 SV=3	0.786	Down	0.024305	HSPA4L	84.263	4	2	2	2	0.902	0.864	0.849	1.212	1.142	0.975	cytoplasm			GO:0005488 binding; GO:0005515 protein binding; GO:0051082 unfolded protein binding;	K09485	HSP110; heat shock protein 110kDa	map04141 Protein processing in endoplasmic reticulum
Unigene40_All_Gene.11946	Nuclear pore complex protein Nup155 OS=Homo sapiens OX=9606 GN=NUP155 PE=1 SV=1	0.786	Down	0.0146601	NUP155	102.64	4.1	4	4	4	0.876	0.928	0.815	1.09	1.036	1.206	cytoplasm	GO:0000972 transcription-dependent tethering of RNA polymerase II gene DNA at nuclear periphery; GO:0000973 posttranscriptional tethering of RNA polymerase II gene DNA at nuclear periphery; GO:0006323 DNA packaging; GO:0006325 chromatin organization; GO:0006333 chromatin assembly or disassembly; GO:0006338 chromatin remodeling; GO:0006342 chromatin silencing; GO:0006355 regulation of transcriptio…	GO:0005622 intracellular; GO:0005623 cell; GO:0005634 nucleus; GO:0005635 nuclear envelope; GO:0005643 nuclear pore; GO:0012505 endomembrane system; GO:0016020 membrane; GO:0016021 integral component of membrane; GO:0031224 intrinsic component of membrane; GO:0031967 organelle envelope; GO:0031975 envelope; GO:0032991 protein-containing complex; GO:0043226 organelle; GO:0043227 membrane-bounded o…	GO:0003676 nucleic acid binding; GO:0003677 DNA binding; GO:0003682 chromatin binding; GO:0003723 RNA binding; GO:0005198 structural molecule activity; GO:0005488 binding; GO:0017056 structural constituent of nuclear pore; GO:0097159 organic cyclic compound binding; GO:1901363 heterocyclic compound binding; GO:1990841 promoter-specific chromatin binding;
Unigene16401_All_Gene.35196	hypothetical protein	0.786	Down	0.004455	---	44.836	12	3	3	3	0.857	0.864	0.889	1.064	1.197	1.06	cytoplasm
Unigene15983_All_Gene.34724	Nuclear pore glycoprotein p62 OS=Mus musculus OX=10090 GN=Nup62 PE=1 SV=2	0.787	Down	0.0040602	Nup62	27.914	7.6	2	3	2	0.917	0.874	0.845	1.157	1.147	1.045	cytoplasm	GO:0000132 establishment of mitotic spindle orientation; GO:0000226 microtubule cytoskeleton organization; GO:0000278 mitotic cell cycle; GO:0006996 organelle organization; GO:0006997 nucleus organization; GO:0007010 cytoskeleton organization; GO:0007017 microtubule-based process; GO:0007049 cell cycle; GO:0007163 establishment or maintenance of cell polarity; GO:0007275 multicellular organism de…	GO:0005622 intracellular; GO:0005623 cell; GO:0005634 nucleus; GO:0005635 nuclear envelope; GO:0012505 endomembrane system; GO:0031967 organelle envelope; GO:0031975 envelope; GO:0043226 organelle; GO:0043227 membrane-bounded organelle; GO:0043229 intracellular organelle; GO:0043231 intracellular membrane-bounded organelle;	GO:0005488 binding; GO:0005515 protein binding;	K14306	NUP62, NSP1; nuclear pore complex protein Nup62	map03013 RNA transport
Unigene7806_All_Gene.24142	Vesicle-fusing ATPase OS=Cricetulus griseus OX=10029 GN=NSF PE=1 SV=1	0.787	Down	0.00041701	NSF	81.769	24.5	15	18	14	0.88	0.875	0.853	1.115	1.135	1.062	cytoplasm	GO:0000731 DNA synthesis involved in DNA repair; GO:0002082 regulation of oxidative phosphorylation; GO:0002790 peptide secretion; GO:0006139 nucleobase-containing compound metabolic process; GO:0006140 regulation of nucleotide metabolic process; GO:0006163 purine nucleotide metabolic process; GO:0006259 DNA metabolic process; GO:0006281 DNA repair; GO:0006301 postreplication repair; GO:0006302 d…	GO:0000502 proteasome complex; GO:0005622 intracellular; GO:0005623 cell; GO:0005634 nucleus; GO:0005654 nucleoplasm; GO:0005694 chromosome; GO:0005737 cytoplasm; GO:0005783 endoplasmic reticulum; GO:0005789 endoplasmic reticulum membrane; GO:0005811 lipid droplet; GO:0005829 cytosol; GO:0012505 endomembrane system; GO:0016020 membrane; GO:0031974 membrane-enclosed lumen; GO:0031981 nuclear lumen…	GO:0000166 nucleotide binding; GO:0002020 protease binding; GO:0003824 catalytic activity; GO:0005102 signaling receptor binding; GO:0005488 binding; GO:0005515 protein binding; GO:0005524 ATP binding; GO:0008047 enzyme activator activity; GO:0008144 drug binding; GO:0016462 pyrophosphatase activity; GO:0016504 peptidase activator activity; GO:0016787 hydrolase activity; GO:0016817 hydrolase acti…	K06027	NSF, SEC18; vesicle-fusing ATPase [EC:3.6.4.6]	map04721 Synaptic vesicle cycle; map04727 GABAergic synapse; map04962 Vasopressin-regulated water reabsorption	PF00004	ATPase family associated with various cellular activities (AAA)
Unigene13166_All_Gene.31089	Ras-related C3 botulinum toxin substrate 1 OS=Rattus norvegicus OX=10116 GN=Rac1 PE=1 SV=1	0.788	Down	0.00084221	Rac1	22.187	25.4	3	5	3	0.827	0.885	0.864	1.128	1.067	1.074	cytoplasm				K04392	RAC1; Ras-related C3 botulinum toxin substrate 1	map04010 MAPK signaling pathway; map04013 MAPK signaling pathway - fly; map04014 Ras signaling pathway; map04015 Rap1 signaling pathway; map04024 cAMP signaling pathway; map04062 Chemokine signaling pathway; map04071 Sphingolipid signaling pathway; map04145 Phagosome; map04151 PI3K-Akt signaling pathway; map04310 Wnt signaling pathway; map04360 Axon guidance; map04361 Axon regeneration; map04370 …	PF00071	Ras family
Unigene8663_All_Gene.25344	hypothetical protein TRFO_18624 [Tritrichomonas foetus]	0.788	Down	0.0111833	---	41.088	10.8	3	3	3	0.873	0.912	0.835	1.01	1.136	1.179	cytoplasm							PF01369	Sec7 domain
Unigene14527_All_Gene.32856	Heat shock protein 110 OS=Caenorhabditis elegans OX=6239 GN=hsp-110 PE=3 SV=1	0.788	Down	0.0045608	hsp-110	86.889	14	8	9	8	0.881	0.893	0.82	1.042	1.162	1.086	cytoplasm				K09486	HYOU1; hypoxia up-regulated 1	map04141 Protein processing in endoplasmic reticulum
Unigene505_All_Gene.12742	hypothetical protein TRFO_10825 [Tritrichomonas foetus]	0.79	Down	0.0022634	---	37.926	8.7	2	2	2	0.934	0.848	0.847	1.107	1.09	1.131	endoplasmic reticulum
Unigene12600_All_Gene.30389	Glyoxylase B2 OS=Dictyostelium discoideum OX=44689 GN=gloB2 PE=3 SV=1	0.79	Down	0.0055997	gloB2	25.663	7.2	2	2	2	0.817	0.878	0.929	1.117	1.146	1.06	mitochondria	GO:0006081 cellular aldehyde metabolic process; GO:0006082 organic acid metabolic process; GO:0006089 lactate metabolic process; GO:0008152 metabolic process; GO:0009056 catabolic process; GO:0009438 methylglyoxal metabolic process; GO:0009987 cellular process; GO:0019243 methylglyoxal catabolic process to D-lactate via S-lactoyl-glutathione; GO:0019752 carboxylic acid metabolic process; GO:00327…	GO:0005622 intracellular; GO:0005623 cell; GO:0005737 cytoplasm; GO:0005829 cytosol;	GO:0003824 catalytic activity; GO:0004416 hydroxyacylglutathione hydrolase activity; GO:0016787 hydrolase activity; GO:0016788 hydrolase activity, acting on ester bonds; GO:0016790 thiolester hydrolase activity;				PF00753	Metallo-beta-lactamase superfamily
Unigene14131_All_Gene.32332	Transcription activator BRG1 OS=Bos taurus OX=9913 GN=SMARCA4 PE=2 SV=1	0.791	Down	0.041719	SMARCA4	128.62	2.6	2	2	2	0.85	0.913	0.85	1.077	1.253	0.972	extracellular				K11647	SMARCA2_4; SWI/SNF-related matrix-associated actin-dependent regulator of chromatin subfamily A member 2/4 [EC:3.6.4.-]	map04714 Thermogenesis; map05225 Hepatocellular carcinoma	PF00439	Bromodomain
Unigene17796_All_Gene.36984	hypothetical protein TRFO_10292 [Tritrichomonas foetus]	0.791	Down	0.00016372	---	79.963	2	1	1	1	0.861	0.9	0.872	1.114	1.087	1.129	cytoplasm
CL74.Contig1_All_Gene.1250	Probable serine/threonine-protein phosphatase 2A activator 1 OS=Dictyostelium discoideum OX=44689 GN=ppp2r4A PE=3 SV=1	0.792	Down	0.033797	ppp2r4A	36.101	5.1	2	3	1	0.83	0.821	0.975	1.14	1.172	1.002	cytoplasm	GO:0000082 G1/S transition of mitotic cell cycle; GO:0000278 mitotic cell cycle; GO:0000413 protein peptidyl-prolyl isomerization; GO:0001101 response to acid chemical; GO:0006139 nucleobase-containing compound metabolic process; GO:0006259 DNA metabolic process; GO:0006281 DNA repair; GO:0006355 regulation of transcription, DNA-templated; GO:0006357 regulation of transcription by RNA polymerase …	GO:0000159 protein phosphatase type 2A complex; GO:0005622 intracellular; GO:0005623 cell; GO:0005634 nucleus; GO:0005654 nucleoplasm; GO:0005737 cytoplasm; GO:0008287 protein serine/threonine phosphatase complex; GO:0016020 membrane; GO:0016021 integral component of membrane; GO:0031224 intrinsic component of membrane; GO:0031974 membrane-enclosed lumen; GO:0031981 nuclear lumen; GO:0032991 prot…	GO:0000166 nucleotide binding; GO:0003755 peptidyl-prolyl cis-trans isomerase activity; GO:0003824 catalytic activity; GO:0005102 signaling receptor binding; GO:0005488 binding; GO:0005515 protein binding; GO:0005524 ATP binding; GO:0008047 enzyme activator activity; GO:0008144 drug binding; GO:0008160 protein tyrosine phosphatase activator activity; GO:0016853 isomerase activity; GO:0016859 cis-…	K17605	PPP2R4, PTPA; serine/threonine-protein phosphatase 2A activator	map04931 Insulin resistance
Unigene7109_All_Gene.22969	Ubiquitin-like modifier-activating enzyme 1 OS=Dictyostelium discoideum OX=44689 GN=uba1 PE=3 SV=1	0.793	Down	0.047836	uba1	117.21	17.4	11	17	8	1.017	0.766	0.899	1.174	1.115	1.095	cytoplasm	GO:0000003 reproduction; GO:0000271 polysaccharide biosynthetic process; GO:0000741 karyogamy; GO:0000742 karyogamy involved in conjugation with cellular fusion; GO:0000746 conjugation; GO:0000747 conjugation with cellular fusion; GO:0005975 carbohydrate metabolic process; GO:0005976 polysaccharide metabolic process; GO:0006073 cellular glucan metabolic process; GO:0006508 proteolysis; GO:0006511…	GO:0005622 intracellular; GO:0005623 cell; GO:0005634 nucleus; GO:0005635 nuclear envelope; GO:0005737 cytoplasm; GO:0005783 endoplasmic reticulum; GO:0005788 endoplasmic reticulum lumen; GO:0005938 cell cortex; GO:0012505 endomembrane system; GO:0016020 membrane; GO:0031090 organelle membrane; GO:0031965 nuclear membrane; GO:0031967 organelle envelope; GO:0031974 membrane-enclosed lumen; GO:0031…	GO:0000166 nucleotide binding; GO:0003824 catalytic activity; GO:0005488 binding; GO:0005515 protein binding; GO:0005524 ATP binding; GO:0008144 drug binding; GO:0016462 pyrophosphatase activity; GO:0016787 hydrolase activity; GO:0016817 hydrolase activity, acting on acid anhydrides; GO:0016818 hydrolase activity, acting on acid anhydrides, in phosphorus-containing anhydrides; GO:0016887 ATPase a…	K03283	HSPA1s; heat shock 70kDa protein 1/2/6/8	map03040 Spliceosome; map04010 MAPK signaling pathway; map04141 Protein processing in endoplasmic reticulum; map04144 Endocytosis; map04213 Longevity regulating pathway - multiple species; map04612 Antigen processing and presentation; map04915 Estrogen signaling pathway; map05134 Legionellosis; map05145 Toxoplasmosis; map05162 Measles
Unigene16991_All_Gene.35872	SCC3-like protein A [Tritrichomonas foetus]	0.793	Down	0.026965	---	96.504	1.3	1	1	1	0.937	0.857	0.824	1.059	1.224	1.019	cytoplasm	GO:0000003 reproduction; GO:0000070 mitotic sister chromatid segregation; GO:0000278 mitotic cell cycle; GO:0000280 nuclear division; GO:0000819 sister chromatid segregation; GO:0006139 nucleobase-containing compound metabolic process; GO:0006275 regulation of DNA replication; GO:0006351 transcription, DNA-templated; GO:0006355 regulation of transcription, DNA-templated; GO:0006357 regulation of …	GO:0000228 nuclear chromosome; GO:0000775 chromosome, centromeric region; GO:0000779 condensed chromosome, centromeric region; GO:0000780 condensed nuclear chromosome, centromeric region; GO:0000785 chromatin; GO:0000790 nuclear chromatin; GO:0000792 heterochromatin; GO:0000793 condensed chromosome; GO:0000794 condensed nuclear chromosome; GO:0000795 synaptonemal complex; GO:0000798 nuclear cohes…	GO:0000981 DNA-binding transcription factor activity, RNA polymerase II-specific; GO:0001228 DNA-binding transcription activator activity, RNA polymerase II-specific; GO:0003676 nucleic acid binding; GO:0003677 DNA binding; GO:0003682 chromatin binding; GO:0003700 DNA-binding transcription factor activity; GO:0005488 binding; GO:0097159 organic cyclic compound binding; GO:0140110 transcription re…	K06671	STAG1_2, SCC3, IRR1; cohesin complex subunit SA-1/2	map04110 Cell cycle
Unigene16048_All_Gene.34800	26S proteasome non-ATPase regulatory subunit 10 OS=Homo sapiens OX=9606 GN=PSMD10 PE=1 SV=1	0.794	Down	0.0078598	PSMD10	91.509	8.4	6	6	6	0.909	0.853	0.872	1.03	1.193	1.095	cytoplasm				K16289	ANKK1; ankyrin repeat and protein kinase domain-containing protein 1 [EC:2.7.11.1]
Unigene19994_All_Gene.39486	Ras-related protein RabA OS=Dictyostelium discoideum OX=44689 GN=rabA PE=2 SV=2	0.794	Down	0.040037	rabA	18.528	6.2	1	1	1	0.831	0.923	0.899	1.244	0.98	1.119	cytoplasm	GO:0001654 eye development; GO:0001775 cell activation; GO:0002252 immune effector process; GO:0002263 cell activation involved in immune response; GO:0002274 myeloid leukocyte activation; GO:0002275 myeloid cell activation involved in immune response; GO:0002283 neutrophil activation involved in immune response; GO:0002366 leukocyte activation involved in immune response; GO:0002376 immune syste…	GO:0005622 intracellular; GO:0005623 cell; GO:0005737 cytoplasm; GO:0005783 endoplasmic reticulum; GO:0005789 endoplasmic reticulum membrane; GO:0005794 Golgi apparatus; GO:0005829 cytosol; GO:0005886 plasma membrane; GO:0012505 endomembrane system; GO:0012506 vesicle membrane; GO:0016020 membrane; GO:0030141 secretory granule; GO:0030659 cytoplasmic vesicle membrane; GO:0030667 secretory granule…	GO:0000166 nucleotide binding; GO:0001882 nucleoside binding; GO:0001883 purine nucleoside binding; GO:0003824 catalytic activity; GO:0003924 GTPase activity; GO:0005488 binding; GO:0016462 pyrophosphatase activity; GO:0016787 hydrolase activity; GO:0016817 hydrolase activity, acting on acid anhydrides; GO:0016818 hydrolase activity, acting on acid anhydrides, in phosphorus-containing anhydrides;…				PF00071	Ras family
CL931.Contig3_All_Gene.6736	Glutamic acid-rich protein OS=Plasmodium falciparum (isolate FC27 / Papua New Guinea) OX=5837 GN=GARP PE=4 SV=1	0.795	Down	0.0071753	GARP	172.8	0.6	1	1	1	0.867	0.832	0.938	1.046	1.119	1.153	cytoplasm
Unigene257_All_Gene.12374	DDB1- and CUL4-associated factor 13 OS=Pongo abelii OX=9601 GN=DCAF13 PE=2 SV=1	0.795	Down	0.00047739	DCAF13	49.537	4.3	2	2	2	0.888	0.866	0.887	1.153	1.079	1.092	cytoplasm	GO:0000462 maturation of SSU-rRNA from tricistronic rRNA transcript (SSU-rRNA, 5.8S rRNA, LSU-rRNA); GO:0006139 nucleobase-containing compound metabolic process; GO:0006364 rRNA processing; GO:0006396 RNA processing; GO:0006464 cellular protein modification process; GO:0006725 cellular aromatic compound metabolic process; GO:0006807 nitrogen compound metabolic process; GO:0008152 metabolic proces…	GO:0000151 ubiquitin ligase complex; GO:0005622 intracellular; GO:0005623 cell; GO:0005634 nucleus; GO:0005654 nucleoplasm; GO:0005730 nucleolus; GO:0005737 cytoplasm; GO:0005813 centrosome; GO:0005815 microtubule organizing center; GO:0005829 cytosol; GO:0005856 cytoskeleton; GO:0015630 microtubule cytoskeleton; GO:0030054 cell junction; GO:0030684 preribosome; GO:0030686 90S preribosome; GO:003…	GO:0003676 nucleic acid binding; GO:0003723 RNA binding; GO:0003729 mRNA binding; GO:0005102 signaling receptor binding; GO:0005488 binding; GO:0005515 protein binding; GO:0008134 transcription factor binding; GO:0030331 estrogen receptor binding; GO:0030515 snoRNA binding; GO:0035257 nuclear hormone receptor binding; GO:0035258 steroid hormone receptor binding; GO:0051427 hormone receptor bindin…	K11806	DCAF13, WDSOF1; DDB1- and CUL4-associated factor 13
Unigene16984_All_Gene.35860	Putative surface protein bspA-like OS=Trichomonas vaginalis OX=5722 GN=BSPAL1 PE=4 SV=1	0.795	Down	0.035442	BSPAL1	87.753	1.2	1	1	1	0.958	0.839	0.835	0.982	1.144	1.184	plasma membrane
Unigene15416_All_Gene.33825	potassium/sodium hyperpolarization-activated cyclic nucleotide-gated channel 1 [Tritrichomonas foetus]	0.795	Down	0.021915	---	109.57	3.7	3	3	3	0.836	0.848	0.948	1	1.169	1.142	peroxisome
Unigene7927_All_Gene.24372	hypothetical protein TRFO_41134 [Tritrichomonas foetus]	0.796	Down	0.0025832	---	175.22	16.8	19	26	19	0.883	0.901	0.862	1.041	1.131	1.154	cytoplasm		GO:0005622 intracellular; GO:0005623 cell; GO:0005634 nucleus; GO:0005635 nuclear envelope; GO:0005643 nuclear pore; GO:0012505 endomembrane system; GO:0031967 organelle envelope; GO:0031975 envelope; GO:0032991 protein-containing complex; GO:0043226 organelle; GO:0043227 membrane-bounded organelle; GO:0043229 intracellular organelle; GO:0043231 intracellular membrane-bounded organelle;
Unigene15750_All_Gene.34431	hypothetical protein TRFO_02697 [Tritrichomonas foetus]	0.796	Down	0.034957	---	54.914	5.6	2	2	2	0.893	0.82	0.935	1.029	1.05	1.246	plasma membrane
CL1116.Contig1_All_Gene.7552	Probable UDP-glucose:glycoprotein glucosyltransferase A OS=Dictyostelium discoideum OX=44689 GN=ggtA PE=1 SV=2	0.796	Down	0.003299	ggtA	111.55	13.3	10	17	6	0.896	0.878	0.81	1.046	1.081	1.119	cytoplasm				K11718	HUGT; UDP-glucose:glycoprotein glucosyltransferase [EC:2.4.1.-]	map04141 Protein processing in endoplasmic reticulum	PF06427	UDP-glucose:Glycoprotein Glucosyltransferase
Unigene19402_All_Gene.38999	hypothetical protein	0.796	Down	0.029223	---	25.843	9.8	1	1	1	0.902	0.924	0.799	1.038	1.216	1.045	endoplasmic reticulum
Unigene10061_All_Gene.27199	hypothetical protein TRFO_11114 [Tritrichomonas foetus]	0.797	Down	0.042904	---	19.314	19.2	2	2	2	0.982	0.87	0.788	1.015	1.11	1.187	extracellular
Unigene15760_All_Gene.34444	U3 small nucleolar RNA-associated protein 4 homolog OS=Homo sapiens OX=9606 GN=UTP4 PE=1 SV=1	0.797	Down	0.0060788	UTP4	68.671	4.1	3	3	3	0.871	0.932	0.833	1.091	1.161	1.056	cytoplasm	GO:0000003 reproduction; GO:0000462 maturation of SSU-rRNA from tricistronic rRNA transcript (SSU-rRNA, 5.8S rRNA, LSU-rRNA); GO:0003002 regionalization; GO:0003006 developmental process involved in reproduction; GO:0006139 nucleobase-containing compound metabolic process; GO:0006355 regulation of transcription, DNA-templated; GO:0006356 regulation of transcription by RNA polymerase I; GO:0006364…	GO:0001650 fibrillar center; GO:0005622 intracellular; GO:0005623 cell; GO:0005634 nucleus; GO:0005654 nucleoplasm; GO:0005694 chromosome; GO:0005730 nucleolus; GO:0030684 preribosome; GO:0030686 90S preribosome; GO:0031974 membrane-enclosed lumen; GO:0031981 nuclear lumen; GO:0032040 small-subunit processome; GO:0032991 protein-containing complex; GO:0034455 t-UTP complex; GO:0043226 organelle; …	GO:0003676 nucleic acid binding; GO:0003723 RNA binding; GO:0005488 binding; GO:0005515 protein binding; GO:0030515 snoRNA binding; GO:0097159 organic cyclic compound binding; GO:1901363 heterocyclic compound binding;	K14548	UTP4, CIRH1A; U3 small nucleolar RNA-associated protein 4	map03008 Ribosome biogenesis in eukaryotes
Unigene9455_All_Gene.26376	DNA topoisomerase 2-alpha OS=Homo sapiens OX=9606 GN=TOP2A PE=1 SV=3	0.798	Down	0.0050169	TOP2A	53.759	7.2	3	3	3	0.859	0.87	0.925	1.169	1.043	1.112	nucleus	GO:0000003 reproduction; GO:0000075 cell cycle checkpoint; GO:0000278 mitotic cell cycle; GO:0000280 nuclear division; GO:0000712 resolution of meiotic recombination intermediates; GO:0000819 sister chromatid segregation; GO:0006139 nucleobase-containing compound metabolic process; GO:0006259 DNA metabolic process; GO:0006265 DNA topological change; GO:0006310 DNA recombination; GO:0006725 cellul…	GO:0005622 intracellular; GO:0005623 cell; GO:0005634 nucleus; GO:0005694 chromosome; GO:0043226 organelle; GO:0043227 membrane-bounded organelle; GO:0043228 non-membrane-bounded organelle; GO:0043229 intracellular organelle; GO:0043231 intracellular membrane-bounded organelle; GO:0043232 intracellular non-membrane-bounded organelle;	GO:0003676 nucleic acid binding; GO:0003677 DNA binding; GO:0003824 catalytic activity; GO:0003916 DNA topoisomerase activity; GO:0003918 DNA topoisomerase type II (double strand cut, ATP-hydrolyzing) activity; GO:0005488 binding; GO:0008094 DNA-dependent ATPase activity; GO:0016462 pyrophosphatase activity; GO:0016787 hydrolase activity; GO:0016817 hydrolase activity, acting on acid anhydrides; …	K03164	TOP2; DNA topoisomerase II [EC:5.6.2.2]	map01524 Platinum drug resistance
Unigene655_All_Gene.12924	Glucosidase 2 subunit beta OS=Homo sapiens OX=9606 GN=PRKCSH PE=1 SV=2	0.798	Down	0.039841	PRKCSH	57.452	2	1	1	1	0.934	0.901	0.793	1.063	1.22	1.011	cytoplasm	GO:0006950 response to stress; GO:0006952 defense response; GO:0009605 response to external stimulus; GO:0009607 response to biotic stimulus; GO:0009617 response to bacterium; GO:0042742 defense response to bacterium; GO:0043207 response to external biotic stimulus; GO:0050896 response to stimulus; GO:0051704 multi-organism process; GO:0051707 response to other organism; GO:0098542 defense respon…	GO:0005622 intracellular; GO:0005623 cell; GO:0005737 cytoplasm; GO:0005783 endoplasmic reticulum; GO:0012505 endomembrane system; GO:0043226 organelle; GO:0043227 membrane-bounded organelle; GO:0043229 intracellular organelle; GO:0043231 intracellular membrane-bounded organelle;		K08288	PRKCSH; protein kinase C substrate 80K-H	map04141 Protein processing in endoplasmic reticulum
Unigene726_All_Gene.13006	Cdc42 homolog OS=Drosophila pseudoobscura pseudoobscura OX=46245 GN=Cdc42 PE=3 SV=1	0.798	Down	0.020264	Cdc42	19.474	37.9	4	8	4	0.86	0.959	0.848	1.122	1.198	1.022	cytoplasm	GO:0001558 regulation of cell growth; GO:0006996 organelle organization; GO:0007010 cytoskeleton organization; GO:0007015 actin filament organization; GO:0007154 cell communication; GO:0007155 cell adhesion; GO:0007162 negative regulation of cell adhesion; GO:0007165 signal transduction; GO:0007275 multicellular organism development; GO:0007399 nervous system development; GO:0008361 regulation of…	GO:0000139 Golgi membrane; GO:0005622 intracellular; GO:0005623 cell; GO:0005737 cytoplasm; GO:0005768 endosome; GO:0005769 early endosome; GO:0005794 Golgi apparatus; GO:0005829 cytosol; GO:0005856 cytoskeleton; GO:0005886 plasma membrane; GO:0005912 adherens junction; GO:0012505 endomembrane system; GO:0015629 actin cytoskeleton; GO:0016020 membrane; GO:0030054 cell junction; GO:0031090 organel…	GO:0000166 nucleotide binding; GO:0001882 nucleoside binding; GO:0001883 purine nucleoside binding; GO:0003824 catalytic activity; GO:0003924 GTPase activity; GO:0005102 signaling receptor binding; GO:0005488 binding; GO:0005515 protein binding; GO:0005525 GTP binding; GO:0016462 pyrophosphatase activity; GO:0016787 hydrolase activity; GO:0016817 hydrolase activity, acting on acid anhydrides; GO:…	K04392	RAC1; Ras-related C3 botulinum toxin substrate 1	map04010 MAPK signaling pathway; map04013 MAPK signaling pathway - fly; map04014 Ras signaling pathway; map04015 Rap1 signaling pathway; map04024 cAMP signaling pathway; map04062 Chemokine signaling pathway; map04071 Sphingolipid signaling pathway; map04145 Phagosome; map04151 PI3K-Akt signaling pathway; map04310 Wnt signaling pathway; map04360 Axon guidance; map04361 Axon regeneration; map04370 …	PF00071	Ras family
Unigene16273_All_Gene.35040	hypothetical protein TRFO_20727 [Tritrichomonas foetus]	0.798	Down	0.0034176	---	40.626	4.8	2	2	2	0.893	0.903	0.841	1.088	1.162	1.054	cytoplasm,nucleus
Unigene19271_All_Gene.38841	Casein kinase II subunit alpha OS=Theileria annulata OX=5874 GN=TA10630 PE=3 SV=2	0.799	Down	0.029183	TA10630	36.182	3.8	1	1	1	0.896	0.86	0.901	1.039	1.03	1.255	plasma membrane				K08824	CDKL; cyclin-dependent kinase-like [EC:2.7.11.22]		PF00069	Protein kinase domain
Unigene17031_All_Gene.35958	Elongator complex protein 3 OS=Bos taurus OX=9913 GN=ELP3 PE=2 SV=2	0.8	Down	0.034683	ELP3	61.47	4.8	2	3	2	0.939	0.879	0.837	1.067	1.241	1.01	cytoplasm	GO:0000003 reproduction; GO:0000902 cell morphogenesis; GO:0000904 cell morphogenesis involved in differentiation; GO:0001764 neuron migration; GO:0001932 regulation of protein phosphorylation; GO:0002097 tRNA wobble base modification; GO:0002098 tRNA wobble uridine modification; GO:0002119 nematode larval development; GO:0002164 larval development; GO:0002165 instar larval or pupal development; …	GO:0000123 histone acetyltransferase complex; GO:0000228 nuclear chromosome; GO:0000785 chromatin; GO:0000790 nuclear chromatin; GO:0000791 euchromatin; GO:0005622 intracellular; GO:0005623 cell; GO:0005634 nucleus; GO:0005654 nucleoplasm; GO:0005694 chromosome; GO:0005719 nuclear euchromatin; GO:0005730 nucleolus; GO:0005737 cytoplasm; GO:0005829 cytosol; GO:0008023 transcription elongation fact…	GO:0003824 catalytic activity; GO:0004402 histone acetyltransferase activity; GO:0008080 N-acetyltransferase activity; GO:0008607 phosphorylase kinase regulator activity; GO:0010484 H3 histone acetyltransferase activity; GO:0010485 H4 histone acetyltransferase activity; GO:0016407 acetyltransferase activity; GO:0016410 N-acyltransferase activity; GO:0016740 transferase activity; GO:0016746 transf…	K07739	ELP3, KAT9; elongator complex protein 3 [EC:2.3.1.48]		PF04055	Radical SAM superfamily
Unigene16244_All_Gene.35009	hypothetical protein TRFO_30860 [Tritrichomonas foetus]	0.801	Down	0.00029701	---	37.198	7.5	2	4	2	0.877	0.88	0.895	1.122	1.065	1.124	cytoplasm
Unigene702_All_Gene.12977	Probable serine/threonine-protein kinase DDB_G0267514 OS=Dictyostelium discoideum OX=44689 GN=DDB_G0267514 PE=3 SV=1	0.801	Down	5.7581e-05	DDB_G0267514	94.004	3.4	2	2	2	0.889	0.897	0.864	1.092	1.109	1.106	cytoplasm	GO:0006464 cellular protein modification process; GO:0006468 protein phosphorylation; GO:0006793 phosphorus metabolic process; GO:0006796 phosphate-containing compound metabolic process; GO:0006807 nitrogen compound metabolic process; GO:0007154 cell communication; GO:0007165 signal transduction; GO:0007186 G protein-coupled receptor signaling pathway; GO:0007187 G protein-coupled receptor signal…	GO:0005622 intracellular; GO:0005623 cell; GO:0005737 cytoplasm;	GO:0003824 catalytic activity; GO:0004672 protein kinase activity; GO:0016301 kinase activity; GO:0016740 transferase activity; GO:0016772 transferase activity, transferring phosphorus-containing groups; GO:0016773 phosphotransferase activity, alcohol group as acceptor; GO:0140096 catalytic activity, acting on a protein;	K17535	TNNI3K; serine/threonine-protein kinase TNNI3K [EC:2.7.11.1]		PF07714	Protein tyrosine kinase
CL1125.Contig2_All_Gene.7604	hypothetical protein TRFO_13522 [Tritrichomonas foetus]	0.801	Down	0.0110813	---	57.258	34.2	15	20	15	0.845	0.888	0.944	1.19	1.105	1.045	cytoplasm
Unigene19450_All_Gene.39061	ATP-dependent 6-phosphofructokinase OS=Dictyostelium discoideum OX=44689 GN=pfkA PE=1 SV=2	0.801	Down	0.0024025	pfkA	34.928	12	4	5	4	0.912	0.856	0.892	1.162	1.097	1.061	cytoplasm,nucleus				K00850	pfkA, PFK; 6-phosphofructokinase 1 [EC:2.7.1.11]	map00010 Glycolysis / Gluconeogenesis; map00030 Pentose phosphate pathway; map00051 Fructose and mannose metabolism; map00052 Galactose metabolism; map01100 Metabolic pathways; map01200 Carbon metabolism; map01230 Biosynthesis of amino acids; map03018 RNA degradation; map04066 HIF-1 signaling pathway; map04152 AMPK signaling pathway; map04922 Glucagon signaling pathway; map05230 Central carbon me…	PF00365	Phosphofructokinase
Unigene12809_All_Gene.30684	Probable ATP-dependent RNA helicase ddx27 OS=Dictyostelium discoideum OX=44689 GN=ddx27 PE=3 SV=1	0.803	Down	0.017345	ddx27	57.285	5.8	2	3	2	0.915	0.984	0.817	1.107	1.109	1.165	nucleus	GO:0000027 ribosomal large subunit assembly; GO:0006139 nucleobase-containing compound metabolic process; GO:0006364 rRNA processing; GO:0006396 RNA processing; GO:0006725 cellular aromatic compound metabolic process; GO:0006807 nitrogen compound metabolic process; GO:0006996 organelle organization; GO:0008152 metabolic process; GO:0009987 cellular process; GO:0010467 gene expression; GO:0010501 …	GO:0005622 intracellular; GO:0005623 cell; GO:0005634 nucleus; GO:0005694 chromosome; GO:0005730 nucleolus; GO:0005737 cytoplasm; GO:0030684 preribosome; GO:0030687 preribosome, large subunit precursor; GO:0031974 membrane-enclosed lumen; GO:0031981 nuclear lumen; GO:0032991 protein-containing complex; GO:0043226 organelle; GO:0043227 membrane-bounded organelle; GO:0043228 non-membrane-bounded or…	GO:0000166 nucleotide binding; GO:0003676 nucleic acid binding; GO:0003723 RNA binding; GO:0003724 RNA helicase activity; GO:0003824 catalytic activity; GO:0004386 helicase activity; GO:0005488 binding; GO:0005524 ATP binding; GO:0008144 drug binding; GO:0008186 RNA-dependent ATPase activity; GO:0016462 pyrophosphatase activity; GO:0016787 hydrolase activity; GO:0016817 hydrolase activity, acting…	K13181	DDX27, DRS1; ATP-dependent RNA helicase DDX27 [EC:3.6.4.13]		PF00270	DEAD/DEAH box helicase
Unigene17056_All_Gene.36005	UDP-glucose:glycoprotein glucosyltransferase 1 OS=Homo sapiens OX=9606 GN=UGGT1 PE=1 SV=3	0.804	Down	0.0039395	UGGT1	114.21	1.1	1	2	1	0.889	0.912	0.857	1.046	1.093	1.166	cytoplasm	GO:0000271 polysaccharide biosynthetic process; GO:0005975 carbohydrate metabolic process; GO:0005976 polysaccharide metabolic process; GO:0006011 UDP-glucose metabolic process; GO:0006073 cellular glucan metabolic process; GO:0006139 nucleobase-containing compound metabolic process; GO:0006457 protein folding; GO:0006458 'de novo' protein folding; GO:0006464 cellular protein modification process…	GO:0005622 intracellular; GO:0005623 cell; GO:0005737 cytoplasm; GO:0005783 endoplasmic reticulum; GO:0012505 endomembrane system; GO:0043226 organelle; GO:0043227 membrane-bounded organelle; GO:0043229 intracellular organelle; GO:0043231 intracellular membrane-bounded organelle;	GO:0003824 catalytic activity; GO:0003980 UDP-glucose:glycoprotein glucosyltransferase activity; GO:0005488 binding; GO:0005515 protein binding; GO:0008194 UDP-glycosyltransferase activity; GO:0016740 transferase activity; GO:0016757 transferase activity, transferring glycosyl groups; GO:0016758 transferase activity, transferring hexosyl groups; GO:0035251 UDP-glucosyltransferase activity; GO:004…
Unigene15680_All_Gene.34340	Dolichyl-diphosphooligosaccharide--protein glycosyltransferase subunit STT3A OS=Mus musculus OX=10090 GN=Stt3a PE=1 SV=1	0.804	Down	0.0087247	Stt3a	78.387	2.9	2	2	2	0.91	0.906	0.832	1.031	1.163	1.098	plasma membrane	GO:0006464 cellular protein modification process; GO:0006486 protein glycosylation; GO:0006487 protein N-linked glycosylation; GO:0006807 nitrogen compound metabolic process; GO:0006950 response to stress; GO:0006970 response to osmotic stress; GO:0008152 metabolic process; GO:0009058 biosynthetic process; GO:0009059 macromolecule biosynthetic process; GO:0009100 glycoprotein metabolic process; G…	GO:0005622 intracellular; GO:0005623 cell; GO:0005737 cytoplasm; GO:0005783 endoplasmic reticulum; GO:0005789 endoplasmic reticulum membrane; GO:0005886 plasma membrane; GO:0008250 oligosaccharyltransferase complex; GO:0012505 endomembrane system; GO:0016020 membrane; GO:0031984 organelle subcompartment; GO:0032991 protein-containing complex; GO:0042175 nuclear outer membrane-endoplasmic reticulu…	GO:0003824 catalytic activity; GO:0004576 oligosaccharyl transferase activity; GO:0004579 dolichyl-diphosphooligosaccharide-protein glycotransferase activity; GO:0016740 transferase activity; GO:0016757 transferase activity, transferring glycosyl groups; GO:0016758 transferase activity, transferring hexosyl groups;	K07151	STT3; dolichyl-diphosphooligosaccharide---protein glycosyltransferase [EC:2.4.99.18]	map00510 N-Glycan biosynthesis; map00513 Various types of N-glycan biosynthesis; map01100 Metabolic pathways; map04141 Protein processing in endoplasmic reticulum
CL757.Contig6_All_Gene.5837	Putative surface protein bspA-like OS=Trichomonas vaginalis OX=5722 GN=BSPAL1 PE=4 SV=1	0.804	Down	0.0084815	BSPAL1	119.2	3.6	4	4	4	0.851	0.895	0.866	0.995	1.11	1.144	plasma membrane				K05401	TLR3, CD283; toll-like receptor 3	map04217 Necroptosis; map04620 Toll-like receptor signaling pathway; map05160 Hepatitis C; map05161 Hepatitis B; map05164 Influenza A; map05165 Human papillomavirus infection; map05167 Kaposi sarcoma-associated herpesvirus infection; map05168 Herpes simplex virus 1 infection
Unigene17202_All_Gene.36275	hypothetical protein [Trichomonas vaginalis G3];EAY10067.1 hypothetical protein TVAG_329540 [Trichomonas vaginalis G3]	0.804	Down	0.018916	---	97.074	1.3	1	1	1	0.788	0.947	0.921	1.1	1.12	1.083	cytoplasm
Unigene12633_All_Gene.30436	UDP-glucose:glycoprotein glucosyltransferase 1 OS=Homo sapiens OX=9606 GN=UGGT1 PE=1 SV=3	0.805	Down	0.034104	UGGT1	64.575	10.8	4	5	3	0.931	0.899	0.856	1.005	1.247	1.086	cytoskeleton				K11718	HUGT; UDP-glucose:glycoprotein glucosyltransferase [EC:2.4.1.-]	map04141 Protein processing in endoplasmic reticulum
Unigene144_All_Gene.12173	hypothetical protein TRFO_27380 [Tritrichomonas foetus]	0.805	Down	0.031038	---	91.582	5.2	3	4	3	0.848	0.856	0.934	1.04	1.016	1.223	cytoplasm
CL255.Contig3_All_Gene.2689	Neurobeachin-like protein 1 OS=Homo sapiens OX=9606 GN=NBEAL1 PE=2 SV=3	0.805	Down	0.0168569	NBEAL1	71.164	1.6	1	1	1	0.93	0.853	0.866	0.997	1.166	1.128	peroxisome				K22262	WDFY3, ALFY; WD repeat and FYVE domain-containing protein 3
Unigene17306_All_Gene.36429	hypothetical protein TRFO_32152 [Tritrichomonas foetus]	0.805	Down	0.043956	---	40.283	2.3	1	1	1	0.905	0.953	0.813	1.094	1.001	1.221	cytoplasm							PF10416	Transcription-initiator DNA-binding domain IBD
Unigene9842_All_Gene.26950	hypothetical protein TRFO_12671 [Tritrichomonas foetus]	0.806	Down	0.030502	---	51.029	3.8	1	1	1	0.807	0.964	0.889	1.016	1.114	1.171	nucleus
Unigene14631_All_Gene.32968	Plasma membrane calcium-transporting ATPase 4 OS=Bos taurus OX=9913 GN=ATP2B4 PE=1 SV=2	0.806	Down	0.000160808	ATP2B4	103.94	8.2	6	6	6	0.867	0.887	0.893	1.123	1.081	1.08	plasma membrane				K05850	ATP2B; P-type Ca2+ transporter type 2B [EC:7.2.2.10]	map04020 Calcium signaling pathway; map04022 cGMP-PKG signaling pathway; map04024 cAMP signaling pathway; map04261 Adrenergic signaling in cardiomyocytes; map04925 Aldosterone synthesis and secretion; map04961 Endocrine and other factor-regulated calcium reabsorption; map04970 Salivary secretion; map04972 Pancreatic secretion; map04978 Mineral absorption	PF00690	Cation transporter/ATPase, N-terminus
Unigene4263_All_Gene.18309	Prostatic acid phosphatase OS=Homo sapiens OX=9606 GN=ACPP PE=1 SV=3	0.806	Down	0.022464	ACPP	43.673	4.4	1	1	1	0.938	0.85	0.858	1.028	1.205	1.048	nucleus				K14395	ACP6; lysophosphatidic acid phosphatase type 6 [EC:3.1.3.2]
Unigene7000_All_Gene.22802	E3 ubiquitin-protein ligase MIB2 OS=Gallus gallus OX=9031 GN=MIB2 PE=2 SV=1	0.808	Down	0.00056093	MIB2	25.194	14.2	3	5	3	0.862	0.926	0.894	1.099	1.102	1.118	cytoplasm	GO:0006457 protein folding; GO:0006810 transport; GO:0006897 endocytosis; GO:0006909 phagocytosis; GO:0006950 response to stress; GO:0009987 cellular process; GO:0016192 vesicle-mediated transport; GO:0030100 regulation of endocytosis; GO:0032879 regulation of localization; GO:0033554 cellular response to stress; GO:0034976 response to endoplasmic reticulum stress; GO:0043277 apoptotic cell clear…	GO:0005622 intracellular; GO:0005623 cell; GO:0005737 cytoplasm; GO:0005783 endoplasmic reticulum; GO:0012505 endomembrane system; GO:0043226 organelle; GO:0043227 membrane-bounded organelle; GO:0043229 intracellular organelle; GO:0043231 intracellular membrane-bounded organelle;	GO:0003756 protein disulfide isomerase activity; GO:0003824 catalytic activity; GO:0016853 isomerase activity; GO:0016860 intramolecular oxidoreductase activity; GO:0016864 intramolecular oxidoreductase activity, transposing S-S bonds; GO:0140096 catalytic activity, acting on a protein;				PF00085	Thioredoxin
Unigene6096_All_Gene.21297	40S ribosomal protein S9 OS=Dictyostelium discoideum OX=44689 GN=rps9 PE=1 SV=1	0.808	Down	0.0123161	rps9	90.521	7.9	5	6	5	0.869	0.868	0.933	1.024	1.094	1.187	peroxisome				K08653	MBTPS1; membrane-bound transcription factor site-1 protease [EC:3.4.21.112]	map04141 Protein processing in endoplasmic reticulum	PF00082	Subtilase family
Unigene9469_All_Gene.26409	hypothetical protein TRFO_25991 [Tritrichomonas foetus]	0.808	Down	0.0128381	---	71.863	3.1	2	2	2	0.889	0.857	0.91	1	1.167	1.119	cytoplasm
Unigene6879_All_Gene.22613	2-5A-dependent ribonuclease OS=Homo sapiens OX=9606 GN=RNASEL PE=1 SV=2	0.809	Down	0.025841	RNASEL	26.215	18.7	3	4	3	0.904	0.849	0.907	0.981	1.188	1.119	cytoskeleton				K06630	YWHAE; 14-3-3 protein epsilon	map04110 Cell cycle; map04114 Oocyte meiosis; map04151 PI3K-Akt signaling pathway; map04390 Hippo signaling pathway; map04391 Hippo signaling pathway - fly; map04621 NOD-like receptor signaling pathway; map04722 Neurotrophin signaling pathway; map05160 Hepatitis C; map05203 Viral carcinogenesis	PF00244	14-3-3 protein
CL1775.Contig1_All_Gene.10301	AP-3 complex subunit beta-1 OS=Mus musculus OX=10090 GN=Ap3b1 PE=1 SV=2	0.809	Down	0.027362	Ap3b1	77.957	2.7	1	1	1	0.866	0.837	0.961	1.001	1.123	1.168	cytoplasm				K12397	AP3B; AP-3 complex subunit beta	map04142 Lysosome
Unigene17074_All_Gene.36037	Monoglyceride lipase OS=Rattus norvegicus OX=10116 GN=Mgll PE=1 SV=1	0.811	Down	0.0184448	Mgll	33.888	8.3	2	2	2	0.907	0.874	0.892	1.009	1.077	1.208	cytoplasm				K01054	MGLL; acylglycerol lipase [EC:3.1.1.23]	map00561 Glycerolipid metabolism; map01100 Metabolic pathways; map04714 Thermogenesis; map04723 Retrograde endocannabinoid signaling; map04923 Regulation of lipolysis in adipocytes
Unigene16759_All_Gene.35491	hypothetical protein [Trichomonas vaginalis G3];EAY09082.1 hypothetical protein TVAG_180570 [Trichomonas vaginalis G3]	0.811	Down	0.0183353	---	13.638	11.7	1	1	1	0.82	0.983	0.866	1.1	1.118	1.072	cytoplasm
Unigene17350_All_Gene.36484	hypothetical protein TRFO_37135 [Tritrichomonas foetus]	0.811	Down	0.041738	---	41.933	4.1	1	1	1	0.902	0.898	0.871	0.976	1.082	1.237	cytoplasm
Unigene538_All_Gene.12779	Nucleolar protein 58 OS=Dictyostelium discoideum OX=44689 GN=nop58 PE=3 SV=1	0.811	Down	7.6222e-05	nop58	119.34	2.3	2	2	2	0.903	0.893	0.873	1.095	1.111	1.083	cytoplasm	GO:0006810 transport; GO:0006886 intracellular protein transport; GO:0007275 multicellular organism development; GO:0008104 protein localization; GO:0009790 embryo development; GO:0009792 embryo development ending in birth or egg hatching; GO:0015031 protein transport; GO:0015833 peptide transport; GO:0016192 vesicle-mediated transport; GO:0016197 endosomal transport; GO:0031338 regulation of ves…	GO:0000323 lytic vacuole; GO:0005622 intracellular; GO:0005623 cell; GO:0005737 cytoplasm; GO:0005764 lysosome; GO:0005765 lysosomal membrane; GO:0005768 endosome; GO:0005773 vacuole; GO:0005774 vacuolar membrane; GO:0012505 endomembrane system; GO:0016020 membrane; GO:0030897 HOPS complex; GO:0031090 organelle membrane; GO:0031410 cytoplasmic vesicle; GO:0031982 vesicle; GO:0032991 protein-conta…	GO:0003779 actin binding; GO:0005488 binding; GO:0005515 protein binding; GO:0008092 cytoskeletal protein binding;	K20180	VPS16; vacuolar protein sorting-associated protein 16
Unigene907_All_Gene.13205	Vacuolar protein sorting-associated protein 33A OS=Rattus norvegicus OX=10116 GN=Vps33a PE=1 SV=1	0.812	Down	0.0174013	Vps33a	68.96	9.9	5	8	5	0.905	0.798	0.928	1.024	1.103	1.112	cytoplasm	GO:0006605 protein targeting; GO:0006623 protein targeting to vacuole; GO:0006810 transport; GO:0006886 intracellular protein transport; GO:0006892 post-Golgi vesicle-mediated transport; GO:0006896 Golgi to vacuole transport; GO:0006897 endocytosis; GO:0006903 vesicle targeting; GO:0006906 vesicle fusion; GO:0006914 autophagy; GO:0006996 organelle organization; GO:0007033 vacuole organization; GO…	GO:0000322 storage vacuole; GO:0000323 lytic vacuole; GO:0000324 fungal-type vacuole; GO:0000329 fungal-type vacuole membrane; GO:0005622 intracellular; GO:0005623 cell; GO:0005737 cytoplasm; GO:0005768 endosome; GO:0005773 vacuole; GO:0005774 vacuolar membrane; GO:0005829 cytosol; GO:0012505 endomembrane system; GO:0016020 membrane; GO:0030897 HOPS complex; GO:0031090 organelle membrane; GO:0031…	GO:0000166 nucleotide binding; GO:0005488 binding; GO:0005515 protein binding; GO:0005524 ATP binding; GO:0008144 drug binding; GO:0017076 purine nucleotide binding; GO:0030554 adenyl nucleotide binding; GO:0032553 ribonucleotide binding; GO:0032555 purine ribonucleotide binding; GO:0032559 adenyl ribonucleotide binding; GO:0035639 purine ribonucleoside triphosphate binding; GO:0036094 small mole…	K20182	VPS33A; vacuolar protein sorting-associated protein 33A
Unigene3432_All_Gene.16987	Caskin-2 OS=Xenopus laevis OX=8355 GN=caskin2 PE=2 SV=1	0.812	Down	0.0183981	caskin2	139.94	2.7	3	3	3	0.956	0.876	0.829	1.05	1.17	1.057	cytoplasm							PF00082	Subtilase family
Unigene14737_All_Gene.33090	hypothetical protein [Trichomonas vaginalis G3];EAX86385.1 hypothetical protein TVAG_332210 [Trichomonas vaginalis G3]	0.813	Down	0.00181672	---	33.474	16	3	4	3	0.872	0.874	0.904	1.064	1.142	1.053	cytoskeleton	GO:0006810 transport; GO:0006886 intracellular protein transport; GO:0008104 protein localization; GO:0015031 protein transport; GO:0015833 peptide transport; GO:0016192 vesicle-mediated transport; GO:0016197 endosomal transport; GO:0016482 cytosolic transport; GO:0033036 macromolecule localization; GO:0034613 cellular protein localization; GO:0042147 retrograde transport, endosome to Golgi; GO:0…	GO:0005622 intracellular; GO:0005623 cell; GO:0005737 cytoplasm; GO:0005768 endosome; GO:0012505 endomembrane system; GO:0016020 membrane; GO:0030904 retromer complex; GO:0030906 retromer, cargo-selective complex; GO:0031410 cytoplasmic vesicle; GO:0031982 vesicle; GO:0032991 protein-containing complex; GO:0043226 organelle; GO:0043227 membrane-bounded organelle; GO:0043229 intracellular organell…	GO:0005215 transporter activity;
Unigene11386_All_Gene.28908	ER lumen protein-retaining receptor OS=Dictyostelium discoideum OX=44689 GN=kdelr PE=3 SV=1	0.813	Down	0.0145768	kdelr	25.672	9.3	2	2	2	0.84	0.869	0.96	1.032	1.145	1.106	plasma membrane	GO:0002218 activation of innate immune response; GO:0002253 activation of immune response; GO:0002376 immune system process; GO:0002682 regulation of immune system process; GO:0002684 positive regulation of immune system process; GO:0007154 cell communication; GO:0007165 signal transduction; GO:0009987 cellular process; GO:0023052 signaling; GO:0031347 regulation of defense response; GO:0031349 p…	GO:0005622 intracellular; GO:0005623 cell; GO:0005737 cytoplasm; GO:0005783 endoplasmic reticulum; GO:0005789 endoplasmic reticulum membrane; GO:0005794 Golgi apparatus; GO:0005801 cis-Golgi network; GO:0012505 endomembrane system; GO:0016020 membrane; GO:0031984 organelle subcompartment; GO:0042175 nuclear outer membrane-endoplasmic reticulum membrane network; GO:0043226 organelle; GO:0043227 me…		K10949	KDELR; ER lumen protein retaining receptor	map05110 Vibrio cholerae infection
Unigene16193_All_Gene.34946	Proteasome subunit alpha type-1 OS=Dictyostelium discoideum OX=44689 GN=psmA1 PE=3 SV=1	0.813	Down	4.0776e-05	psmA1	26.202	36.2	8	12	2	0.887	0.885	0.9	1.103	1.109	1.076	cytoplasm,nucleus	GO:0000003 reproduction; GO:0001703 gastrulation with mouth forming first; GO:0002682 regulation of immune system process; GO:0002683 negative regulation of immune system process; GO:0002861 regulation of inflammatory response to antigenic stimulus; GO:0002862 negative regulation of inflammatory response to antigenic stimulus; GO:0003006 developmental process involved in reproduction; GO:0006464 …	GO:0000502 proteasome complex; GO:0001673 male germ cell nucleus; GO:0005622 intracellular; GO:0005623 cell; GO:0005634 nucleus; GO:0005654 nucleoplasm; GO:0005737 cytoplasm; GO:0005813 centrosome; GO:0005815 microtubule organizing center; GO:0005829 cytosol; GO:0005839 proteasome core complex; GO:0005844 polysome; GO:0005856 cytoskeleton; GO:0005886 plasma membrane; GO:0005911 cell-cell junction…	GO:0001530 lipopolysaccharide binding; GO:0003676 nucleic acid binding; GO:0003723 RNA binding; GO:0005488 binding; GO:0005515 protein binding; GO:0008289 lipid binding; GO:0097159 organic cyclic compound binding; GO:0097367 carbohydrate derivative binding; GO:1901363 heterocyclic compound binding;	K02725	PSMA1; 20S proteasome subunit alpha 6 [EC:3.4.25.1]	map03050 Proteasome	PF10584; PF00227	Proteasome subunit A N-terminal signature; Proteasome subunit
Unigene593_All_Gene.12850	Ras-related protein Rab-18 OS=Caenorhabditis briggsae OX=6238 GN=rab-18 PE=3 SV=1	0.813	Down	0.022362	rab-18	22.845	7	1	1	1	0.95	0.818	0.896	1.032	1.17	1.073	plasma membrane	GO:0006465 signal peptide processing; GO:0006508 proteolysis; GO:0006518 peptide metabolic process; GO:0006605 protein targeting; GO:0006807 nitrogen compound metabolic process; GO:0006810 transport; GO:0006886 intracellular protein transport; GO:0008104 protein localization; GO:0008152 metabolic process; GO:0009987 cellular process; GO:0010467 gene expression; GO:0015031 protein transport; GO:00…	GO:0005622 intracellular; GO:0005623 cell; GO:0005737 cytoplasm; GO:0005783 endoplasmic reticulum; GO:0005787 signal peptidase complex; GO:0005789 endoplasmic reticulum membrane; GO:0012505 endomembrane system; GO:0016020 membrane; GO:0031984 organelle subcompartment; GO:0032991 protein-containing complex; GO:0042175 nuclear outer membrane-endoplasmic reticulum membrane network; GO:0043226 organe…	GO:0003824 catalytic activity; GO:0008233 peptidase activity; GO:0016787 hydrolase activity; GO:0140096 catalytic activity, acting on a protein;
CL882.Contig1_All_Gene.6464	Ras-related protein Rab-4B OS=Danio rerio OX=7955 GN=rab4b PE=2 SV=1	0.813	Down	0.043542	rab4b	21.464	13.5	2	2	1	0.965	0.891	0.803	1.045	1.195	1.03	cytoplasm				K07880	RAB4B; Ras-related protein Rab-4B		PF00071	Ras family
Unigene18777_All_Gene.38279	Solute carrier family 35 member F6 OS=Rattus norvegicus OX=10116 GN=Slc35f6 PE=2 SV=1	0.813	Down	0.025758	Slc35f6	43.47	5.7	2	2	2	0.902	0.853	0.911	0.976	1.162	1.141	plasma membrane
Unigene14615_All_Gene.32950	Mitochondrial import inner membrane translocase subunit TIM14 OS=Bos taurus OX=9913 GN=DNAJC19 PE=3 SV=3	0.814	Down	0.0162774	DNAJC19	12.853	8.5	1	2	1	0.835	0.856	0.982	1.091	1.123	1.071	cytoplasm	GO:0002082 regulation of oxidative phosphorylation; GO:0006140 regulation of nucleotide metabolic process; GO:0006950 response to stress; GO:0007154 cell communication; GO:0009267 cellular response to starvation; GO:0009605 response to external stimulus; GO:0009892 negative regulation of metabolic process; GO:0009987 cellular process; GO:0009991 response to extracellular stimulus; GO:0010563 nega…	GO:0005622 intracellular; GO:0005623 cell; GO:0005737 cytoplasm; GO:0005739 mitochondrion; GO:0005740 mitochondrial envelope; GO:0005743 mitochondrial inner membrane; GO:0016020 membrane; GO:0019866 organelle inner membrane; GO:0031090 organelle membrane; GO:0031966 mitochondrial membrane; GO:0031967 organelle envelope; GO:0031975 envelope; GO:0043226 organelle; GO:0043227 membrane-bounded organe…		K09535	DNAJC15; DnaJ homolog subfamily C member 15
Unigene15626_All_Gene.34252	TBC1 domain family member 5 OS=Mus musculus OX=10090 GN=Tbc1d5 PE=1 SV=2	0.815	Down	0.0165835	Tbc1d5	42.269	4.7	1	1	1	0.874	0.954	0.84	1.041	1.168	1.064	cytoplasm
Unigene8514_All_Gene.25183	hypothetical protein TRFO_09704 [Tritrichomonas foetus]	0.815	Down	0.0081166	---	12.692	28.2	2	2	2	0.853	0.856	0.967	1.089	1.113	1.081	mitochondria
Unigene15586_All_Gene.34171	DNA mismatch repair protein Msh6 OS=Dictyostelium discoideum OX=44689 GN=msh6 PE=3 SV=1	0.815	Down	0.0077627	msh6	115.63	3	3	3	3	0.936	0.893	0.875	1.145	1.146	1.028	nucleus	GO:0000003 reproduction; GO:0000710 meiotic mismatch repair; GO:0006139 nucleobase-containing compound metabolic process; GO:0006259 DNA metabolic process; GO:0006260 DNA replication; GO:0006261 DNA-dependent DNA replication; GO:0006275 regulation of DNA replication; GO:0006281 DNA repair; GO:0006298 mismatch repair; GO:0006725 cellular aromatic compound metabolic process; GO:0006807 nitrogen com…	GO:0005622 intracellular; GO:0005623 cell; GO:0005634 nucleus; GO:0005737 cytoplasm; GO:0032300 mismatch repair complex; GO:0032301 MutSalpha complex; GO:0032302 MutSbeta complex; GO:0032991 protein-containing complex; GO:0043226 organelle; GO:0043227 membrane-bounded organelle; GO:0043229 intracellular organelle; GO:0043231 intracellular membrane-bounded organelle; GO:1990391 DNA repair complex;	GO:0000166 nucleotide binding; GO:0000217 DNA secondary structure binding; GO:0000400 four-way junction DNA binding; GO:0000403 Y-form DNA binding; GO:0000404 heteroduplex DNA loop binding; GO:0000406 double-strand/single-strand DNA junction binding; GO:0003676 nucleic acid binding; GO:0003677 DNA binding; GO:0003684 damaged DNA binding; GO:0003690 double-stranded DNA binding; GO:0003824 catalyti…	K08737	MSH6; DNA mismatch repair protein MSH6	map01524 Platinum drug resistance; map03430 Mismatch repair; map05200 Pathways in cancer; map05210 Colorectal cancer	PF01624; PF05188; PF05192; PF05190; PF00488	MutS domain I; MutS domain II; MutS domain III; MutS family domain IV; MutS domain V
Unigene9434_All_Gene.26336	Histone-lysine N-methyltransferase SUV39H2 OS=Mus musculus OX=10090 GN=Suv39h2 PE=1 SV=1	0.816	Down	0.00170374	Suv39h2	46.656	5.9	2	2	2	0.918	0.889	0.876	1.093	1.054	1.143	mitochondria				K06129	LYPLA3; lysophospholipase III [EC:3.1.1.5]	map00564 Glycerophospholipid metabolism; map04142 Lysosome
Unigene14090_All_Gene.32252	Probable peptidyl-tRNA hydrolase 2 OS=Dictyostelium discoideum OX=44689 GN=pth2 PE=3 SV=1	0.817	Down	0.021257	pth2	19.17	17.3	2	2	2	0.932	0.817	0.922	1.048	1.168	1.053	endoplasmic reticulum				K04794	PTH2; peptidyl-tRNA hydrolase, PTH2 family [EC:3.1.1.29]
Unigene14876_All_Gene.33266	P-domain proprotein convertase [Tritrichomonas foetus]	0.817	Down	5.9624e-05	---	86.322	19.2	9	11	9	0.881	0.862	0.881	1.067	1.056	1.088	cytoplasm
Unigene20183_All_Gene.39611	Kinase D-interacting substrate of 220 kDa B OS=Danio rerio OX=7955 GN=kidins220b PE=1 SV=3	0.817	Down	0.0015961	kidins220b	27.827	3.3	1	1	1	0.874	0.868	0.938	1.09	1.113	1.077	cytoplasm				K15503	ANKRD44; serine/threonine-protein phosphatase 6 regulatory ankyrin repeat subunit B
Unigene18450_All_Gene.37666	Probable H/ACA ribonucleoprotein complex subunit 4 OS=Dictyostelium discoideum OX=44689 GN=nola4 PE=1 SV=1	0.818	Down	0.034836	nola4	42.877	16.3	5	6	1	0.872	0.965	0.86	1.147	0.988	1.164	cytoplasm	GO:0000003 reproduction; GO:0000154 rRNA modification; GO:0000454 snoRNA guided rRNA pseudouridine synthesis; GO:0000455 enzyme-directed rRNA pseudouridine synthesis; GO:0000495 box H/ACA snoRNA 3'-end processing; GO:0000723 telomere maintenance; GO:0001522 pseudouridine synthesis; GO:0003006 developmental process involved in reproduction; GO:0006139 nucleobase-containing compound metabolic proce…	GO:0001650 fibrillar center; GO:0005622 intracellular; GO:0005623 cell; GO:0005634 nucleus; GO:0005654 nucleoplasm; GO:0005697 telomerase holoenzyme complex; GO:0005730 nucleolus; GO:0005732 small nucleolar ribonucleoprotein complex; GO:0005737 cytoplasm; GO:0005829 cytosol; GO:0005911 cell-cell junction; GO:0009506 plasmodesma; GO:0015030 Cajal body; GO:0016604 nuclear body; GO:0030054 cell junc…	GO:0003676 nucleic acid binding; GO:0003720 telomerase activity; GO:0003723 RNA binding; GO:0003824 catalytic activity; GO:0003964 RNA-directed DNA polymerase activity; GO:0005488 binding; GO:0009982 pseudouridine synthase activity; GO:0016740 transferase activity; GO:0016772 transferase activity, transferring phosphorus-containing groups; GO:0016779 nucleotidyltransferase activity; GO:0016853 is…	K11131	DKC1, NOLA4, CBF5; H/ACA ribonucleoprotein complex subunit 4 [EC:5.4.99.-]	map03008 Ribosome biogenesis in eukaryotes	PF08068	DKCLD (NUC011) domain
Unigene9420_All_Gene.26304	Coatomer subunit beta' OS=Homo sapiens OX=9606 GN=COPB2 PE=1 SV=2	0.818	Down	0.0168763	COPB2	87.137	4.9	3	3	3	0.907	0.792	0.826	0.965	1.065	1.057	cytoplasm,nucleus	GO:0000003 reproduction; GO:0000132 establishment of mitotic spindle orientation; GO:0000226 microtubule cytoskeleton organization; GO:0000278 mitotic cell cycle; GO:0000902 cell morphogenesis; GO:0000904 cell morphogenesis involved in differentiation; GO:0001501 skeletal system development; GO:0001558 regulation of cell growth; GO:0001667 ameboidal-type cell migration; GO:0001675 acrosome assemb…	GO:0000235 astral microtubule; GO:0000775 chromosome, centromeric region; GO:0000776 kinetochore; GO:0005622 intracellular; GO:0005623 cell; GO:0005634 nucleus; GO:0005635 nuclear envelope; GO:0005694 chromosome; GO:0005737 cytoplasm; GO:0005794 Golgi apparatus; GO:0005798 Golgi-associated vesicle; GO:0005813 centrosome; GO:0005815 microtubule organizing center; GO:0005818 aster; GO:0005819 spind…	GO:0005488 binding; GO:0005515 protein binding; GO:0008017 microtubule binding; GO:0008092 cytoskeletal protein binding; GO:0015631 tubulin binding; GO:0042802 identical protein binding; GO:0042803 protein homodimerization activity; GO:0044877 protein-containing complex binding; GO:0045505 dynein intermediate chain binding; GO:0046983 protein dimerization activity; GO:0051219 phosphoprotein bindi…	K17302	COPB2, SEC27; coatomer subunit beta'
Unigene934_All_Gene.13238	hypothetical protein TRFO_10434 [Tritrichomonas foetus]	0.819	Down	0.041821	---	43.792	10.4	3	4	3	0.971	0.864	0.835	1.035	1.197	1.028	cytoplasm
Unigene19297_All_Gene.38872	U3 small nucleolar ribonucleoprotein protein MPP10 OS=Homo sapiens OX=9606 GN=MPHOSPH10 PE=1 SV=2	0.82	Down	0.049543	MPHOSPH10	51.263	6.4	2	2	2	0.789	0.918	0.975	1.094	1.155	1.022	cytoplasm	GO:0000375 RNA splicing, via transesterification reactions; GO:0000447 endonucleolytic cleavage in ITS1 to separate SSU-rRNA from 5.8S rRNA and LSU-rRNA from tricistronic rRNA transcript (SSU-rRNA, 5.8S rRNA, LSU-rRNA); GO:0000460 maturation of 5.8S rRNA; GO:0000462 maturation of SSU-rRNA from tricistronic rRNA transcript (SSU-rRNA, 5.8S rRNA, LSU-rRNA); GO:0000466 maturation of 5.8S rRNA from tr…	GO:0005622 intracellular; GO:0005623 cell; GO:0005634 nucleus; GO:0005654 nucleoplasm; GO:0005730 nucleolus; GO:0005732 small nucleolar ribonucleoprotein complex; GO:0030532 small nuclear ribonucleoprotein complex; GO:0030684 preribosome; GO:0030686 90S preribosome; GO:0031974 membrane-enclosed lumen; GO:0031981 nuclear lumen; GO:0032040 small-subunit processome; GO:0032991 protein-containing com…		K14559	MPP10; U3 small nucleolar RNA-associated protein MPP10	map03008 Ribosome biogenesis in eukaryotes
Unigene27742_All_Gene.42796	Ribokinase OS=Homo sapiens OX=9606 GN=RBKS PE=1 SV=1	0.82	Down	0.024402	RBKS	17.158	13.1	1	1	1	0.92	0.832	0.933	1.002	1.115	1.156	cytoplasm
Unigene14400_All_Gene.32708	Major prion protein homolog OS=Gallus gallus OX=9031 GN=PRNP PE=1 SV=2	0.82	Down	0.048681	PRNP	24.975	22.8	3	9	3	0.927	0.836	0.928	1.023	1.23	1.028	cytoplasm				K15290	SYT1; synaptotagmin-1	map04721 Synaptic vesicle cycle	PF00168	C2 domain
Unigene17429_All_Gene.36578	Phospholipid-transporting ATPase IB OS=Mus musculus OX=10090 GN=Atp8a2 PE=1 SV=1	0.82	Down	0.0060396	Atp8a2	128.25	6.1	5	6	5	0.869	0.945	0.91	1.075	1.17	1.075	plasma membrane				K01530	E7.6.2.1; phospholipid-translocating ATPase [EC:7.6.2.1]
Unigene3822_All_Gene.17607	60S ribosomal protein L9 OS=Caenorhabditis elegans OX=6239 GN=rpl-9 PE=3 SV=1	0.82	Down	0.0035179	rpl-9	34.617	8.6	2	2	2	0.854	0.89	0.944	1.064	1.097	1.116	extracellular				K09517	DNAJB11; DnaJ homolog subfamily B member 11	map04141 Protein processing in endoplasmic reticulum	PF00226; PF01556	DnaJ domain; DnaJ C terminal domain
Unigene16255_All_Gene.35021	Rho GTPase-activating protein gacO OS=Dictyostelium discoideum OX=44689 GN=gacO PE=3 SV=1	0.821	Down	0.023824	gacO	81.567	2.2	1	1	1	0.802	0.936	0.953	1.069	1.089	1.121	cytoplasm	GO:0000902 cell morphogenesis; GO:0000904 cell morphogenesis involved in differentiation; GO:0006928 movement of cell or subcellular component; GO:0006935 chemotaxis; GO:0007275 multicellular organism development; GO:0007399 nervous system development; GO:0007409 axonogenesis; GO:0007411 axon guidance; GO:0008037 cell recognition; GO:0008038 neuron recognition; GO:0009605 response to external sti…	GO:0005622 intracellular; GO:0005623 cell; GO:0005737 cytoplasm; GO:0005829 cytosol;	GO:0005096 GTPase activator activity; GO:0008047 enzyme activator activity; GO:0030234 enzyme regulator activity; GO:0030695 GTPase regulator activity; GO:0060589 nucleoside-triphosphatase regulator activity; GO:0098772 molecular function regulator;	K20649	ARHGAP39; Rho GTPase-activating protein 39		PF00620	RhoGAP domain
Unigene11199_All_Gene.28667	hypothetical protein TRFO_32183 [Tritrichomonas foetus]	0.822	Down	0.031376	---	97.067	3.8	2	2	2	0.893	0.899	0.899	1.022	1.097	1.154	cytoplasm
Unigene10896_All_Gene.28142	hypothetical protein TRFO_25991 [Tritrichomonas foetus]	0.822	Down	0.0042197	---	92.227	4.5	3	3	3	0.907	0.928	0.836	1.07	1.107	1.072	cytoplasm
Unigene3287_All_Gene.16732	Pre-mRNA-splicing factor CWC22 homolog OS=Musca domestica OX=7370 GN=ncm PE=3 SV=1	0.822	Down	0.00059854	ncm	15.722	6.9	1	2	1	0.915	0.894	0.88	1.109	1.107	1.055	cytoplasm,nucleus
Unigene8312_All_Gene.24956	Vacuolar protein sorting-associated protein 11 homolog OS=Dictyostelium discoideum OX=44689 GN=vps11 PE=3 SV=1	0.823	Down	0.0166224	vps11	103.83	9.9	7	7	7	0.944	0.865	0.9	1.099	1.09	1.101	cytoplasm	GO:0006325 chromatin organization; GO:0006464 cellular protein modification process; GO:0006807 nitrogen compound metabolic process; GO:0006810 transport; GO:0006887 exocytosis; GO:0006904 vesicle docking involved in exocytosis; GO:0006914 autophagy; GO:0006950 response to stress; GO:0006996 organelle organization; GO:0007032 endosome organization; GO:0007033 vacuole organization; GO:0007034 vacu…	GO:0005622 intracellular; GO:0005623 cell; GO:0005737 cytoplasm; GO:0005768 endosome; GO:0012505 endomembrane system; GO:0016020 membrane; GO:0030897 HOPS complex; GO:0031410 cytoplasmic vesicle; GO:0031982 vesicle; GO:0032991 protein-containing complex; GO:0033263 CORVET complex; GO:0043226 organelle; GO:0043227 membrane-bounded organelle; GO:0043229 intracellular organelle; GO:0097708 intracell…	GO:0003824 catalytic activity; GO:0004842 ubiquitin-protein transferase activity; GO:0005488 binding; GO:0005515 protein binding; GO:0008270 zinc ion binding; GO:0016740 transferase activity; GO:0019787 ubiquitin-like protein transferase activity; GO:0030674 protein-macromolecule adaptor activity; GO:0043167 ion binding; GO:0043169 cation binding; GO:0046872 metal ion binding; GO:0046914 transiti…	K20179	VPS11, PEP5; vacuolar protein sorting-associated protein 11
Unigene17386_All_Gene.36531	Nucleolar protein 58 OS=Dictyostelium discoideum OX=44689 GN=nop58 PE=3 SV=1	0.823	Down	0.0057417	nop58	44.084	2.8	1	1	1	0.874	0.934	0.878	1.052	1.151	1.059	nucleus	GO:0000003 reproduction; GO:0000082 G1/S transition of mitotic cell cycle; GO:0000083 regulation of transcription involved in G1/S transition of mitotic cell cycle; GO:0000278 mitotic cell cycle; GO:0000723 telomere maintenance; GO:0000726 non-recombinational repair; GO:0000731 DNA synthesis involved in DNA repair; GO:0000734 gene conversion at mating-type locus, DNA repair synthesis; GO:0003006 …	GO:0000228 nuclear chromosome; GO:0000428 DNA-directed RNA polymerase complex; GO:0000781 chromosome, telomeric region; GO:0000784 nuclear chromosome, telomeric region; GO:0000785 chromatin; GO:0000790 nuclear chromatin; GO:0005622 intracellular; GO:0005623 cell; GO:0005634 nucleus; GO:0005635 nuclear envelope; GO:0005654 nucleoplasm; GO:0005657 replication fork; GO:0005658 alpha DNA polymerase:p…	GO:0000166 nucleotide binding; GO:0003676 nucleic acid binding; GO:0003677 DNA binding; GO:0003682 chromatin binding; GO:0003688 DNA replication origin binding; GO:0003690 double-stranded DNA binding; GO:0003697 single-stranded DNA binding; GO:0003824 catalytic activity; GO:0003887 DNA-directed DNA polymerase activity; GO:0003896 DNA primase activity; GO:0003899 DNA-directed 5'-3' RNA polymerase …
Unigene3456_All_Gene.17023	Serine/threonine-protein kinase SIK2 OS=Mus musculus OX=10090 GN=Sik2 PE=1 SV=1	0.823	Down	0.039602	Sik2	82.315	5.7	2	2	2	0.85	0.845	0.988	1.035	1.176	1.05	cytoplasm
CL429.Contig2_All_Gene.3844	Ras-like protein 2 OS=Physarum polycephalum OX=5791 GN=RAS-2 PE=2 SV=1	0.823	Down	0.00022075	RAS-2	21.256	24	4	7	2	0.934	0.918	0.888	1.109	1.117	1.102	cytoplasm				K07830	RRAS2, TC21; Ras-related protein R-Ras2	map04010 MAPK signaling pathway; map04014 Ras signaling pathway; map04024 cAMP signaling pathway; map04072 Phospholipase D signaling pathway; map04137 Mitophagy - animal; map04140 Autophagy - animal; map04218 Cellular senescence; map04371 Apelin signaling pathway; map04625 C-type lectin receptor signaling pathway; map04810 Regulation of actin cytoskeleton; map05205 Proteoglycans in cancer	PF00071	Ras family
Unigene14037_All_Gene.32170	DNA-directed RNA polymerase III subunit RPC1 OS=Homo sapiens OX=9606 GN=POLR3A PE=1 SV=2	0.823	Down	0.037959	POLR3A	167.57	4	5	5	5	0.931	0.941	0.798	1.14	1.094	1.009	cytoplasm	GO:0000731 DNA synthesis involved in DNA repair; GO:0001817 regulation of cytokine production; GO:0001819 positive regulation of cytokine production; GO:0002376 immune system process; GO:0006139 nucleobase-containing compound metabolic process; GO:0006259 DNA metabolic process; GO:0006281 DNA repair; GO:0006301 postreplication repair; GO:0006351 transcription, DNA-templated; GO:0006366 transcript…	GO:0000428 DNA-directed RNA polymerase complex; GO:0005622 intracellular; GO:0005623 cell; GO:0005634 nucleus; GO:0005654 nucleoplasm; GO:0005665 RNA polymerase II, core complex; GO:0005666 RNA polymerase III complex; GO:0005737 cytoplasm; GO:0005829 cytosol; GO:0010494 cytoplasmic stress granule; GO:0016591 RNA polymerase II, holoenzyme; GO:0030880 RNA polymerase complex; GO:0031974 membrane-enc…	GO:0003676 nucleic acid binding; GO:0003677 DNA binding; GO:0003824 catalytic activity; GO:0003899 DNA-directed 5'-3' RNA polymerase activity; GO:0005488 binding; GO:0016740 transferase activity; GO:0016772 transferase activity, transferring phosphorus-containing groups; GO:0016779 nucleotidyltransferase activity; GO:0034062 5'-3' RNA polymerase activity; GO:0097159 organic cyclic compound bindin…	K03018	RPC1, POLR3A; DNA-directed RNA polymerase III subunit RPC1 [EC:2.7.7.6]	map03020 RNA polymerase; map04623 Cytosolic DNA-sensing pathway	PF04997; PF00623; PF04983; PF05000; PF04998	RNA polymerase Rpb1, domain 1; RNA polymerase Rpb1, domain 2; RNA polymerase Rpb1, domain 3; RNA polymerase Rpb1, domain 4; RNA polymerase Rpb1, domain 5
CL972.Contig2_All_Gene.6939	Suppressor-of-stellate-like protein OS=Drosophila melanogaster OX=7227 GN=Ssl PE=2 SV=1	0.823	Down	0.021321	Ssl	44.756	11.9	3	4	3	0.883	0.814	0.957	1.02	1.103	1.1	cytoskeleton	GO:0006508 proteolysis; GO:0006518 peptide metabolic process; GO:0006807 nitrogen compound metabolic process; GO:0008152 metabolic process; GO:0009987 cellular process; GO:0019538 protein metabolic process; GO:0034641 cellular nitrogen compound metabolic process; GO:0043170 macromolecule metabolic process; GO:0043603 cellular amide metabolic process; GO:0044237 cellular metabolic process; GO:0044…	GO:0005576 extracellular region; GO:0005622 intracellular; GO:0005623 cell; GO:0005737 cytoplasm;	GO:0003824 catalytic activity; GO:0004177 aminopeptidase activity; GO:0008233 peptidase activity; GO:0008235 metalloexopeptidase activity; GO:0008237 metallopeptidase activity; GO:0008238 exopeptidase activity; GO:0016787 hydrolase activity; GO:0070006 metalloaminopeptidase activity; GO:0070011 peptidase activity, acting on L-amino acid peptides; GO:0140096 catalytic activity, acting on a protein;	K01267	DNPEP; aspartyl aminopeptidase [EC:3.4.11.21]
Unigene15532_All_Gene.34057	Uncharacterized CDP-alcohol phosphatidyltransferase class-I family protein 3 OS=Dictyostelium discoideum OX=44689 GN=captC PE=2 SV=1	0.823	Down	0.020335	captC	40.848	2.8	1	1	1	0.899	0.858	0.942	1.047	1.041	1.193	plasma membrane				K00993	EPT1; ethanolaminephosphotransferase [EC:2.7.8.1]	map00440 Phosphonate and phosphinate metabolism; map00564 Glycerophospholipid metabolism; map00565 Ether lipid metabolism; map01100 Metabolic pathways
CL1698.Contig1_All_Gene.9998	Stress-70 protein, mitochondrial OS=Gallus gallus OX=9031 GN=HSPA9 PE=1 SV=1	0.824	Down	0.0032642	HSPA9	68.953	35.8	17	24	11	0.902	0.876	0.948	1.07	1.147	1.093	mitochondria	GO:0006457 protein folding; GO:0006458 'de novo' protein folding; GO:0006950 response to stress; GO:0006986 response to unfolded protein; GO:0009266 response to temperature stimulus; GO:0009408 response to heat; GO:0009628 response to abiotic stimulus; GO:0009889 regulation of biosynthetic process; GO:0009987 cellular process; GO:0010033 response to organic substance; GO:0010556 regulation of mac…	GO:0005622 intracellular; GO:0005623 cell; GO:0005737 cytoplasm; GO:0005739 mitochondrion; GO:0005829 cytosol; GO:0032991 protein-containing complex; GO:0043226 organelle; GO:0043227 membrane-bounded organelle; GO:0043229 intracellular organelle; GO:0043231 intracellular membrane-bounded organelle;	GO:0000166 nucleotide binding; GO:0003824 catalytic activity; GO:0005488 binding; GO:0005515 protein binding; GO:0005524 ATP binding; GO:0008144 drug binding; GO:0008270 zinc ion binding; GO:0016462 pyrophosphatase activity; GO:0016787 hydrolase activity; GO:0016817 hydrolase activity, acting on acid anhydrides; GO:0016818 hydrolase activity, acting on acid anhydrides, in phosphorus-containing an…	K04043	dnaK, HSPA9; molecular chaperone DnaK	map03018 RNA degradation; map04212 Longevity regulating pathway - worm; map05152 Tuberculosis
Unigene11643_All_Gene.29176	Putative tRNA pseudouridine synthase Pus10 OS=Xenopus laevis OX=8355 GN=pus10 PE=2 SV=1	0.825	Down	0.041255	pus10	44.378	2.8	1	1	1	0.925	0.942	0.827	0.986	1.112	1.166	cytoplasm	GO:0001522 pseudouridine synthesis; GO:0006139 nucleobase-containing compound metabolic process; GO:0006396 RNA processing; GO:0006399 tRNA metabolic process; GO:0006400 tRNA modification; GO:0006725 cellular aromatic compound metabolic process; GO:0006807 nitrogen compound metabolic process; GO:0008033 tRNA processing; GO:0008152 metabolic process; GO:0009451 RNA modification; GO:0009987 cellula…		GO:0003824 catalytic activity; GO:0009982 pseudouridine synthase activity; GO:0016853 isomerase activity; GO:0016866 intramolecular transferase activity;	K07583	PUS10; tRNA pseudouridine synthase 10 [EC:5.4.99.25]
Unigene11680_All_Gene.29222	Casein kinase II subunit alpha' OS=Mus musculus OX=10090 GN=Csnk2a2 PE=1 SV=1	0.825	Down	0.035622	Csnk2a2	40.267	6.7	2	2	2	0.855	0.93	0.926	1.194	0.989	1.104	cytoplasm				K03097	CSNK2A; casein kinase II subunit alpha [EC:2.7.11.1]	map03008 Ribosome biogenesis in eukaryotes; map04064 NF-kappa B signaling pathway; map04137 Mitophagy - animal; map04310 Wnt signaling pathway; map04520 Adherens junction; map05162 Measles; map05235 PD-L1 expression and PD-1 checkpoint pathway in cancer	PF00069	Protein kinase domain
Unigene8202_All_Gene.24817	FACT complex subunit SSRP1 isoform X2 [Larimichthys crocea]	0.826	Down	0.0074361	---	60.099	13.9	5	5	5	0.922	0.929	0.875	1.106	1.16	1.035	mitochondria	GO:0006139 nucleobase-containing compound metabolic process; GO:0006259 DNA metabolic process; GO:0006260 DNA replication; GO:0006261 DNA-dependent DNA replication; GO:0006325 chromatin organization; GO:0006333 chromatin assembly or disassembly; GO:0006355 regulation of transcription, DNA-templated; GO:0006357 regulation of transcription by RNA polymerase II; GO:0006725 cellular aromatic compound…	GO:0000228 nuclear chromosome; GO:0000785 chromatin; GO:0000790 nuclear chromatin; GO:0005622 intracellular; GO:0005623 cell; GO:0005634 nucleus; GO:0005654 nucleoplasm; GO:0005657 replication fork; GO:0005694 chromosome; GO:0008023 transcription elongation factor complex; GO:0031298 replication fork protection complex; GO:0031974 membrane-enclosed lumen; GO:0031981 nuclear lumen; GO:0032991 prot…		K09272	SSRP1; structure-specific recognition protein 1		PF08512	Histone chaperone Rttp106-like
CL1438.Contig1_All_Gene.8917	Probable serine/threonine-protein kinase DDB_G0277165 OS=Dictyostelium discoideum OX=44689 GN=DDB_G0277165 PE=3 SV=1	0.826	Down	0.0189431	DDB_G0277165	56.056	2	1	1	1	0.898	0.826	0.978	1.118	1.064	1.09	cytoplasm	GO:0000003 reproduction; GO:0000075 cell cycle checkpoint; GO:0000077 DNA damage checkpoint; GO:0000086 G2/M transition of mitotic cell cycle; GO:0000165 MAPK cascade; GO:0000187 activation of MAPK activity; GO:0000226 microtubule cytoskeleton organization; GO:0000278 mitotic cell cycle; GO:0000280 nuclear division; GO:0000902 cell morphogenesis; GO:0000904 cell morphogenesis involved in differen…	GO:0000131 incipient cellular bud site; GO:0000144 cellular bud neck septin ring; GO:0000399 cellular bud neck septin structure; GO:0005622 intracellular; GO:0005623 cell; GO:0005634 nucleus; GO:0005654 nucleoplasm; GO:0005730 nucleolus; GO:0005737 cytoplasm; GO:0005783 endoplasmic reticulum; GO:0005813 centrosome; GO:0005815 microtubule organizing center; GO:0005829 cytosol; GO:0005856 cytoskele…	GO:0000166 nucleotide binding; GO:0000287 magnesium ion binding; GO:0003824 catalytic activity; GO:0004672 protein kinase activity; GO:0004674 protein serine/threonine kinase activity; GO:0004683 calmodulin-dependent protein kinase activity; GO:0004712 protein serine/threonine/tyrosine kinase activity; GO:0005488 binding; GO:0005515 protein binding; GO:0005516 calmodulin binding; GO:0005524 ATP b…	K08796	BRSK; BR serine/threonine kinase [EC:2.7.11.1]		PF00069	Protein kinase domain
Unigene12739_All_Gene.30595	Protein disulfide-isomerase A6 homolog OS=Drosophila melanogaster OX=7227 GN=CaBP1 PE=1 SV=1	0.826	Down	0.0037356	CaBP1	39.107	15.7	4	5	4	0.881	0.877	0.933	1.034	1.109	1.116	cytoplasm	GO:0006457 protein folding; GO:0006950 response to stress; GO:0009966 regulation of signal transduction; GO:0009987 cellular process; GO:0010646 regulation of cell communication; GO:0010941 regulation of cell death; GO:0023051 regulation of signaling; GO:0033554 cellular response to stress; GO:0034976 response to endoplasmic reticulum stress; GO:0042981 regulation of apoptotic process; GO:0043067…	GO:0005622 intracellular; GO:0005623 cell; GO:0005737 cytoplasm; GO:0005783 endoplasmic reticulum; GO:0012505 endomembrane system; GO:0043226 organelle; GO:0043227 membrane-bounded organelle; GO:0043229 intracellular organelle; GO:0043231 intracellular membrane-bounded organelle;	GO:0003756 protein disulfide isomerase activity; GO:0003824 catalytic activity; GO:0016853 isomerase activity; GO:0016860 intramolecular oxidoreductase activity; GO:0016864 intramolecular oxidoreductase activity, transposing S-S bonds; GO:0140096 catalytic activity, acting on a protein;				PF00085	Thioredoxin
Unigene11666_All_Gene.29203	hypothetical protein TRFO_19900 [Tritrichomonas foetus]	0.826	Down	0.024638	---	78.05	3	2	2	2	0.936	0.836	0.921	1.131	1.131	0.999	nucleus
Unigene17688_All_Gene.36863	Legume-like lectin family protein [Tritrichomonas foetus]	0.826	Down	0.0004217	---	49.356	9.1	4	4	4	0.916	0.878	0.881	1.072	1.062	1.103	endoplasmic reticulum							PF03388	Legume-like lectin family
Unigene433_All_Gene.12645	Ribonuclease P protein subunit p30 OS=Bos taurus OX=9913 GN=RPP30 PE=2 SV=1	0.827	Down	0.0028194	RPP30	30.923	5.4	1	1	1	0.893	0.913	0.902	1.103	1.034	1.138	cytoplasm				K03539	RPP1, RPP30; ribonuclease P/MRP protein subunit RPP1 [EC:3.1.26.5]	map03008 Ribosome biogenesis in eukaryotes; map03013 RNA transport	PF01876	RNase P subunit p30
Unigene18714_All_Gene.38187	tRNA (cytosine(34)-C(5))-methyltransferase OS=Gallus gallus OX=9031 GN=NSUN2 PE=2 SV=1	0.827	Down	0.0047578	NSUN2	66.477	5.8	2	2	2	0.885	0.914	0.899	1.126	1.116	1.019	cytoplasm				K15335	NSUN2, TRM4; tRNA (cytosine34-C5)-methyltransferase [EC:2.1.1.203]
CL838.Contig3_All_Gene.6171	Cilia- and flagella-associated protein 251 OS=Mus musculus OX=10090 GN=Wdr66 PE=1 SV=1	0.828	Down	0.0111158	Wdr66	86.647	3.1	2	3	2	0.944	0.934	0.83	1.07	1.09	1.11	nucleus
Unigene12459_All_Gene.30134	hypothetical protein [Trichomonas vaginalis G3];EAY14091.1 hypothetical protein TVAG_351390 [Trichomonas vaginalis G3]	0.828	Down	0.047684	---	116.49	1.3	1	1	1	0.854	0.857	0.996	1.184	1.065	1.021	plasma membrane
Unigene7961_All_Gene.24432	hypothetical protein TRFO_42024 [Tritrichomonas foetus]	0.828	Down	0.03264	---	59.312	3.3	1	1	1	0.969	0.908	0.816	1.069	1.15	1.033	cytoplasm
Unigene17599_All_Gene.36774	Nucleolar protein 58 OS=Rattus norvegicus OX=10116 GN=Nop58 PE=1 SV=1	0.829	Down	0.048502	Nop58	51.641	20.6	7	10	7	0.896	0.946	0.864	1.102	1.194	0.97	cytoplasm	GO:0000154 rRNA modification; GO:0000447 endonucleolytic cleavage in ITS1 to separate SSU-rRNA from 5.8S rRNA and LSU-rRNA from tricistronic rRNA transcript (SSU-rRNA, 5.8S rRNA, LSU-rRNA); GO:0000460 maturation of 5.8S rRNA; GO:0000462 maturation of SSU-rRNA from tricistronic rRNA transcript (SSU-rRNA, 5.8S rRNA, LSU-rRNA); GO:0000466 maturation of 5.8S rRNA from tricistronic rRNA transcript (SS…	GO:0001650 fibrillar center; GO:0005622 intracellular; GO:0005623 cell; GO:0005634 nucleus; GO:0005654 nucleoplasm; GO:0005730 nucleolus; GO:0005732 small nucleolar ribonucleoprotein complex; GO:0005737 cytoplasm; GO:0005829 cytosol; GO:0015030 Cajal body; GO:0016604 nuclear body; GO:0030684 preribosome; GO:0030686 90S preribosome; GO:0031428 box C/D snoRNP complex; GO:0031974 membrane-enclosed l…	GO:0001085 RNA polymerase II transcription factor binding; GO:0001091 RNA polymerase II general transcription initiation factor binding; GO:0001094 TFIID-class transcription factor complex binding; GO:0001098 basal transcription machinery binding; GO:0001099 basal RNA polymerase II transcription machinery binding; GO:0003676 nucleic acid binding; GO:0003723 RNA binding; GO:0003729 mRNA binding; G…	K14565	NOP58; nucleolar protein 58	map03008 Ribosome biogenesis in eukaryotes	PF08156	NOP5NT (NUC127) domain
Unigene18595_All_Gene.37962	Ras-like protein 1 OS=Physarum polycephalum OX=5791 GN=RAS1 PE=2 SV=1	0.829	Down	0.0056599	RAS1	20.824	35.5	4	5	4	0.932	0.851	0.938	1.064	1.12	1.098	cytoplasm				K04353	RAP1A; Ras-related protein Rap-1A	map04010 MAPK signaling pathway; map04014 Ras signaling pathway; map04015 Rap1 signaling pathway; map04024 cAMP signaling pathway; map04062 Chemokine signaling pathway; map04510 Focal adhesion; map04530 Tight junction; map04611 Platelet activation; map04670 Leukocyte transendothelial migration; map04720 Long-term potentiation; map04722 Neurotrophin signaling pathway; map04934 Cushing syndrome; ma…	PF00071	Ras family
CL1667.Contig3_All_Gene.9870	hypothetical protein [Trichomonas vaginalis G3];EAY14339.1 hypothetical protein TVAG_026600 [Trichomonas vaginalis G3]	0.829	Down	0.046703	---	30.859	5.3	1	2	1	0.893	0.836	0.962	1.05	1.193	1.004	plasma membrane
Unigene713_All_Gene.12991	DnaJ homolog subfamily C member 3 OS=Gallus gallus OX=9031 GN=DNAJC3 PE=2 SV=1	0.83	Down	0.0093025	DNAJC3	59.5	9.4	4	7	4	0.888	0.913	0.916	1.109	1.013	1.152	extracellular				K09523	DNAJC3; DnaJ homolog subfamily C member 3	map04141 Protein processing in endoplasmic reticulum; map05164 Influenza A	PF00226	DnaJ domain
CL1779.Contig8_All_Gene.10320	Ras-related protein Rab-14 OS=Mus musculus OX=10090 GN=Rab14 PE=1 SV=3	0.83	Down	0.0138648	Rab14	22.983	5.4	1	1	1	0.949	0.883	0.865	1.021	1.15	1.078	cytoplasm				K07881	RAB14; Ras-related protein Rab-14	map04152 AMPK signaling pathway	PF00071	Ras family
Unigene10841_All_Gene.28011	Nucleolar protein 58 OS=Dictyostelium discoideum OX=44689 GN=nop58 PE=3 SV=1	0.83	Down	0.0109178	nop58	27.767	7.1	1	1	1	0.863	0.908	0.928	1.075	1.154	1.022	nucleus
Unigene18939_All_Gene.38495	hypothetical protein TRFO_39349 [Tritrichomonas foetus]	0.83	Down	0.0050179	---	34.093	4.4	1	1	1	0.903	0.936	0.865	1.035	1.103	1.121	cytoplasm
Unigene11689_All_Gene.29231	AP-1 complex subunit gamma-1 OS=Mus musculus OX=10090 GN=Ap1g1 PE=1 SV=3	0.831	Down	0.0092351	Ap1g1	82.325	7.5	5	6	5	0.927	0.889	0.896	1.025	1.075	1.163	cytoplasm,nucleus	GO:0000226 microtubule cytoskeleton organization; GO:0001654 eye development; GO:0001910 regulation of leukocyte mediated cytotoxicity; GO:0001912 positive regulation of leukocyte mediated cytotoxicity; GO:0002376 immune system process; GO:0002478 antigen processing and presentation of exogenous peptide antigen; GO:0002495 antigen processing and presentation of peptide antigen via MHC class II; G…	GO:0000139 Golgi membrane; GO:0000323 lytic vacuole; GO:0005622 intracellular; GO:0005623 cell; GO:0005737 cytoplasm; GO:0005764 lysosome; GO:0005765 lysosomal membrane; GO:0005768 endosome; GO:0005773 vacuole; GO:0005774 vacuolar membrane; GO:0005794 Golgi apparatus; GO:0005798 Golgi-associated vesicle; GO:0005802 trans-Golgi network; GO:0005829 cytosol; GO:0005856 cytoskeleton; GO:0012505 endom…	GO:0005215 transporter activity; GO:0005488 binding; GO:0005515 protein binding; GO:0005518 collagen binding; GO:0008022 protein C-terminus binding; GO:0008092 cytoskeletal protein binding; GO:0017016 Ras GTPase binding; GO:0017137 Rab GTPase binding; GO:0019894 kinesin binding; GO:0019899 enzyme binding; GO:0030276 clathrin binding; GO:0030742 GTP-dependent protein binding; GO:0031267 small GTPa…	K12391	AP1G1; AP-1 complex subunit gamma-1	map04142 Lysosome; map05170 Human immunodeficiency virus 1 infection	PF02883	Adaptin C-terminal domain
Unigene9254_All_Gene.25917	Espin OS=Homo sapiens OX=9606 GN=ESPN PE=1 SV=1	0.831	Down	0.0125029	ESPN	52.571	13.4	6	8	6	0.92	0.839	0.932	1.035	1.137	1.068	plasma membrane				K10083	LMAN2L, VIPL; lectin, mannose-binding 2-like		PF03388	Legume-like lectin family
Unigene14097_All_Gene.32272	WAS/WASL-interacting protein family member 3 OS=Rattus norvegicus OX=10116 GN=Wipf3 PE=1 SV=1	0.831	Down	0.0082006	Wipf3	12.836	12.2	1	2	1	0.937	0.856	0.915	1.036	1.086	1.136	cytoplasm
Unigene12919_All_Gene.30814	hypothetical protein TRFO_34717 [Tritrichomonas foetus]	0.831	Down	0.0080367	---	25.098	28.3	5	7	5	0.904	0.882	0.872	1.109	0.991	1.098	cytoplasm
CL1439.Contig2_All_Gene.8921	Ras-related protein Rab-11A OS=Gallus gallus OX=9031 GN=RAB11A PE=2 SV=1	0.831	Down	0.000143327	RAB11A	22.621	43.2	8	16	7	0.903	0.914	0.88	1.078	1.071	1.096	cytoplasm				K07904	RAB11A; Ras-related protein Rab-11A	map04144 Endocytosis; map04961 Endocrine and other factor-regulated calcium reabsorption; map04962 Vasopressin-regulated water reabsorption; map04972 Pancreatic secretion; map05164 Influenza A	PF00071	Ras family
CL1196.Contig1_All_Gene.7913	Calcium/calmodulin-dependent protein kinase type II subunit beta OS=Rattus norvegicus OX=10116 GN=Camk2b PE=1 SV=1	0.831	Down	0.037565	Camk2b	39.479	9.3	2	2	2	0.814	0.895	0.997	1.076	1.124	1.056	cytoplasm				K00871	PHKG; phosphorylase kinase gamma subunit [EC:2.7.11.19]	map04020 Calcium signaling pathway; map04910 Insulin signaling pathway; map04922 Glucagon signaling pathway	PF00069	Protein kinase domain
CL1911.Contig4_All_Gene.11131	Heat shock cognate 71 kDa protein OS=Mus musculus OX=10090 GN=Hspa8 PE=1 SV=1	0.831	Down	0.0085368	Hspa8	72.274	41.9	24	68	1	0.868	0.883	0.953	1.04	1.135	1.077	cytoplasm		GO:0005622 intracellular; GO:0005623 cell; GO:0005737 cytoplasm; GO:0005815 microtubule organizing center; GO:0005829 cytosol; GO:0005856 cytoskeleton; GO:0015630 microtubule cytoskeleton; GO:0031982 vesicle; GO:0043226 organelle; GO:0043227 membrane-bounded organelle; GO:0043228 non-membrane-bounded organelle; GO:0043229 intracellular organelle; GO:0043232 intracellular non-membrane-bounded orga…		K03283	HSPA1s; heat shock 70kDa protein 1/2/6/8	map03040 Spliceosome; map04010 MAPK signaling pathway; map04141 Protein processing in endoplasmic reticulum; map04144 Endocytosis; map04213 Longevity regulating pathway - multiple species; map04612 Antigen processing and presentation; map04915 Estrogen signaling pathway; map05134 Legionellosis; map05145 Toxoplasmosis; map05162 Measles
Unigene15491_All_Gene.33980	Probable manganese-transporting ATPase catp-8 OS=Caenorhabditis elegans OX=6239 GN=catp-8 PE=3 SV=3	0.831	Down	0.0197758	catp-8	130.95	4.6	4	5	4	0.868	0.952	0.867	1.006	1.08	1.148	plasma membrane	GO:0000003 reproduction; GO:0001709 cell fate determination; GO:0006810 transport; GO:0006811 ion transport; GO:0006812 cation transport; GO:0006816 calcium ion transport; GO:0006873 cellular ion homeostasis; GO:0006874 cellular calcium ion homeostasis; GO:0006875 cellular metal ion homeostasis; GO:0006950 response to stress; GO:0007154 cell communication; GO:0007275 multicellular organism develo…	GO:0005622 intracellular; GO:0005623 cell; GO:0005737 cytoplasm; GO:0005783 endoplasmic reticulum; GO:0005886 plasma membrane; GO:0005887 integral component of plasma membrane; GO:0012505 endomembrane system; GO:0016020 membrane; GO:0016021 integral component of membrane; GO:0031224 intrinsic component of membrane; GO:0031226 intrinsic component of plasma membrane; GO:0043226 organelle; GO:004322…	GO:0003824 catalytic activity; GO:0005215 transporter activity; GO:0005388 calcium transmembrane transporter activity, phosphorylative mechanism; GO:0008324 cation transmembrane transporter activity; GO:0015075 ion transmembrane transporter activity; GO:0015085 calcium ion transmembrane transporter activity; GO:0015318 inorganic molecular entity transmembrane transporter activity; GO:0015399 prim…	K14950	ATP13A1, SPF1; manganese-transporting P-type ATPase [EC:7.2.2.-]		PF00702	haloacid dehalogenase-like hydrolase
Unigene2398_All_Gene.15258	Dihydropyrimidine dehydrogenase [NADP(+)] OS=Sus scrofa OX=9823 GN=DPYD PE=1 SV=1	0.831	Down	0.0023626	DPYD	82.706	12.2	8	8	8	0.876	0.915	0.878	1.092	1.022	1.097	plasma membrane	GO:0006139 nucleobase-containing compound metabolic process; GO:0006206 pyrimidine nucleobase metabolic process; GO:0006208 pyrimidine nucleobase catabolic process; GO:0006212 uracil catabolic process; GO:0006725 cellular aromatic compound metabolic process; GO:0006807 nitrogen compound metabolic process; GO:0007154 cell communication; GO:0008152 metabolic process; GO:0009056 catabolic process; G…	GO:0005622 intracellular; GO:0005623 cell; GO:0005737 cytoplasm; GO:0009507 chloroplast; GO:0009532 plastid stroma; GO:0009536 plastid; GO:0009570 chloroplast stroma; GO:0043226 organelle; GO:0043227 membrane-bounded organelle; GO:0043229 intracellular organelle; GO:0043231 intracellular membrane-bounded organelle;	GO:0003824 catalytic activity; GO:0003954 NADH dehydrogenase activity; GO:0005488 binding; GO:0016491 oxidoreductase activity; GO:0016627 oxidoreductase activity, acting on the CH-CH group of donors; GO:0016628 oxidoreductase activity, acting on the CH-CH group of donors, NAD or NADP as acceptor; GO:0016651 oxidoreductase activity, acting on NAD(P)H; GO:0017113 dihydropyrimidine dehydrogenase (NA…	K00207	DPYD; dihydropyrimidine dehydrogenase (NADP+) [EC:1.3.1.2]	map00240 Pyrimidine metabolism; map00410 beta-Alanine metabolism; map00770 Pantothenate and CoA biosynthesis; map00983 Drug metabolism - other enzymes; map01100 Metabolic pathways	PF07992; PF00037	Pyridine nucleotide-disulphide oxidoreductase; 4Fe-4S binding domain
Unigene11239_All_Gene.28722	Probable ubiquitin carboxyl-terminal hydrolase FAF OS=Drosophila melanogaster OX=7227 GN=faf PE=1 SV=2	0.832	Down	0.027137	faf	67.72	2.4	1	1	1	0.897	0.974	0.847	1.161	1.026	1.08	cytoplasm				K11838	USP7, UBP15; ubiquitin carboxyl-terminal hydrolase 7 [EC:3.4.19.12]	map04068 FoxO signaling pathway; map05169 Epstein-Barr virus infection; map05203 Viral carcinogenesis
Unigene14373_All_Gene.32677	Vacuolar protein-sorting-associated protein 25 OS=Xenopus laevis OX=8355 GN=vps25 PE=2 SV=1	0.832	Down	0.013939	vps25	21.522	15.2	2	3	2	0.932	0.878	0.939	1.019	1.145	1.142	cytoplasm,nucleus	GO:0000003 reproduction; GO:0000578 embryonic axis specification; GO:0001894 tissue homeostasis; GO:0001932 regulation of protein phosphorylation; GO:0001933 negative regulation of protein phosphorylation; GO:0002009 morphogenesis of an epithelium; GO:0002165 instar larval or pupal development; GO:0003002 regionalization; GO:0003006 developmental process involved in reproduction; GO:0006403 RNA l…	GO:0000814 ESCRT II complex; GO:0005622 intracellular; GO:0005623 cell; GO:0005634 nucleus; GO:0005654 nucleoplasm; GO:0005737 cytoplasm; GO:0005768 endosome; GO:0005829 cytosol; GO:0010008 endosome membrane; GO:0012505 endomembrane system; GO:0016020 membrane; GO:0031090 organelle membrane; GO:0031410 cytoplasmic vesicle; GO:0031974 membrane-enclosed lumen; GO:0031981 nuclear lumen; GO:0031982 v…	GO:0005198 structural molecule activity; GO:0005488 binding; GO:0005515 protein binding; GO:0042802 identical protein binding; GO:0042803 protein homodimerization activity; GO:0046983 protein dimerization activity; GO:0047485 protein N-terminus binding;	K12189	VPS25, EAP20; ESCRT-II complex subunit VPS25	map04144 Endocytosis
Unigene8653_All_Gene.25335	Testicular acid phosphatase OS=Mus musculus OX=10090 GN=Acp4 PE=1 SV=2	0.832	Down	0.0054603	Acp4	44.05	19.4	5	6	5	0.925	0.888	0.913	1.038	1.156	1.083	extracellular				K14395	ACP6; lysophosphatidic acid phosphatase type 6 [EC:3.1.3.2]
Unigene11664_All_Gene.29201	Dolichyl-phosphate beta-glucosyltransferase ALG5C OS=Trichomonas vaginalis OX=5722 GN=ALG5C PE=1 SV=1	0.832	Down	0.0065647	ALG5C	38.449	3	1	1	1	0.927	0.922	0.854	1.044	1.132	1.074	endoplasmic reticulum	GO:0001667 ameboidal-type cell migration; GO:0001703 gastrulation with mouth forming first; GO:0001704 formation of primary germ layer; GO:0001707 mesoderm formation; GO:0003002 regionalization; GO:0006464 cellular protein modification process; GO:0006486 protein glycosylation; GO:0006487 protein N-linked glycosylation; GO:0006488 dolichol-linked oligosaccharide biosynthetic process; GO:0006490 o…	GO:0005622 intracellular; GO:0005623 cell; GO:0005737 cytoplasm; GO:0005783 endoplasmic reticulum; GO:0005789 endoplasmic reticulum membrane; GO:0012505 endomembrane system; GO:0016020 membrane; GO:0016021 integral component of membrane; GO:0030176 integral component of endoplasmic reticulum membrane; GO:0031224 intrinsic component of membrane; GO:0031227 intrinsic component of endoplasmic reticu…	GO:0003824 catalytic activity; GO:0004576 oligosaccharyl transferase activity; GO:0004581 dolichyl-phosphate beta-glucosyltransferase activity; GO:0008194 UDP-glycosyltransferase activity; GO:0016740 transferase activity; GO:0016757 transferase activity, transferring glycosyl groups; GO:0016758 transferase activity, transferring hexosyl groups; GO:0035251 UDP-glucosyltransferase activity; GO:0046…	K00729	ALG5; dolichyl-phosphate beta-glucosyltransferase [EC:2.4.1.117]	map00510 N-Glycan biosynthesis; map01100 Metabolic pathways
Unigene15910_All_Gene.34632	Phosphatidylinositol 3-kinase catalytic subunit type 3 OS=Homo sapiens OX=9606 GN=PIK3C3 PE=1 SV=1	0.832	Down	0.041075	PIK3C3	100.06	3.3	2	2	2	0.968	0.873	0.855	1.012	1.185	1.044	peroxisome				K00914	PIK3C3, VPS34; phosphatidylinositol 3-kinase [EC:2.7.1.137]	map00562 Inositol phosphate metabolism; map01100 Metabolic pathways; map04070 Phosphatidylinositol signaling system; map04136 Autophagy - other; map04140 Autophagy - animal; map04145 Phagosome; map04371 Apelin signaling pathway; map05131 Shigellosis; map05152 Tuberculosis; map05167 Kaposi sarcoma-associated herpesvirus infection	PF00792	Phosphoinositide 3-kinase C2
CL199.Contig2_All_Gene.2317	Ras-related protein Rab-6.2 OS=Caenorhabditis elegans OX=6239 GN=rab-6.2 PE=3 SV=1	0.833	Down	0.048258	rab-6.2	22.259	30.9	5	11	1	0.892	0.975	0.833	1.008	1.178	1.055	cytoplasm	GO:0006605 protein targeting; GO:0006623 protein targeting to vacuole; GO:0006810 transport; GO:0006886 intracellular protein transport; GO:0006892 post-Golgi vesicle-mediated transport; GO:0006895 Golgi to endosome transport; GO:0006897 endocytosis; GO:0007034 vacuolar transport; GO:0008104 protein localization; GO:0015031 protein transport; GO:0015833 peptide transport; GO:0016192 vesicle-media…	GO:0005622 intracellular; GO:0005623 cell; GO:0005737 cytoplasm; GO:0005768 endosome; GO:0005769 early endosome; GO:0005770 late endosome; GO:0005886 plasma membrane; GO:0012505 endomembrane system; GO:0016020 membrane; GO:0030139 endocytic vesicle; GO:0031410 cytoplasmic vesicle; GO:0031982 vesicle; GO:0043226 organelle; GO:0043227 membrane-bounded organelle; GO:0043229 intracellular organelle; …	GO:0003824 catalytic activity; GO:0003924 GTPase activity; GO:0016462 pyrophosphatase activity; GO:0016787 hydrolase activity; GO:0016817 hydrolase activity, acting on acid anhydrides; GO:0016818 hydrolase activity, acting on acid anhydrides, in phosphorus-containing anhydrides; GO:0017111 nucleoside-triphosphatase activity;	K07890	RAB21; Ras-related protein Rab-21		PF00071	Ras family
Unigene15974_All_Gene.34713	hypothetical protein TRFO_25810 [Tritrichomonas foetus]	0.833	Down	0.031201	---	24.515	11.7	2	2	2	0.944	0.871	0.884	1.061	1.182	0.997	cytoplasm
Unigene15673_All_Gene.34330	Exportin-2 OS=Mus musculus OX=10090 GN=Cse1l PE=1 SV=1	0.833	Down	0.022501	Cse1l	106.65	2.4	2	4	2	0.85	0.924	0.938	1.014	1.164	1.077	cytoplasm	GO:0006606 protein import into nucleus; GO:0006611 protein export from nucleus; GO:0006810 transport; GO:0006886 intracellular protein transport; GO:0006913 nucleocytoplasmic transport; GO:0006915 apoptotic process; GO:0007589 body fluid secretion; GO:0008104 protein localization; GO:0008219 cell death; GO:0008283 cell population proliferation; GO:0009987 cellular process; GO:0012501 programmed c…	GO:0005622 intracellular; GO:0005623 cell; GO:0005634 nucleus; GO:0005635 nuclear envelope; GO:0005654 nucleoplasm; GO:0005737 cytoplasm; GO:0005829 cytosol; GO:0005911 cell-cell junction; GO:0009506 plasmodesma; GO:0012505 endomembrane system; GO:0016020 membrane; GO:0016021 integral component of membrane; GO:0030054 cell junction; GO:0031224 intrinsic component of membrane; GO:0031967 organelle…	GO:0000166 nucleotide binding; GO:0001882 nucleoside binding; GO:0001883 purine nucleoside binding; GO:0005049 nuclear export signal receptor activity; GO:0005488 binding; GO:0005525 GTP binding; GO:0017076 purine nucleotide binding; GO:0019001 guanyl nucleotide binding; GO:0032549 ribonucleoside binding; GO:0032550 purine ribonucleoside binding; GO:0032553 ribonucleotide binding; GO:0032555 puri…	K18423	CSE1, CAS, XPO2; exportin-2 (importin alpha re-exporter)
CL1086.Contig2_All_Gene.7445	Actin OS=Entamoeba histolytica OX=5759 PE=2 SV=1	1.201	Up	0.00174486	---	44.947	62.6	24	174	24	1.078	1.105	1.109	0.956	0.892	0.892	mitochondria	GO:0006810 transport; GO:0006897 endocytosis; GO:0006909 phagocytosis; GO:0006996 organelle organization; GO:0007010 cytoskeleton organization; GO:0009987 cellular process; GO:0016043 cellular component organization; GO:0016192 vesicle-mediated transport; GO:0051179 localization; GO:0051234 establishment of localization; GO:0071840 cellular component organization or biogenesis; GO:0098657 import …	GO:0005622 intracellular; GO:0005623 cell; GO:0005856 cytoskeleton; GO:0015629 actin cytoskeleton; GO:0043226 organelle; GO:0043228 non-membrane-bounded organelle; GO:0043229 intracellular organelle; GO:0043232 intracellular non-membrane-bounded organelle;	GO:0005198 structural molecule activity; GO:0005200 structural constituent of cytoskeleton; GO:0005488 binding; GO:0005515 protein binding; GO:0008092 cytoskeletal protein binding; GO:0017022 myosin binding;	K05692	ACTB_G1; actin beta/gamma 1	map04015 Rap1 signaling pathway; map04145 Phagosome; map04210 Apoptosis; map04390 Hippo signaling pathway; map04391 Hippo signaling pathway - fly; map04510 Focal adhesion; map04520 Adherens junction; map04530 Tight junction; map04611 Platelet activation; map04670 Leukocyte transendothelial migration; map04714 Thermogenesis; map04745 Phototransduction - fly; map04810 Regulation of actin cytoskelet…
CL1661.Contig1_All_Gene.9816	Receptor expression-enhancing protein 4 OS=Rattus norvegicus OX=10116 GN=Reep4 PE=1 SV=1	1.202	Up	0.033061	Reep4	15.196	20.5	3	7	3	1.156	1.135	1.051	0.931	0.845	1.005	mitochondria				K17279	REEP5_6; receptor expression-enhancing protein 5/6
CL1038.Contig2_All_Gene.7203	DNA ligase 1 OS=Dictyostelium discoideum OX=44689 GN=lig1 PE=3 SV=1	1.204	Up	0.0135846	lig1	107.65	13.4	11	12	11	1.052	1.128	1.106	0.95	0.84	0.939	nucleus				K03254	EIF3A; translation initiation factor 3 subunit A	map03013 RNA transport
CL1280.Contig1_All_Gene.8287	Prefoldin subunit 3 OS=Mus musculus OX=10090 GN=Vbp1 PE=1 SV=2	1.207	Up	0.0163584	Vbp1	20.983	39.5	6	6	6	1.066	1.192	1.089	0.945	0.962	0.866	cytoplasm	GO:0000003 reproduction; GO:0000212 meiotic spindle organization; GO:0000226 microtubule cytoskeleton organization; GO:0000278 mitotic cell cycle; GO:0000280 nuclear division; GO:0006996 organelle organization; GO:0007010 cytoskeleton organization; GO:0007017 microtubule-based process; GO:0007021 tubulin complex assembly; GO:0007049 cell cycle; GO:0007051 spindle organization; GO:0007052 mitotic …	GO:0005622 intracellular; GO:0005623 cell; GO:0005634 nucleus; GO:0005737 cytoplasm; GO:0005829 cytosol; GO:0005844 polysome; GO:0016272 prefoldin complex; GO:0032991 protein-containing complex; GO:0043226 organelle; GO:0043227 membrane-bounded organelle; GO:0043229 intracellular organelle; GO:0043231 intracellular membrane-bounded organelle; GO:1990904 ribonucleoprotein complex;	GO:0005488 binding; GO:0005515 protein binding; GO:0008092 cytoskeletal protein binding; GO:0015631 tubulin binding; GO:0048487 beta-tubulin binding;
CL73.Contig7_All_Gene.1245	Vitellogenin-2 OS=Gallus gallus OX=9031 GN=VTG2 PE=1 SV=1	1.208	Up	0.041479	VTG2	77.013	7.4	3	4	3	1.131	1.073	1.093	0.888	1.02	0.822	cytoplasm
CL7.Contig28_All_Gene.260	Kinase D-interacting substrate of 220 kDa OS=Homo sapiens OX=9606 GN=KIDINS220 PE=1 SV=3	1.209	Up	0.00072055	KIDINS220	28.095	3.2	1	2	1	1.132	1.075	1.114	0.917	0.894	0.936	cytoplasm				K15503	ANKRD44; serine/threonine-protein phosphatase 6 regulatory ankyrin repeat subunit B
Unigene18989_All_Gene.38558	hypothetical protein TRFO_33086 [Tritrichomonas foetus]	1.209	Up	0.023103	---	25.012	24.4	5	6	5	1.078	1.12	1.087	0.937	0.815	0.966	cytoplasm
Unigene975_All_Gene.13285	E3 ubiquitin-protein ligase ARIH2 OS=Mus musculus OX=10090 GN=Arih2 PE=1 SV=1	1.209	Up	0.049624	Arih2	85.536	6.1	4	4	4	1.016	1.157	1.174	1.007	0.845	0.916	cytoplasm	GO:0000209 protein polyubiquitination; GO:0006464 cellular protein modification process; GO:0006807 nitrogen compound metabolic process; GO:0008152 metabolic process; GO:0009893 positive regulation of metabolic process; GO:0009894 regulation of catabolic process; GO:0009896 positive regulation of catabolic process; GO:0009987 cellular process; GO:0010604 positive regulation of macromolecule metab…	GO:0000151 ubiquitin ligase complex; GO:0005622 intracellular; GO:0005623 cell; GO:0005737 cytoplasm; GO:0032991 protein-containing complex; GO:1902494 catalytic complex; GO:1990234 transferase complex;	GO:0003824 catalytic activity; GO:0004842 ubiquitin-protein transferase activity; GO:0005488 binding; GO:0005515 protein binding; GO:0016740 transferase activity; GO:0019787 ubiquitin-like protein transferase activity; GO:0019899 enzyme binding; GO:0031624 ubiquitin conjugating enzyme binding; GO:0044390 ubiquitin-like protein conjugating enzyme binding; GO:0061630 ubiquitin protein ligase activi…	K11968	ARIH1; ariadne-1 [EC:2.3.2.31]		PF01485	IBR domain
CL611.Contig1_All_Gene.5025	Myosin-2 heavy chain OS=Dictyostelium discoideum OX=44689 GN=mhcA PE=1 SV=3	1.211	Up	0.0057203	mhcA	165.36	35.4	37	44	32	1.074	1.161	1.097	0.959	0.874	0.919	cytoplasm
Unigene12534_All_Gene.30269	Protein phosphatase 2A catalytic subunit B OS=Dictyostelium discoideum OX=44689 GN=pho2B PE=1 SV=1	1.211	Up	0.019764	pho2B	36.056	20.4	6	9	5	1.095	1.116	1.141	0.923	0.842	1.002	cytoplasm				K15423	PPP4C; serine/threonine-protein phosphatase 4 catalytic subunit [EC:3.1.3.16]	map04922 Glucagon signaling pathway	PF00149	Calcineurin-like phosphoesterase
Unigene19002_All_Gene.38575	14-3-3 protein 3 (Fragment) OS=Entamoeba histolytica OX=5759 PE=2 SV=1	1.212	Up	0.037861	---	27.49	57.1	15	54	14	1.042	1.138	1.136	0.987	0.815	0.933	cytoskeleton				K06630	YWHAE; 14-3-3 protein epsilon	map04110 Cell cycle; map04114 Oocyte meiosis; map04151 PI3K-Akt signaling pathway; map04390 Hippo signaling pathway; map04391 Hippo signaling pathway - fly; map04621 NOD-like receptor signaling pathway; map04722 Neurotrophin signaling pathway; map05160 Hepatitis C; map05203 Viral carcinogenesis	PF00244	14-3-3 protein
Unigene14368_All_Gene.32672	Profilin A [Tritrichomonas foetus]	1.213	Up	0.035542	---	12.836	79.8	9	73	3	1.05	1.148	1.169	0.965	0.83	0.98	cytoplasm							PF00235	Profilin
Unigene418_All_Gene.12619	40S ribosomal protein S5 OS=Bos taurus OX=9913 GN=RPS5 PE=2 SV=3	1.216	Up	0.0166963	RPS5	35.794	48.8	12	24	12	1.095	1.088	1.201	0.915	0.873	0.994	cytoplasm	GO:0000122 negative regulation of transcription by RNA polymerase II; GO:0002682 regulation of immune system process; GO:0002684 positive regulation of immune system process; GO:0002831 regulation of response to biotic stimulus; GO:0002833 positive regulation of response to biotic stimulus; GO:0003008 system process; GO:0006082 organic acid metabolic process; GO:0006355 regulation of transcriptio…	GO:0005622 intracellular; GO:0005623 cell; GO:0005634 nucleus; GO:0005737 cytoplasm; GO:0005739 mitochondrion; GO:0005777 peroxisome; GO:0005782 peroxisomal matrix; GO:0005829 cytosol; GO:0009507 chloroplast; GO:0009536 plastid; GO:0031907 microbody lumen; GO:0031974 membrane-enclosed lumen; GO:0042579 microbody; GO:0043226 organelle; GO:0043227 membrane-bounded organelle; GO:0043229 intracellula…	GO:0000166 nucleotide binding; GO:0003712 transcription coregulator activity; GO:0003714 transcription corepressor activity; GO:0003824 catalytic activity; GO:0005488 binding; GO:0005515 protein binding; GO:0016491 oxidoreductase activity; GO:0016638 oxidoreductase activity, acting on the CH-NH2 group of donors; GO:0016639 oxidoreductase activity, acting on the CH-NH2 group of donors, NAD or NADP…	K18258	CRYM; thiomorpholine-carboxylate dehydrogenase [EC:1.5.1.25]
Unigene9715_All_Gene.26799	60S ribosomal protein L15 OS=Rattus norvegicus OX=10116 GN=Rpl15 PE=1 SV=2	1.216	Up	0.003035	Rpl15	24.166	21.4	3	15	3	1.092	1.149	1.096	0.953	0.872	0.919	mitochondria	GO:0000184 nuclear-transcribed mRNA catabolic process, nonsense-mediated decay; GO:0000956 nuclear-transcribed mRNA catabolic process; GO:0002181 cytoplasmic translation; GO:0006139 nucleobase-containing compound metabolic process; GO:0006401 RNA catabolic process; GO:0006402 mRNA catabolic process; GO:0006412 translation; GO:0006413 translational initiation; GO:0006518 peptide metabolic process;…	GO:0005622 intracellular; GO:0005623 cell; GO:0005634 nucleus; GO:0005730 nucleolus; GO:0005737 cytoplasm; GO:0005829 cytosol; GO:0005840 ribosome; GO:0015934 large ribosomal subunit; GO:0022625 cytosolic large ribosomal subunit; GO:0022626 cytosolic ribosome; GO:0030016 myofibril; GO:0030017 sarcomere; GO:0031672 A band; GO:0031974 membrane-enclosed lumen; GO:0031981 nuclear lumen; GO:0032991 pr…	GO:0003676 nucleic acid binding; GO:0003723 RNA binding; GO:0003735 structural constituent of ribosome; GO:0005198 structural molecule activity; GO:0005488 binding; GO:0097159 organic cyclic compound binding; GO:1901363 heterocyclic compound binding;	K02877	RP-L15e, RPL15; large subunit ribosomal protein L15e	map03010 Ribosome
CL727.Contig1_All_Gene.5664	Eukaryotic translation initiation factor 3 subunit D OS=Anopheles gambiae OX=7165 GN=eIF3-S7 PE=3 SV=3	1.217	Up	0.0184617	eIF3-S7	49.382	2.7	1	1	1	1.106	1.156	1.08	0.968	0.831	0.947	cytoplasm	GO:0001732 formation of cytoplasmic translation initiation complex; GO:0002181 cytoplasmic translation; GO:0002183 cytoplasmic translational initiation; GO:0002191 cap-dependent translational initiation; GO:0006412 translation; GO:0006413 translational initiation; GO:0006417 regulation of translation; GO:0006446 regulation of translational initiation; GO:0006464 cellular protein modification proc…	GO:0005622 intracellular; GO:0005623 cell; GO:0005634 nucleus; GO:0005635 nuclear envelope; GO:0005654 nucleoplasm; GO:0005737 cytoplasm; GO:0005783 endoplasmic reticulum; GO:0005789 endoplasmic reticulum membrane; GO:0005813 centrosome; GO:0005815 microtubule organizing center; GO:0005829 cytosol; GO:0005852 eukaryotic translation initiation factor 3 complex; GO:0005856 cytoskeleton; GO:0005911 …	GO:0000339 RNA cap binding; GO:0003676 nucleic acid binding; GO:0003723 RNA binding; GO:0003729 mRNA binding; GO:0003743 translation initiation factor activity; GO:0003824 catalytic activity; GO:0004721 phosphoprotein phosphatase activity; GO:0004722 protein serine/threonine phosphatase activity; GO:0005488 binding; GO:0005515 protein binding; GO:0008135 translation factor activity, RNA binding; …
Unigene10164_All_Gene.27310	AP-1 complex subunit mu OS=Dictyostelium discoideum OX=44689 GN=apm1 PE=1 SV=1	1.218	Up	0.02636	apm1	42.938	14.5	4	5	3	1.105	1.18	1.033	0.847	0.981	0.896	cytoplasm	GO:0006605 protein targeting; GO:0006622 protein targeting to lysosome; GO:0006623 protein targeting to vacuole; GO:0006725 cellular aromatic compound metabolic process; GO:0006726 eye pigment biosynthetic process; GO:0006727 ommochrome biosynthetic process; GO:0006807 nitrogen compound metabolic process; GO:0006810 transport; GO:0006886 intracellular protein transport; GO:0006887 exocytosis; GO:…	GO:0000323 lytic vacuole; GO:0005622 intracellular; GO:0005623 cell; GO:0005737 cytoplasm; GO:0005764 lysosome; GO:0005768 endosome; GO:0005773 vacuole; GO:0012505 endomembrane system; GO:0016020 membrane; GO:0030117 membrane coat; GO:0030119 AP-type membrane coat adaptor complex; GO:0030123 AP-3 adaptor complex; GO:0031201 SNARE complex; GO:0031410 cytoplasmic vesicle; GO:0031982 vesicle; GO:003…	GO:0005215 transporter activity; GO:0005488 binding; GO:0005515 protein binding; GO:0017016 Ras GTPase binding; GO:0017137 Rab GTPase binding; GO:0019899 enzyme binding; GO:0030276 clathrin binding; GO:0031267 small GTPase binding; GO:0051020 GTPase binding;	K11826	AP2M1; AP-2 complex subunit mu-1	map04144 Endocytosis; map04721 Synaptic vesicle cycle; map04961 Endocrine and other factor-regulated calcium reabsorption; map05016 Huntington disease
CL666.Contig2_All_Gene.5317	60S ribosomal protein L4 OS=Caenorhabditis elegans OX=6239 GN=rpl-4 PE=1 SV=3	1.222	Up	0.044896	rpl-4	45.775	41.9	18	30	18	1.028	1.189	1.157	0.974	0.825	0.963	mitochondria	GO:0000184 nuclear-transcribed mRNA catabolic process, nonsense-mediated decay; GO:0000956 nuclear-transcribed mRNA catabolic process; GO:0001558 regulation of cell growth; GO:0002181 cytoplasmic translation; GO:0003360 brainstem development; GO:0006139 nucleobase-containing compound metabolic process; GO:0006401 RNA catabolic process; GO:0006402 mRNA catabolic process; GO:0006412 translation; GO…	GO:0005618 cell wall; GO:0005622 intracellular; GO:0005623 cell; GO:0005634 nucleus; GO:0005730 nucleolus; GO:0005737 cytoplasm; GO:0005773 vacuole; GO:0005774 vacuolar membrane; GO:0005783 endoplasmic reticulum; GO:0005791 rough endoplasmic reticulum; GO:0005829 cytosol; GO:0005840 ribosome; GO:0005844 polysome; GO:0005886 plasma membrane; GO:0005911 cell-cell junction; GO:0009506 plasmodesma; G…	GO:0003676 nucleic acid binding; GO:0003723 RNA binding; GO:0003729 mRNA binding; GO:0003735 structural constituent of ribosome; GO:0005198 structural molecule activity; GO:0005488 binding; GO:0008097 5S rRNA binding; GO:0019843 rRNA binding; GO:0097159 organic cyclic compound binding; GO:1901363 heterocyclic compound binding;	K02930	RP-L4e, RPL4; large subunit ribosomal protein L4e	map03010 Ribosome	PF14374	60S ribosomal protein L4 C-terminal domain
Unigene18568_All_Gene.37918	Lysophospholipid acyltransferase LPCAT4 OS=Mus musculus OX=10090 GN=Lpcat4 PE=1 SV=1	1.222	Up	0.048581	Lpcat4	80.282	20.4	14	17	14	1.076	1.145	1.159	0.963	0.8	1.002	cytoplasm							PF00120	Glutamine synthetase, catalytic domain
Unigene12437_All_Gene.30092	hypothetical protein TRFO_22278 [Tritrichomonas foetus]	1.223	Up	0.029625	---	75.061	1.6	1	1	1	0.995	1.21	1.138	0.911	0.887	0.936	cytoplasm
Unigene192_All_Gene.12257	Cystathionine gamma-lyase OS=Dictyostelium discoideum OX=44689 GN=cysA PE=1 SV=1	1.224	Up	0.021263	cysA	41.707	29.2	9	19	9	1.204	1.024	1.112	0.89	0.877	0.961	cytoplasm				K01758	CTH; cystathionine gamma-lyase [EC:4.4.1.1]	map00260 Glycine, serine and threonine metabolism; map00270 Cysteine and methionine metabolism; map00450 Selenocompound metabolism; map01100 Metabolic pathways; map01230 Biosynthesis of amino acids	PF01053	Cys/Met metabolism PLP-dependent enzyme
Unigene11409_All_Gene.28934	60S ribosomal protein L27 OS=Tetrahymena thermophila OX=5911 GN=RPL27 PE=1 SV=1	1.225	Up	0.02638	RPL27	16.278	30.9	5	5	2	1.027	1.2	1.121	0.892	0.863	0.979	mitochondria	GO:0000184 nuclear-transcribed mRNA catabolic process, nonsense-mediated decay; GO:0000956 nuclear-transcribed mRNA catabolic process; GO:0002181 cytoplasmic translation; GO:0002262 myeloid cell homeostasis; GO:0002376 immune system process; GO:0002520 immune system development; GO:0006139 nucleobase-containing compound metabolic process; GO:0006364 rRNA processing; GO:0006396 RNA processing; GO:…	GO:0005622 intracellular; GO:0005623 cell; GO:0005737 cytoplasm; GO:0005783 endoplasmic reticulum; GO:0005789 endoplasmic reticulum membrane; GO:0005791 rough endoplasmic reticulum; GO:0005829 cytosol; GO:0005840 ribosome; GO:0005844 polysome; GO:0012505 endomembrane system; GO:0015934 large ribosomal subunit; GO:0016020 membrane; GO:0022625 cytosolic large ribosomal subunit; GO:0022626 cytosolic…	GO:0003735 structural constituent of ribosome; GO:0005198 structural molecule activity;	K02901	RP-L27e, RPL27; large subunit ribosomal protein L27e	map03010 Ribosome
Unigene9311_All_Gene.26047	GTP-binding nuclear protein Ran OS=Xenopus laevis OX=8355 GN=ran PE=1 SV=2	1.226	Up	0.036816	ran	23.824	18.6	4	9	3	1.071	1.163	1.084	1.017	0.839	0.85	cytoplasm	GO:0000003 reproduction; GO:0003006 developmental process involved in reproduction; GO:0007275 multicellular organism development; GO:0007276 gamete generation; GO:0007281 germ cell development; GO:0007292 female gamete generation; GO:0009790 embryo development; GO:0009792 embryo development ending in birth or egg hatching; GO:0009987 cellular process; GO:0019953 sexual reproduction; GO:0022412 c…		GO:0005488 binding; GO:0005515 protein binding;	K07936	RAN; GTP-binding nuclear protein Ran	map03008 Ribosome biogenesis in eukaryotes; map03013 RNA transport; map05166 Human T-cell leukemia virus 1 infection	PF00071	Ras family
CL207.Contig11_All_Gene.2351	Ankyrin-3 OS=Homo sapiens OX=9606 GN=ANK3 PE=1 SV=3	1.227	Up	0.048641	ANK3	65.179	5.7	4	6	4	1.155	1	1.186	0.886	0.841	0.996	plasma membrane
Unigene6267_All_Gene.21566	Kinase D-interacting substrate of 220 kDa OS=Rattus norvegicus OX=10116 GN=Kidins220 PE=1 SV=2	1.227	Up	0.040765	Kidins220	13.77	10.5	1	1	1	1.093	1.161	1.107	0.969	0.794	0.976	cytoplasm				K15503	ANKRD44; serine/threonine-protein phosphatase 6 regulatory ankyrin repeat subunit B
Unigene9991_All_Gene.27129	Eukaryotic translation initiation factor 5A OS=Spodoptera frugiperda OX=7108 GN=eIF-5A PE=1 SV=1	1.232	Up	0.047245	eIF-5A	17.405	50.3	7	16	7	1.105	1.182	1.03	0.909	0.988	0.796	cytoplasm	GO:0006412 translation; GO:0006413 translational initiation; GO:0006518 peptide metabolic process; GO:0006807 nitrogen compound metabolic process; GO:0008152 metabolic process; GO:0008360 regulation of cell shape; GO:0009058 biosynthetic process; GO:0009059 macromolecule biosynthetic process; GO:0009893 positive regulation of metabolic process; GO:0009987 cellular process; GO:0010467 gene express…	GO:0005622 intracellular; GO:0005623 cell; GO:0005737 cytoplasm;	GO:0003676 nucleic acid binding; GO:0003723 RNA binding; GO:0003743 translation initiation factor activity; GO:0005488 binding; GO:0008135 translation factor activity, RNA binding; GO:0097159 organic cyclic compound binding; GO:1901363 heterocyclic compound binding;	K03263	EIF5A; translation initiation factor 5A		PF01287	Eukaryotic elongation factor 5A hypusine, DNA-binding OB fold
Unigene15442_All_Gene.33891	Ubiquitin-conjugating enzyme E2 2 OS=Dictyostelium discoideum OX=44689 GN=ubc2 PE=3 SV=2	1.233	Up	0.009781	ubc2	17.223	21.6	2	2	2	1.098	1.166	1.097	0.918	0.841	0.967	mitochondria	GO:0000003 reproduction; GO:0000209 protein polyubiquitination; GO:0003006 developmental process involved in reproduction; GO:0006139 nucleobase-containing compound metabolic process; GO:0006259 DNA metabolic process; GO:0006281 DNA repair; GO:0006325 chromatin organization; GO:0006464 cellular protein modification process; GO:0006508 proteolysis; GO:0006511 ubiquitin-dependent protein catabolic …	GO:0000151 ubiquitin ligase complex; GO:0000228 nuclear chromosome; GO:0000785 chromatin; GO:0000790 nuclear chromatin; GO:0000792 heterochromatin; GO:0005622 intracellular; GO:0005623 cell; GO:0005634 nucleus; GO:0005694 chromosome; GO:0005737 cytoplasm; GO:0031371 ubiquitin conjugating enzyme complex; GO:0031974 membrane-enclosed lumen; GO:0031981 nuclear lumen; GO:0032991 protein-containing co…	GO:0003824 catalytic activity; GO:0004842 ubiquitin-protein transferase activity; GO:0005488 binding; GO:0005515 protein binding; GO:0016740 transferase activity; GO:0019787 ubiquitin-like protein transferase activity; GO:0019899 enzyme binding; GO:0031625 ubiquitin protein ligase binding; GO:0044389 ubiquitin-like protein ligase binding; GO:0061630 ubiquitin protein ligase activity; GO:0061659 u…	K10573	UBE2A, UBC2, RAD6A; ubiquitin-conjugating enzyme E2 A [EC:2.3.2.23]	map04120 Ubiquitin mediated proteolysis	PF00179	Ubiquitin-conjugating enzyme
CL645.Contig8_All_Gene.5226	Inositol-3-phosphate synthase 1-A OS=Xenopus laevis OX=8355 GN=isyna1-a PE=2 SV=1	1.233	Up	0.0139561	isyna1-a	56.559	21.7	9	20	2	1.079	1.193	1.082	0.974	0.888	0.858	cytoplasm				K01858	INO1, ISYNA1; myo-inositol-1-phosphate synthase [EC:5.5.1.4]	map00562 Inositol phosphate metabolism; map01100 Metabolic pathways
CL422.Contig5_All_Gene.3792	Myb-like protein X OS=Dictyostelium discoideum OX=44689 GN=mybX PE=3 SV=1	1.234	Up	0.047235	mybX	74.333	1.4	1	1	1	1.113	1.047	1.208	0.939	0.803	0.988	cytoplasm
Unigene2364_All_Gene.15201	Digestive cysteine proteinase 2 OS=Homarus americanus OX=6706 GN=LCP2 PE=2 SV=1	1.234	Up	0.0193601	LCP2	34.734	43.9	10	37	6	1.082	1.117	1.138	0.933	0.808	0.964	extracellular				K01365	CTSL; cathepsin L [EC:3.4.22.15]	map04140 Autophagy - animal; map04142 Lysosome; map04145 Phagosome; map04210 Apoptosis; map04612 Antigen processing and presentation; map05205 Proteoglycans in cancer; map05323 Rheumatoid arthritis; map05418 Fluid shear stress and atherosclerosis	PF08246; PF00112	Cathepsin propeptide inhibitor domain (I29); Papain family cysteine protease
CL1553.Contig2_All_Gene.9339	Obg-like ATPase 1 OS=Gallus gallus OX=9031 GN=OLA1 PE=2 SV=1	1.236	Up	0.0060387	OLA1	44.363	44.1	15	19	15	1.088	1.145	1.156	0.973	0.907	0.861	cytoplasm		GO:0005622 intracellular; GO:0005623 cell; GO:0005737 cytoplasm;	GO:0003824 catalytic activity; GO:0016462 pyrophosphatase activity; GO:0016787 hydrolase activity; GO:0016817 hydrolase activity, acting on acid anhydrides; GO:0016818 hydrolase activity, acting on acid anhydrides, in phosphorus-containing anhydrides; GO:0016887 ATPase activity; GO:0017111 nucleoside-triphosphatase activity;	K19788	OLA1; obg-like ATPase 1		PF06071	Protein of unknown function (DUF933)
Unigene12994_All_Gene.30910	uncharacterized protein TRFO_36302 [Tritrichomonas foetus]	1.236	Up	0.039135	---	37.731	25.1	6	12	6	1.064	1.195	1.128	0.94	0.806	0.994	cytoplasm
CL424.Contig2_All_Gene.3802	Oxysterol binding protein [Tritrichomonas foetus]	1.237	Up	0.0125411	---	44.525	30.7	7	8	7	1.038	1.177	1.147	0.931	0.851	0.936	cytoplasm				K20464	OSBPL5, ORP5; oxysterol-binding protein-related protein 5	map04979 Cholesterol metabolism
Unigene7832_All_Gene.24203	Elongation factor 1-alpha 1 OS=Trypanosoma brucei brucei (strain 927/4 GUTat10.1) OX=185431 GN=TEF1 PE=1 SV=1	1.238	Up	0.0150404	TEF1	48.897	58.9	24	103	24	1.094	1.107	1.168	0.944	0.821	0.956	cytoplasm	GO:0000302 response to reactive oxygen species; GO:0001932 regulation of protein phosphorylation; GO:0001933 negative regulation of protein phosphorylation; GO:0006403 RNA localization; GO:0006405 RNA export from nucleus; GO:0006409 tRNA export from nucleus; GO:0006412 translation; GO:0006414 translational elongation; GO:0006469 negative regulation of protein kinase activity; GO:0006518 peptide m…	GO:0000322 storage vacuole; GO:0000323 lytic vacuole; GO:0000324 fungal-type vacuole; GO:0000329 fungal-type vacuole membrane; GO:0005622 intracellular; GO:0005623 cell; GO:0005737 cytoplasm; GO:0005739 mitochondrion; GO:0005773 vacuole; GO:0005774 vacuolar membrane; GO:0005829 cytosol; GO:0005840 ribosome; GO:0005853 eukaryotic translation elongation factor 1 complex; GO:0005938 cell cortex; GO:…	GO:0000166 nucleotide binding; GO:0001882 nucleoside binding; GO:0001883 purine nucleoside binding; GO:0003676 nucleic acid binding; GO:0003723 RNA binding; GO:0003746 translation elongation factor activity; GO:0003779 actin binding; GO:0003785 actin monomer binding; GO:0003824 catalytic activity; GO:0003924 GTPase activity; GO:0005488 binding; GO:0005515 protein binding; GO:0005525 GTP binding; …	K03231	EEF1A; elongation factor 1-alpha	map03013 RNA transport; map05134 Legionellosis; map05140 Leishmaniasis	PF00009; PF03144; PF03143	Elongation factor Tu GTP binding domain; Elongation factor Tu domain 2; Elongation factor Tu C-terminal domain
Unigene11816_All_Gene.29392	Ras-related protein Rab-6A OS=Pongo abelii OX=9601 GN=RAB6A PE=2 SV=3	1.239	Up	0.0107363	RAB6A	22.229	18.1	3	3	3	1.123	1.04	1.152	0.954	0.878	0.843	extracellular				K07917	RAB30; Ras-related protein Rab-30		PF00071	Ras family
Unigene14093_All_Gene.32259	Probable acetyl-CoA acetyltransferase OS=Dictyostelium discoideum OX=44689 GN=DDB_G0271544 PE=2 SV=1	1.24	Up	0.025076	DDB_G0271544	42.616	24.1	5	9	5	1.076	1.104	1.137	0.956	0.788	0.931	cytoplasm	GO:0000003 reproduction; GO:0000902 cell morphogenesis; GO:0000904 cell morphogenesis involved in differentiation; GO:0001655 urogenital system development; GO:0001656 metanephros development; GO:0001822 kidney development; GO:0001889 liver development; GO:0003006 developmental process involved in reproduction; GO:0006066 alcohol metabolic process; GO:0006082 organic acid metabolic process; GO:00…	GO:0005622 intracellular; GO:0005623 cell; GO:0005634 nucleus; GO:0005737 cytoplasm; GO:0005739 mitochondrion; GO:0005759 mitochondrial matrix; GO:0005777 peroxisome; GO:0005829 cytosol; GO:0005886 plasma membrane; GO:0016020 membrane; GO:0031974 membrane-enclosed lumen; GO:0042579 microbody; GO:0043226 organelle; GO:0043227 membrane-bounded organelle; GO:0043229 intracellular organelle; GO:00432…	GO:0003824 catalytic activity; GO:0003985 acetyl-CoA C-acetyltransferase activity; GO:0003988 acetyl-CoA C-acyltransferase activity; GO:0005488 binding; GO:0005515 protein binding; GO:0016407 acetyltransferase activity; GO:0016408 C-acyltransferase activity; GO:0016453 C-acetyltransferase activity; GO:0016740 transferase activity; GO:0016746 transferase activity, transferring acyl groups; GO:0016…	K00626	E2.3.1.9, atoB; acetyl-CoA C-acetyltransferase [EC:2.3.1.9]	map00071 Fatty acid degradation; map00072 Synthesis and degradation of ketone bodies; map00280 Valine, leucine and isoleucine degradation; map00310 Lysine degradation; map00380 Tryptophan metabolism; map00620 Pyruvate metabolism; map00630 Glyoxylate and dicarboxylate metabolism; map00640 Propanoate metabolism; map00650 Butanoate metabolism; map00900 Terpenoid backbone biosynthesis; map01100 Metab…	PF00108; PF02803	Thiolase, N-terminal domain; Thiolase, C-terminal domain
Unigene25205_All_Gene.41995	40S ribosomal protein S19S OS=Ascaris suum OX=6253 GN=RPS19S PE=2 SV=1	1.24	Up	0.044704	RPS19S	15.791	39.7	5	9	2	1.038	1.174	1.167	0.957	0.796	0.971	cytoplasm	GO:0000028 ribosomal small subunit assembly; GO:0002181 cytoplasmic translation; GO:0006403 RNA localization; GO:0006405 RNA export from nucleus; GO:0006407 rRNA export from nucleus; GO:0006412 translation; GO:0006518 peptide metabolic process; GO:0006611 protein export from nucleus; GO:0006807 nitrogen compound metabolic process; GO:0006810 transport; GO:0006886 intracellular protein transport; …	GO:0005622 intracellular; GO:0005623 cell; GO:0005737 cytoplasm; GO:0005829 cytosol; GO:0005840 ribosome; GO:0015935 small ribosomal subunit; GO:0022626 cytosolic ribosome; GO:0022627 cytosolic small ribosomal subunit; GO:0032991 protein-containing complex; GO:0043226 organelle; GO:0043228 non-membrane-bounded organelle; GO:0043229 intracellular organelle; GO:0043232 intracellular non-membrane-bo…	GO:0003735 structural constituent of ribosome; GO:0005198 structural molecule activity;	K02966	RP-S19e, RPS19; small subunit ribosomal protein S19e	map03010 Ribosome
Unigene5778_All_Gene.20778	Serine/threonine-protein phosphatase PP1-gamma catalytic subunit OS=Xenopus tropicalis OX=8364 GN=ppp1cc PE=2 SV=1	1.24	Up	0.0132836	ppp1cc	41.581	12.7	4	8	1	1.092	1.119	1.16	0.985	0.834	0.9	mitochondria	GO:0006464 cellular protein modification process; GO:0006470 protein dephosphorylation; GO:0006793 phosphorus metabolic process; GO:0006796 phosphate-containing compound metabolic process; GO:0006807 nitrogen compound metabolic process; GO:0006873 cellular ion homeostasis; GO:0006875 cellular metal ion homeostasis; GO:0006883 cellular sodium ion homeostasis; GO:0007154 cell communication; GO:0007…	GO:0000322 storage vacuole; GO:0000323 lytic vacuole; GO:0000324 fungal-type vacuole; GO:0005622 intracellular; GO:0005623 cell; GO:0005634 nucleus; GO:0005737 cytoplasm; GO:0005773 vacuole; GO:0005886 plasma membrane; GO:0016020 membrane; GO:0019897 extrinsic component of plasma membrane; GO:0019898 extrinsic component of membrane; GO:0043226 organelle; GO:0043227 membrane-bounded organelle; GO:…	GO:0003824 catalytic activity; GO:0004721 phosphoprotein phosphatase activity; GO:0004722 protein serine/threonine phosphatase activity; GO:0016787 hydrolase activity; GO:0016788 hydrolase activity, acting on ester bonds; GO:0016791 phosphatase activity; GO:0042578 phosphoric ester hydrolase activity; GO:0140096 catalytic activity, acting on a protein;	K06269	PPP1C; serine/threonine-protein phosphatase PP1 catalytic subunit [EC:3.1.3.16]	map03015 mRNA surveillance pathway; map04022 cGMP-PKG signaling pathway; map04024 cAMP signaling pathway; map04114 Oocyte meiosis; map04218 Cellular senescence; map04261 Adrenergic signaling in cardiomyocytes; map04270 Vascular smooth muscle contraction; map04390 Hippo signaling pathway; map04510 Focal adhesion; map04611 Platelet activation; map04720 Long-term potentiation; map04728 Dopaminergic …	PF00149	Calcineurin-like phosphoesterase
Unigene18617_All_Gene.38012	hypothetical protein TRFO_18107 [Tritrichomonas foetus]	1.24	Up	0.0104431	---	88.864	1.7	1	1	1	1.05	1.186	1.134	0.946	0.852	0.919	cytoplasm
Unigene8555_All_Gene.25220	AP-3 complex subunit delta-1 OS=Bos taurus OX=9913 GN=AP3D1 PE=1 SV=2	1.241	Up	0.0089374	AP3D1	109.21	7.5	7	8	7	1.097	1.109	1.163	0.909	0.837	0.968	cytoplasm	GO:0000041 transition metal ion transport; GO:0002376 immune system process; GO:0002475 antigen processing and presentation via MHC class Ib; GO:0002682 regulation of immune system process; GO:0002684 positive regulation of immune system process; GO:0002694 regulation of leukocyte activation; GO:0002696 positive regulation of leukocyte activation; GO:0006605 protein targeting; GO:0006623 protein …	GO:0005622 intracellular; GO:0005623 cell; GO:0005737 cytoplasm; GO:0005768 endosome; GO:0005770 late endosome; GO:0005783 endoplasmic reticulum; GO:0005794 Golgi apparatus; GO:0005795 Golgi stack; GO:0005798 Golgi-associated vesicle; GO:0005802 trans-Golgi network; GO:0010008 endosome membrane; GO:0012505 endomembrane system; GO:0016020 membrane; GO:0030117 membrane coat; GO:0030119 AP-type memb…	GO:0005215 transporter activity; GO:0005488 binding; GO:0005515 protein binding;	K12396	AP3D; AP-3 complex subunit delta	map04142 Lysosome
Unigene13201_All_Gene.31130	Ras-related protein Rab-18 OS=Bos taurus OX=9913 GN=RAB18 PE=2 SV=1	1.244	Up	0.021882	RAB18	23.9	4.8	1	1	1	1.184	1.057	1.109	0.829	0.985	0.878	cytoplasm							PF00071	Ras family
Unigene22841_All_Gene.41048	Pyruvate dehydrogenase [NADP(+)] OS=Cryptosporidium parvum OX=5807 GN=PFOR PE=2 SV=1	1.246	Up	0.030117	PFOR	27.543	22.4	6	10	5	1.224	1.034	1.118	0.828	0.967	0.915	cytoskeleton	GO:0006950 response to stress; GO:0006979 response to oxidative stress; GO:0008152 metabolic process; GO:0050896 response to stimulus; GO:0055114 oxidation-reduction process;		GO:0003824 catalytic activity; GO:0016491 oxidoreductase activity;
CL1945.Contig1_All_Gene.11378	60S ribosomal protein L35a OS=Caenorhabditis elegans OX=6239 GN=rpl-33 PE=1 SV=3	1.246	Up	0.026864	rpl-33	12.274	45.5	5	9	2	1.049	1.163	1.173	0.929	0.813	0.974	mitochondria	GO:0000003 reproduction; GO:0000184 nuclear-transcribed mRNA catabolic process, nonsense-mediated decay; GO:0000956 nuclear-transcribed mRNA catabolic process; GO:0002181 cytoplasmic translation; GO:0003006 developmental process involved in reproduction; GO:0006139 nucleobase-containing compound metabolic process; GO:0006364 rRNA processing; GO:0006396 RNA processing; GO:0006401 RNA catabolic pro…	GO:0005622 intracellular; GO:0005623 cell; GO:0005737 cytoplasm; GO:0005829 cytosol; GO:0005840 ribosome; GO:0009507 chloroplast; GO:0009536 plastid; GO:0015934 large ribosomal subunit; GO:0016020 membrane; GO:0022625 cytosolic large ribosomal subunit; GO:0022626 cytosolic ribosome; GO:0032991 protein-containing complex; GO:0043226 organelle; GO:0043227 membrane-bounded organelle; GO:0043228 non-…	GO:0003676 nucleic acid binding; GO:0003723 RNA binding; GO:0003735 structural constituent of ribosome; GO:0003824 catalytic activity; GO:0004518 nuclease activity; GO:0004519 endonuclease activity; GO:0005198 structural molecule activity; GO:0005488 binding; GO:0008270 zinc ion binding; GO:0016787 hydrolase activity; GO:0016788 hydrolase activity, acting on ester bonds; GO:0019843 rRNA binding; …	K02917	RP-L35Ae, RPL35A; large subunit ribosomal protein L35Ae	map03010 Ribosome	PF01247	Ribosomal protein L35Ae
Unigene19440_All_Gene.39047	Ubiquitin-conjugating enzyme E2 Q2 OS=Homo sapiens OX=9606 GN=UBE2Q2 PE=1 SV=1	1.248	Up	0.0212	UBE2Q2	27.71	3.8	1	1	1	1.149	1.148	1.088	0.97	0.803	0.939	cytoplasm				K10582	UBE2Q; ubiquitin-conjugating enzyme E2 Q [EC:2.3.2.23]	map04120 Ubiquitin mediated proteolysis	PF00179	Ubiquitin-conjugating enzyme
Unigene7145_All_Gene.23035	KN motif and ankyrin repeat domain-containing protein 1 OS=Homo sapiens OX=9606 GN=KANK1 PE=1 SV=3	1.248	Up	0.025979	KANK1	43.635	39.1	12	39	12	1.117	1.041	1.234	0.899	0.845	0.973	mitochondria	GO:0000003 reproduction; GO:0001101 response to acid chemical; GO:0002376 immune system process; GO:0002478 antigen processing and presentation of exogenous peptide antigen; GO:0002495 antigen processing and presentation of peptide antigen via MHC class II; GO:0002504 antigen processing and presentation of peptide or polysaccharide antigen via MHC class II; GO:0002682 regulation of immune system …	GO:0000322 storage vacuole; GO:0000323 lytic vacuole; GO:0000325 plant-type vacuole; GO:0000326 protein storage vacuole; GO:0005576 extracellular region; GO:0005615 extracellular space; GO:0005618 cell wall; GO:0005622 intracellular; GO:0005623 cell; GO:0005737 cytoplasm; GO:0005764 lysosome; GO:0005768 endosome; GO:0005770 late endosome; GO:0005773 vacuole; GO:0005775 vacuolar lumen; GO:0009505 …	GO:0003824 catalytic activity; GO:0004175 endopeptidase activity; GO:0004197 cysteine-type endopeptidase activity; GO:0008233 peptidase activity; GO:0008234 cysteine-type peptidase activity; GO:0016787 hydrolase activity; GO:0070011 peptidase activity, acting on L-amino acid peptides; GO:0140096 catalytic activity, acting on a protein;	K01369	LGMN; legumain [EC:3.4.22.34]	map04142 Lysosome; map04612 Antigen processing and presentation
CL454.Contig7_All_Gene.4019	Peptidyl-prolyl cis-trans isomerase B OS=Dictyostelium discoideum OX=44689 GN=cypB PE=1 SV=1	1.249	Up	0.0043406	cypB	30.387	4.2	1	1	1	1.061	1.158	1.158	0.945	0.871	0.888	mitochondria	GO:0000003 reproduction; GO:0000226 microtubule cytoskeleton organization; GO:0001578 microtubule bundle formation; GO:0006139 nucleobase-containing compound metabolic process; GO:0006163 purine nucleotide metabolic process; GO:0006725 cellular aromatic compound metabolic process; GO:0006753 nucleoside phosphate metabolic process; GO:0006793 phosphorus metabolic process; GO:0006796 phosphate-cont…	GO:0001669 acrosomal vesicle; GO:0002177 manchette; GO:0005622 intracellular; GO:0005623 cell; GO:0005737 cytoplasm; GO:0005739 mitochondrion; GO:0005829 cytosol; GO:0005856 cytoskeleton; GO:0009507 chloroplast; GO:0009536 plastid; GO:0012505 endomembrane system; GO:0015630 microtubule cytoskeleton; GO:0030141 secretory granule; GO:0031410 cytoplasmic vesicle; GO:0031982 vesicle; GO:0043226 organ…	GO:0003824 catalytic activity; GO:0004385 guanylate kinase activity; GO:0016301 kinase activity; GO:0016740 transferase activity; GO:0016772 transferase activity, transferring phosphorus-containing groups; GO:0016776 phosphotransferase activity, phosphate group as acceptor; GO:0019205 nucleobase-containing compound kinase activity; GO:0050145 nucleoside monophosphate kinase activity;	K00942	E2.7.4.8, gmk; guanylate kinase [EC:2.7.4.8]	map00230 Purine metabolism; map01100 Metabolic pathways	PF00625	Guanylate kinase
CL1308.Contig1_All_Gene.8420	S-adenosylmethionine synthase OS=Dictyostelium discoideum OX=44689 GN=metK PE=1 SV=1	1.252	Up	0.041821	metK	42.091	36.5	10	19	10	1.051	1.221	1.102	0.98	0.793	0.921	cytoplasm	GO:0000096 sulfur amino acid metabolic process; GO:0006082 organic acid metabolic process; GO:0006520 cellular amino acid metabolic process; GO:0006555 methionine metabolic process; GO:0006790 sulfur compound metabolic process; GO:0006807 nitrogen compound metabolic process; GO:0008152 metabolic process; GO:0009066 aspartate family amino acid metabolic process; GO:0009987 cellular process; GO:001…	GO:0005622 intracellular; GO:0005623 cell; GO:0005737 cytoplasm; GO:0005829 cytosol; GO:0032991 protein-containing complex; GO:0048269 methionine adenosyltransferase complex; GO:1902494 catalytic complex; GO:1990234 transferase complex;	GO:0003824 catalytic activity; GO:0004478 methionine adenosyltransferase activity; GO:0016740 transferase activity; GO:0016765 transferase activity, transferring alkyl or aryl (other than methyl) groups;	K00789	metK; S-adenosylmethionine synthetase [EC:2.5.1.6]	map00270 Cysteine and methionine metabolism; map01100 Metabolic pathways; map01230 Biosynthesis of amino acids	PF00438; PF02772; PF02773	S-adenosylmethionine synthetase, N-terminal domain; S-adenosylmethionine synthetase, central domain; S-adenosylmethionine synthetase, C-terminal domain
Unigene14779_All_Gene.33147	hypothetical protein TRFO_29934 [Tritrichomonas foetus]	1.255	Up	0.011341	---	76.386	16.3	11	13	11	1.078	1.142	1.146	0.967	0.82	0.895	cytoplasm,nucleus
Unigene16182_All_Gene.34933	Ras-related protein Rab-35 OS=Rattus norvegicus OX=10116 GN=Rab35 PE=1 SV=1	1.255	Up	0.0075835	Rab35	21.522	17.6	3	4	3	1.05	1.19	1.155	0.891	0.869	0.946	cytoplasm	GO:0000075 cell cycle checkpoint; GO:0000226 microtubule cytoskeleton organization; GO:0000278 mitotic cell cycle; GO:0000280 nuclear division; GO:0000910 cytokinesis; GO:0001100 negative regulation of exit from mitosis; GO:0006996 organelle organization; GO:0007010 cytoskeleton organization; GO:0007017 microtubule-based process; GO:0007049 cell cycle; GO:0007088 regulation of mitotic nuclear div…	GO:0005622 intracellular; GO:0005623 cell; GO:0005815 microtubule organizing center; GO:0005816 spindle pole body; GO:0005856 cytoskeleton; GO:0015630 microtubule cytoskeleton; GO:0043226 organelle; GO:0043228 non-membrane-bounded organelle; GO:0043229 intracellular organelle; GO:0043232 intracellular non-membrane-bounded organelle; GO:0044732 mitotic spindle pole body;	GO:0000166 nucleotide binding; GO:0001882 nucleoside binding; GO:0001883 purine nucleoside binding; GO:0003824 catalytic activity; GO:0003924 GTPase activity; GO:0005488 binding; GO:0005515 protein binding; GO:0005525 GTP binding; GO:0016462 pyrophosphatase activity; GO:0016787 hydrolase activity; GO:0016817 hydrolase activity, acting on acid anhydrides; GO:0016818 hydrolase activity, acting on a…	K07876	RAB35, RAB1C; Ras-related protein Rab-35	map04144 Endocytosis	PF00071	Ras family
Unigene1013_All_Gene.13329	Thioredoxin domain-containing protein 3 homolog OS=Heliocidaris crassispina OX=1043166 GN=NME8 PE=1 SV=1	1.256	Up	0.000196095	NME8	15.311	42.3	5	10	5	1.103	1.103	1.14	0.912	0.874	0.879	cytoplasm				K00940	ndk, NME; nucleoside-diphosphate kinase [EC:2.7.4.6]	map00230 Purine metabolism; map00240 Pyrimidine metabolism; map00983 Drug metabolism - other enzymes; map01100 Metabolic pathways	PF00334	Nucleoside diphosphate kinase
Unigene16964_All_Gene.35821	Serine/threonine-protein phosphatase PP2A 65 kDa regulatory subunit OS=Drosophila melanogaster OX=7227 GN=Pp2A-29B PE=2 SV=4	1.256	Up	0.005299	Pp2A-29B	55.595	18.5	8	12	8	1.12	1.07	1.149	0.852	0.856	0.951	cytoplasm
Unigene12945_All_Gene.30842	Ras-related protein RabJ OS=Dictyostelium discoideum OX=44689 GN=rabJ PE=3 SV=1	1.256	Up	0.02494	rabJ	25.764	34.6	5	8	5	1.08	1.227	1.08	0.927	0.813	0.956	extracellular				K07891	RAB22; Ras-related protein Rab-22	map04144 Endocytosis	PF00071	Ras family
Unigene24368_All_Gene.41652	Sulfide dehydrogenase [Spironucleus salmonicida]	1.257	Up	0.033859	---	10.679	16.8	1	1	1	1.077	1.148	1.137	0.84	1.021	0.814	cytoplasm
Unigene10043_All_Gene.27178	Calmodulin-like protein OS=Caenorhabditis elegans OX=6239 GN=cal-1 PE=3 SV=1	1.258	Up	0.0065781	cal-1	15.394	27.4	4	5	4	1.101	1.126	1.248	0.96	0.906	0.897	cytoplasm				K02183	CALM; calmodulin	map04014 Ras signaling pathway; map04015 Rap1 signaling pathway; map04020 Calcium signaling pathway; map04022 cGMP-PKG signaling pathway; map04024 cAMP signaling pathway; map04070 Phosphatidylinositol signaling system; map04114 Oocyte meiosis; map04218 Cellular senescence; map04261 Adrenergic signaling in cardiomyocytes; map04270 Vascular smooth muscle contraction; map04371 Apelin signaling pathw…	PF13499	EF-hand domain pair
Unigene19415_All_Gene.39016	Eukaryotic translation initiation factor 5 OS=Rattus norvegicus OX=10116 GN=Eif5 PE=1 SV=1	1.258	Up	0.043985	Eif5	46.744	16.1	6	8	6	1.035	1.273	1.161	0.92	0.838	1	cytoplasm	GO:0000122 negative regulation of transcription by RNA polymerase II; GO:0001731 formation of translation preinitiation complex; GO:0001732 formation of cytoplasmic translation initiation complex; GO:0002181 cytoplasmic translation; GO:0002183 cytoplasmic translational initiation; GO:0006355 regulation of transcription, DNA-templated; GO:0006357 regulation of transcription by RNA polymerase II; G…	GO:0005622 intracellular; GO:0005623 cell; GO:0005737 cytoplasm; GO:0005829 cytosol; GO:0005840 ribosome; GO:0005886 plasma membrane; GO:0015935 small ribosomal subunit; GO:0016020 membrane; GO:0022626 cytosolic ribosome; GO:0022627 cytosolic small ribosomal subunit; GO:0032991 protein-containing complex; GO:0033290 eukaryotic 48S preinitiation complex; GO:0043226 organelle; GO:0043228 non-membra…	GO:0003676 nucleic acid binding; GO:0003723 RNA binding; GO:0003743 translation initiation factor activity; GO:0003824 catalytic activity; GO:0003924 GTPase activity; GO:0005092 GDP-dissociation inhibitor activity; GO:0005096 GTPase activator activity; GO:0005488 binding; GO:0005515 protein binding; GO:0008047 enzyme activator activity; GO:0008135 translation factor activity, RNA binding; GO:0016…	K03262	EIF5; translation initiation factor 5	map03013 RNA transport; map04214 Apoptosis - fly
Unigene10074_All_Gene.27213	hypothetical protein TRFO_37894 [Tritrichomonas foetus]	1.259	Up	0.023524	---	61.609	2	1	1	1	1.058	1.206	1.137	0.931	0.809	0.961	cytoplasm
Unigene2464_All_Gene.15356	Ankyrin repeat domain-containing protein 50 OS=Homo sapiens OX=9606 GN=ANKRD50 PE=1 SV=4	1.261	Up	0.0197226	ANKRD50	59.499	10.2	5	6	3	1.091	1.231	1.042	0.853	0.861	0.954	nucleus				K01176	AMY, amyA, malS; alpha-amylase [EC:3.2.1.1]	map00500 Starch and sucrose metabolism; map01100 Metabolic pathways; map04972 Pancreatic secretion; map04973 Carbohydrate digestion and absorption	PF00128	Alpha amylase, catalytic domain
CL679.Contig1_All_Gene.5371	NADP-dependent malic enzyme OS=Anas platyrhynchos OX=8839 GN=ME1 PE=1 SV=1	1.262	Up	0.02004	ME1	64.553	48.7	26	61	8	1.184	1.124	1.115	0.984	0.803	0.925	mitochondria	GO:0006082 organic acid metabolic process; GO:0006090 pyruvate metabolic process; GO:0006091 generation of precursor metabolites and energy; GO:0006099 tricarboxylic acid cycle; GO:0006101 citrate metabolic process; GO:0006108 malate metabolic process; GO:0006520 cellular amino acid metabolic process; GO:0006807 nitrogen compound metabolic process; GO:0008152 metabolic process; GO:0009060 aerobic…	GO:0005622 intracellular; GO:0005623 cell; GO:0005737 cytoplasm; GO:0005739 mitochondrion; GO:0043226 organelle; GO:0043227 membrane-bounded organelle; GO:0043229 intracellular organelle; GO:0043231 intracellular membrane-bounded organelle;	GO:0003824 catalytic activity; GO:0004470 malic enzyme activity; GO:0004471 malate dehydrogenase (decarboxylating) (NAD+) activity; GO:0016491 oxidoreductase activity; GO:0016614 oxidoreductase activity, acting on CH-OH group of donors; GO:0016615 malate dehydrogenase activity; GO:0016616 oxidoreductase activity, acting on the CH-OH group of donors, NAD or NADP as acceptor;	K00029	E1.1.1.40, maeB; malate dehydrogenase (oxaloacetate-decarboxylating)(NADP+) [EC:1.1.1.40]	map00620 Pyruvate metabolism; map01100 Metabolic pathways; map01200 Carbon metabolism; map03320 PPAR signaling pathway	PF00390; PF03949	Malic enzyme, N-terminal domain; Malic enzyme, NAD binding domain
CL967.Contig1_All_Gene.6918	hypothetical protein [Trichomonas vaginalis G3];EAY17021.1 hypothetical protein TVAG_297000 [Trichomonas vaginalis G3]	1.263	Up	0.03682	---	56.918	9.1	4	7	4	1.065	1.19	1.135	0.908	0.782	0.994	cytoplasm	GO:0001932 regulation of protein phosphorylation; GO:0001933 negative regulation of protein phosphorylation; GO:0006810 transport; GO:0006888 endoplasmic reticulum to Golgi vesicle-mediated transport; GO:0006900 vesicle budding from membrane; GO:0006901 vesicle coating; GO:0006903 vesicle targeting; GO:0006996 organelle organization; GO:0009892 negative regulation of metabolic process; GO:0009966…	GO:0005622 intracellular; GO:0005623 cell; GO:0005634 nucleus; GO:0005654 nucleoplasm; GO:0005737 cytoplasm; GO:0005829 cytosol; GO:0005886 plasma membrane; GO:0016020 membrane; GO:0031974 membrane-enclosed lumen; GO:0031981 nuclear lumen; GO:0043226 organelle; GO:0043227 membrane-bounded organelle; GO:0043229 intracellular organelle; GO:0043231 intracellular membrane-bounded organelle; GO:004323…	GO:0005488 binding; GO:0005515 protein binding; GO:0019899 enzyme binding; GO:0019902 phosphatase binding; GO:0019903 protein phosphatase binding;	K15501	PPP6R3, SAPS3; serine/threonine-protein phosphatase 6 regulatory subunit 3
CL1039.Contig2_All_Gene.7207	NADP-dependent isopropanol dehydrogenase OS=Entamoeba histolytica OX=5759 GN=ADH1 PE=1 SV=1	1.266	Up	0.0198163	ADH1	38.82	31.4	9	23	3	1.162	1.201	0.999	0.856	0.93	0.869	cytoplasm		GO:0005622 intracellular; GO:0005623 cell; GO:0005737 cytoplasm;		K00008	SORD, gutB; L-iditol 2-dehydrogenase [EC:1.1.1.14]	map00040 Pentose and glucuronate interconversions; map00051 Fructose and mannose metabolism; map01100 Metabolic pathways	PF08240	Alcohol dehydrogenase GroES-like domain
Unigene15999_All_Gene.34743	hypothetical protein [Trichomonas vaginalis G3];EAX97220.1 hypothetical protein TVAG_196620 [Trichomonas vaginalis G3]	1.269	Up	0.0148446	---	24.502	18.2	4	9	4	1.081	1.14	1.145	0.867	0.808	0.978	cytoskeleton							PF01852	START domain
Unigene927_All_Gene.13229	Actin, cytoplasmic OS=Biomphalaria obstructa OX=153466 PE=3 SV=1	1.271	Up	0.020815	---	42.135	7.5	3	4	3	1.086	1.164	1.133	0.962	0.782	0.917	cytoplasm	GO:0006810 transport; GO:0006897 endocytosis; GO:0006909 phagocytosis; GO:0006996 organelle organization; GO:0007010 cytoskeleton organization; GO:0009987 cellular process; GO:0016043 cellular component organization; GO:0016192 vesicle-mediated transport; GO:0051179 localization; GO:0051234 establishment of localization; GO:0071840 cellular component organization or biogenesis; GO:0098657 import …	GO:0005622 intracellular; GO:0005623 cell; GO:0005856 cytoskeleton; GO:0015629 actin cytoskeleton; GO:0043226 organelle; GO:0043228 non-membrane-bounded organelle; GO:0043229 intracellular organelle; GO:0043232 intracellular non-membrane-bounded organelle;	GO:0005198 structural molecule activity; GO:0005200 structural constituent of cytoskeleton; GO:0005488 binding; GO:0005515 protein binding; GO:0008092 cytoskeletal protein binding; GO:0017022 myosin binding;	K05692	ACTB_G1; actin beta/gamma 1	map04015 Rap1 signaling pathway; map04145 Phagosome; map04210 Apoptosis; map04390 Hippo signaling pathway; map04391 Hippo signaling pathway - fly; map04510 Focal adhesion; map04520 Adherens junction; map04530 Tight junction; map04611 Platelet activation; map04670 Leukocyte transendothelial migration; map04714 Thermogenesis; map04745 Phototransduction - fly; map04810 Regulation of actin cytoskelet…
Unigene1130_All_Gene.13461	Small glutamine-rich tetratricopeptide repeat-containing protein alpha OS=Homo sapiens OX=9606 GN=SGTA PE=1 SV=1	1.271	Up	0.00113986	SGTA	29.052	15.7	3	5	3	1.169	1.09	1.146	0.9	0.86	0.92	cytoplasm				K16365	SGTA; small glutamine-rich tetratricopeptide repeat-containing protein alpha
Unigene3591_All_Gene.17248	Aspartate--ammonia ligase [Tritrichomonas foetus]	1.274	Up	0.0045814	---	38.047	26.3	5	15	5	1.093	1.2	1.173	0.93	0.851	0.94	cytoplasm	GO:0006082 organic acid metabolic process; GO:0006520 cellular amino acid metabolic process; GO:0006528 asparagine metabolic process; GO:0006529 asparagine biosynthetic process; GO:0006807 nitrogen compound metabolic process; GO:0006950 response to stress; GO:0006974 cellular response to DNA damage stimulus; GO:0008152 metabolic process; GO:0008652 cellular amino acid biosynthetic process; GO:000…	GO:0005622 intracellular; GO:0005623 cell; GO:0005737 cytoplasm; GO:0005829 cytosol;	GO:0003824 catalytic activity; GO:0004071 aspartate-ammonia ligase activity; GO:0005488 binding; GO:0005515 protein binding; GO:0016211 ammonia ligase activity; GO:0016874 ligase activity; GO:0016879 ligase activity, forming carbon-nitrogen bonds; GO:0016880 acid-ammonia (or amide) ligase activity; GO:0042802 identical protein binding;				PF03590	Aspartate-ammonia ligase
Unigene11779_All_Gene.29347	Polyadenylate-binding protein OS=Drosophila melanogaster OX=7227 GN=pAbp PE=1 SV=3	1.276	Up	0.043163	pAbp	78.737	18.4	10	15	10	1.039	1.156	1.208	0.961	0.767	0.939	cytoplasm				K13126	PABPC; polyadenylate-binding protein	map03013 RNA transport; map03015 mRNA surveillance pathway; map03018 RNA degradation	PF00076	RNA recognition motif. (a.k.a. RRM, RBD, or RNP domain)
Unigene17182_All_Gene.36239	Ankyrin-2 OS=Mus musculus OX=10090 GN=Ank2 PE=1 SV=2	1.277	Up	0.030562	Ank2	40.726	2.3	1	1	1	1.117	1.17	1.113	0.968	0.933	0.762	cytoplasm				K02580	NFKB1; nuclear factor NF-kappa-B p105 subunit	map01523 Antifolate resistance; map04010 MAPK signaling pathway; map04014 Ras signaling pathway; map04024 cAMP signaling pathway; map04062 Chemokine signaling pathway; map04064 NF-kappa B signaling pathway; map04066 HIF-1 signaling pathway; map04071 Sphingolipid signaling pathway; map04151 PI3K-Akt signaling pathway; map04210 Apoptosis; map04211 Longevity regulating pathway; map04218 Cellular sen…
CL727.Contig2_All_Gene.5665	Eukaryotic translation initiation factor 3 subunit D-1 OS=Drosophila mojavensis OX=7230 GN=eIF3d1 PE=3 SV=1	1.278	Up	0.047316	eIF3d1	48.694	17.1	5	7	5	1.049	1.288	1.089	0.976	0.797	0.907	cytoskeleton	GO:0001732 formation of cytoplasmic translation initiation complex; GO:0002181 cytoplasmic translation; GO:0002183 cytoplasmic translational initiation; GO:0002191 cap-dependent translational initiation; GO:0006412 translation; GO:0006413 translational initiation; GO:0006417 regulation of translation; GO:0006446 regulation of translational initiation; GO:0006464 cellular protein modification proc…	GO:0005622 intracellular; GO:0005623 cell; GO:0005634 nucleus; GO:0005635 nuclear envelope; GO:0005654 nucleoplasm; GO:0005737 cytoplasm; GO:0005783 endoplasmic reticulum; GO:0005789 endoplasmic reticulum membrane; GO:0005813 centrosome; GO:0005815 microtubule organizing center; GO:0005829 cytosol; GO:0005852 eukaryotic translation initiation factor 3 complex; GO:0005856 cytoskeleton; GO:0005911 …	GO:0000339 RNA cap binding; GO:0003676 nucleic acid binding; GO:0003723 RNA binding; GO:0003729 mRNA binding; GO:0003743 translation initiation factor activity; GO:0003824 catalytic activity; GO:0004721 phosphoprotein phosphatase activity; GO:0004722 protein serine/threonine phosphatase activity; GO:0005488 binding; GO:0005515 protein binding; GO:0008135 translation factor activity, RNA binding; …
Unigene8383_All_Gene.25044	Embryonic polyadenylate-binding protein OS=Xenopus tropicalis OX=8364 GN=epabp PE=2 SV=1	1.28	Up	0.026582	epabp	56.693	13.4	6	9	5	1.049	1.269	1.108	0.963	0.886	0.827	nucleus				K13126	PABPC; polyadenylate-binding protein	map03013 RNA transport; map03015 mRNA surveillance pathway; map03018 RNA degradation	PF00076	RNA recognition motif. (a.k.a. RRM, RBD, or RNP domain)
Unigene6676_All_Gene.22257	40S ribosomal protein S3a OS=Monosiga brevicollis OX=81824 GN=34920 PE=3 SV=1	1.281	Up	0.033218	34920	28.454	48.8	13	26	1	1.072	1.238	1.127	0.925	0.783	0.975	cytoplasm	GO:0000184 nuclear-transcribed mRNA catabolic process, nonsense-mediated decay; GO:0000956 nuclear-transcribed mRNA catabolic process; GO:0002181 cytoplasmic translation; GO:0006139 nucleobase-containing compound metabolic process; GO:0006401 RNA catabolic process; GO:0006402 mRNA catabolic process; GO:0006412 translation; GO:0006413 translational initiation; GO:0006417 regulation of translation;…	GO:0005622 intracellular; GO:0005623 cell; GO:0005634 nucleus; GO:0005654 nucleoplasm; GO:0005730 nucleolus; GO:0005737 cytoplasm; GO:0005783 endoplasmic reticulum; GO:0005829 cytosol; GO:0005840 ribosome; GO:0012505 endomembrane system; GO:0015935 small ribosomal subunit; GO:0022626 cytosolic ribosome; GO:0022627 cytosolic small ribosomal subunit; GO:0031974 membrane-enclosed lumen; GO:0031981 n…	GO:0003676 nucleic acid binding; GO:0003723 RNA binding; GO:0003729 mRNA binding; GO:0003735 structural constituent of ribosome; GO:0005198 structural molecule activity; GO:0005488 binding; GO:0005515 protein binding; GO:0031369 translation initiation factor binding; GO:0044877 protein-containing complex binding; GO:0048027 mRNA 5'-UTR binding; GO:0097159 organic cyclic compound binding; GO:19013…	K02984	RP-S3Ae, RPS3A; small subunit ribosomal protein S3Ae	map03010 Ribosome
CL645.Contig2_All_Gene.5216	Inositol-3-phosphate synthase 1-A OS=Xenopus laevis OX=8355 GN=isyna1-a PE=2 SV=1	1.283	Up	0.0047209	isyna1-a	56.408	26.8	10	21	3	1.096	1.177	1.121	0.948	0.866	0.832	cytoplasm				K01858	INO1, ISYNA1; myo-inositol-1-phosphate synthase [EC:5.5.1.4]	map00562 Inositol phosphate metabolism; map01100 Metabolic pathways
Unigene1055_All_Gene.13379	Ras-related protein Rab-18A OS=Lymnaea stagnalis OX=6523 GN=RAB18A PE=2 SV=1	1.284	Up	0.0148188	RAB18A	22.628	13.8	2	3	2	1.137	1.237	1.04	0.932	0.897	0.83	cytoplasm,nucleus				K07910	RAB18; Ras-related protein Rab-18		PF00071	Ras family
Unigene14410_All_Gene.32718	Serine palmitoyltransferase 1 OS=Pongo abelii OX=9601 GN=SPTLC1 PE=2 SV=1	1.286	Up	0.026563	SPTLC1	52.7	18.8	7	12	7	1.123	1.265	1.02	0.869	0.834	0.947	endoplasmic reticulum				K00654	SPT; serine palmitoyltransferase [EC:2.3.1.50]	map00600 Sphingolipid metabolism; map01100 Metabolic pathways; map04071 Sphingolipid signaling pathway	PF00155	Aminotransferase class I and II
CL716.Contig1_All_Gene.5614	60S acidic ribosomal protein P1 OS=Drosophila melanogaster OX=7227 GN=RpLP1 PE=1 SV=2	1.288	Up	0.024757	RpLP1	10.915	16.7	2	3	2	1.029	1.268	1.199	0.958	0.85	0.907	cytoplasm	GO:0000184 nuclear-transcribed mRNA catabolic process, nonsense-mediated decay; GO:0000956 nuclear-transcribed mRNA catabolic process; GO:0001932 regulation of protein phosphorylation; GO:0001934 positive regulation of protein phosphorylation; GO:0002181 cytoplasmic translation; GO:0002182 cytoplasmic translational elongation; GO:0006139 nucleobase-containing compound metabolic process; GO:000640…	GO:0000322 storage vacuole; GO:0000323 lytic vacuole; GO:0000324 fungal-type vacuole; GO:0005622 intracellular; GO:0005623 cell; GO:0005737 cytoplasm; GO:0005773 vacuole; GO:0005829 cytosol; GO:0005840 ribosome; GO:0015934 large ribosomal subunit; GO:0022625 cytosolic large ribosomal subunit; GO:0022626 cytosolic ribosome; GO:0032991 protein-containing complex; GO:0043226 organelle; GO:0043227 me…	GO:0003735 structural constituent of ribosome; GO:0005198 structural molecule activity; GO:0005488 binding; GO:0008047 enzyme activator activity; GO:0019207 kinase regulator activity; GO:0019209 kinase activator activity; GO:0019887 protein kinase regulator activity; GO:0030234 enzyme regulator activity; GO:0030295 protein kinase activator activity; GO:0043021 ribonucleoprotein complex binding; G…	K02942	RP-LP1, RPLP1; large subunit ribosomal protein LP1	map03010 Ribosome
Unigene7450_All_Gene.23544	Adseverin OS=Gallus gallus OX=9031 GN=SCIN PE=2 SV=2	1.293	Up	0.00061879	SCIN	36.949	9.3	3	3	1	1.16	1.103	1.162	0.848	0.905	0.895	cytoskeleton	GO:0002009 morphogenesis of an epithelium; GO:0002165 instar larval or pupal development; GO:0006996 organelle organization; GO:0007010 cytoskeleton organization; GO:0007015 actin filament organization; GO:0007275 multicellular organism development; GO:0007399 nervous system development; GO:0007444 imaginal disc development; GO:0007472 wing disc morphogenesis; GO:0007476 imaginal disc-derived win…	GO:0005622 intracellular; GO:0005623 cell; GO:0005737 cytoplasm;	GO:0003779 actin binding; GO:0003785 actin monomer binding; GO:0005488 binding; GO:0005509 calcium ion binding; GO:0005515 protein binding; GO:0005543 phospholipid binding; GO:0005546 phosphatidylinositol-4,5-bisphosphate binding; GO:0008092 cytoskeletal protein binding; GO:0008289 lipid binding; GO:0035091 phosphatidylinositol binding; GO:0043167 ion binding; GO:0043168 anion binding; GO:0043169…	K08017	AVIL; advillin		PF00626	Gelsolin repeat
CL33.Contig2_All_Gene.638	Serine/threonine-protein kinase Sgk2 OS=Homo sapiens OX=9606 GN=SGK2 PE=1 SV=1	1.294	Up	5.8774e-05	SGK2	48.677	41.3	15	24	10	1.133	1.124	1.137	0.85	0.887	0.886	cytoplasm	GO:0000002 mitochondrial genome maintenance; GO:0000003 reproduction; GO:0000079 regulation of cyclin-dependent protein serine/threonine kinase activity; GO:0000271 polysaccharide biosynthetic process; GO:0000302 response to reactive oxygen species; GO:0000768 syncytium formation by plasma membrane fusion; GO:0001101 response to acid chemical; GO:0001503 ossification; GO:0001505 regulation of neu…	GO:0001726 ruffle; GO:0005622 intracellular; GO:0005623 cell; GO:0005634 nucleus; GO:0005654 nucleoplasm; GO:0005737 cytoplasm; GO:0005739 mitochondrion; GO:0005815 microtubule organizing center; GO:0005819 spindle; GO:0005829 cytosol; GO:0005856 cytoskeleton; GO:0005886 plasma membrane; GO:0005911 cell-cell junction; GO:0005929 cilium; GO:0005938 cell cortex; GO:0009898 cytoplasmic side of plasm…	GO:0000166 nucleotide binding; GO:0003824 catalytic activity; GO:0004672 protein kinase activity; GO:0004674 protein serine/threonine kinase activity; GO:0004712 protein serine/threonine/tyrosine kinase activity; GO:0005080 protein kinase C binding; GO:0005488 binding; GO:0005515 protein binding; GO:0005516 calmodulin binding; GO:0005524 ATP binding; GO:0005543 phospholipid binding; GO:0005547 ph…	K04456	AKT; RAC serine/threonine-protein kinase [EC:2.7.11.1]	map01521 EGFR tyrosine kinase inhibitor resistance; map01522 Endocrine resistance; map01524 Platinum drug resistance; map04010 MAPK signaling pathway; map04012 ErbB signaling pathway; map04014 Ras signaling pathway; map04015 Rap1 signaling pathway; map04022 cGMP-PKG signaling pathway; map04024 cAMP signaling pathway; map04062 Chemokine signaling pathway; map04066 HIF-1 signaling pathway; map04068…	PF00169; PF00069	PH domain; Protein kinase domain
CL391.Contig1_All_Gene.3571	hypothetical protein TRFO_18258 [Tritrichomonas foetus]	1.294	Up	0.0166414	---	30.682	12.5	3	5	1	1.135	1.212	1.08	0.879	0.887	0.883	plasma membrane
Unigene9960_All_Gene.27095	NEDD8-conjugating enzyme Ubc12 OS=Bos taurus OX=9913 GN=UBE2M PE=2 SV=1	1.297	Up	0.0032035	UBE2M	17.809	6.5	1	2	1	1.128	1.16	1.155	0.949	0.825	0.881	mitochondria	GO:0006464 cellular protein modification process; GO:0006807 nitrogen compound metabolic process; GO:0008152 metabolic process; GO:0008589 regulation of smoothened signaling pathway; GO:0009719 response to endogenous stimulus; GO:0009725 response to hormone; GO:0009733 response to auxin; GO:0009966 regulation of signal transduction; GO:0009968 negative regulation of signal transduction; GO:000998…	GO:0005622 intracellular; GO:0005623 cell; GO:0005634 nucleus; GO:0005654 nucleoplasm; GO:0005737 cytoplasm; GO:0005829 cytosol; GO:0031974 membrane-enclosed lumen; GO:0031981 nuclear lumen; GO:0043226 organelle; GO:0043227 membrane-bounded organelle; GO:0043229 intracellular organelle; GO:0043231 intracellular membrane-bounded organelle; GO:0043233 organelle lumen; GO:0070013 intracellular organ…	GO:0003824 catalytic activity; GO:0004842 ubiquitin-protein transferase activity; GO:0016740 transferase activity; GO:0019787 ubiquitin-like protein transferase activity; GO:0019788 NEDD8 transferase activity; GO:0061650 ubiquitin-like protein conjugating enzyme activity; GO:0061654 NEDD8 conjugating enzyme activity; GO:0140096 catalytic activity, acting on a protein;	K10579	UBE2M, UBC12; ubiquitin-conjugating enzyme E2 M	map04120 Ubiquitin mediated proteolysis	PF00179	Ubiquitin-conjugating enzyme
Unigene17400_All_Gene.36548	Ras-related protein Rab-6B OS=Bos taurus OX=9913 GN=RAB6B PE=2 SV=1	1.3	Up	0.022619	RAB6B	22.071	5.5	1	1	1	1.205	1.215	1.027	0.925	0.802	0.925	cytoplasm				K07893	RAB6A; Ras-related protein Rab-6A		PF00071	Ras family
Unigene17524_All_Gene.36690	hypothetical protein TRFO_35160 [Tritrichomonas foetus]	1.302	Up	0.047916	---	26.487	15.7	3	4	3	1.114	1.135	1.205	0.956	0.727	0.969	nucleus
Unigene24843_All_Gene.41894	hypothetical protein TRFO_02040 [Tritrichomonas foetus]	1.305	Up	0.021538	---	44.934	2.6	1	1	1	1.168	1.178	1.116	0.97	0.764	0.918	cytoplasm
Unigene19092_All_Gene.38681	hypothetical protein TRFO_08305 [Tritrichomonas foetus]	1.306	Up	0.0146443	---	15.887	26.2	4	5	4	1.133	1.249	1.052	0.867	0.819	0.944	plasma membrane
Unigene9969_All_Gene.27107	Ras-related protein Rab-6.2 OS=Caenorhabditis elegans OX=6239 GN=rab-6.2 PE=3 SV=1	1.308	Up	0.026343	rab-6.2	21.962	10.8	2	5	1	1.189	1.166	1.109	0.875	0.769	1.004	cytoplasm				K07893	RAB6A; Ras-related protein Rab-6A		PF00071	Ras family
Unigene12327_All_Gene.29860	ABC transporter B family member 1 OS=Dictyostelium discoideum OX=44689 GN=abcB1 PE=3 SV=1	1.312	Up	0.0157001	abcB1	37.278	2.7	1	1	1	1.116	1.119	1.225	0.814	0.835	0.988	endoplasmic reticulum				K05658	ABCB1, CD243; ATP-binding cassette, subfamily B (MDR/TAP), member 1 [EC:7.6.2.2]	map02010 ABC transporters; map04976 Bile secretion; map05206 MicroRNAs in cancer; map05226 Gastric cancer	PF00005	ABC transporter
Unigene9993_All_Gene.27131	60S ribosomal protein L6 OS=Bos taurus OX=9913 GN=RPL6 PE=2 SV=3	1.312	Up	0.0112629	RPL6	16.645	38.8	5	11	3	1.096	1.188	1.211	0.924	0.796	0.943	cytoplasm				K02934	RP-L6e, RPL6; large subunit ribosomal protein L6e	map03010 Ribosome
CL1686.Contig1_All_Gene.9946	hypothetical protein	1.313	Up	0.030879	---	95	6.9	4	5	4	1.099	1.055	1.285	0.947	0.78	0.893	cytoplasm
Unigene18981_All_Gene.38547	40S ribosomal protein S13 OS=Gillichthys mirabilis OX=8222 GN=rps13 PE=2 SV=3	1.313	Up	0.029323	rps13	17.005	29.1	4	7	4	1.083	1.34	1.048	0.843	0.889	0.911	cytoplasm	GO:0000184 nuclear-transcribed mRNA catabolic process, nonsense-mediated decay; GO:0000462 maturation of SSU-rRNA from tricistronic rRNA transcript (SSU-rRNA, 5.8S rRNA, LSU-rRNA); GO:0000956 nuclear-transcribed mRNA catabolic process; GO:0002181 cytoplasmic translation; GO:0006139 nucleobase-containing compound metabolic process; GO:0006364 rRNA processing; GO:0006396 RNA processing; GO:0006401 …	GO:0005622 intracellular; GO:0005623 cell; GO:0005634 nucleus; GO:0005654 nucleoplasm; GO:0005730 nucleolus; GO:0005737 cytoplasm; GO:0005829 cytosol; GO:0005840 ribosome; GO:0015935 small ribosomal subunit; GO:0022626 cytosolic ribosome; GO:0022627 cytosolic small ribosomal subunit; GO:0030684 preribosome; GO:0030686 90S preribosome; GO:0031974 membrane-enclosed lumen; GO:0031981 nuclear lumen; …	GO:0003676 nucleic acid binding; GO:0003723 RNA binding; GO:0003729 mRNA binding; GO:0003735 structural constituent of ribosome; GO:0005198 structural molecule activity; GO:0005488 binding; GO:0019843 rRNA binding; GO:0048027 mRNA 5'-UTR binding; GO:0070181 small ribosomal subunit rRNA binding; GO:0097159 organic cyclic compound binding; GO:1901363 heterocyclic compound binding; GO:1990932 5.8S r…	K02953	RP-S13e, RPS13; small subunit ribosomal protein S13e	map03010 Ribosome	PF08069; PF00312	Ribosomal S13/S15 N-terminal domain; Ribosomal protein S15
CL990.Contig2_All_Gene.7022	Rho-related GTP-binding protein RhoC OS=Mus musculus OX=10090 GN=Rhoc PE=1 SV=2	1.319	Up	0.043163	Rhoc	20.182	38.8	5	6	2	1.166	1.246	1.023	0.864	0.756	0.984	cytoplasm				K04513	RHOA; Ras homolog gene family, member A	map04014 Ras signaling pathway; map04015 Rap1 signaling pathway; map04022 cGMP-PKG signaling pathway; map04024 cAMP signaling pathway; map04062 Chemokine signaling pathway; map04071 Sphingolipid signaling pathway; map04072 Phospholipase D signaling pathway; map04144 Endocytosis; map04150 mTOR signaling pathway; map04270 Vascular smooth muscle contraction; map04310 Wnt signaling pathway; map04350 …	PF00071	Ras family
Unigene11025_All_Gene.28384	Lysosomal acid glucosylceramidase OS=Mus musculus OX=10090 GN=Gba PE=1 SV=1	1.319	Up	0.0020212	Gba	55.273	22.3	9	11	9	1.172	1.14	1.169	0.858	0.835	0.946	endoplasmic reticulum,mitochondria	GO:0003008 system process; GO:0006629 lipid metabolic process; GO:0006643 membrane lipid metabolic process; GO:0006664 glycolipid metabolic process; GO:0006665 sphingolipid metabolic process; GO:0006672 ceramide metabolic process; GO:0006677 glycosylceramide metabolic process; GO:0006678 glucosylceramide metabolic process; GO:0006680 glucosylceramide catabolic process; GO:0006687 glycosphingolipi…	GO:0000323 lytic vacuole; GO:0005576 extracellular region; GO:0005622 intracellular; GO:0005623 cell; GO:0005737 cytoplasm; GO:0005764 lysosome; GO:0005773 vacuole; GO:0043226 organelle; GO:0043227 membrane-bounded organelle; GO:0043229 intracellular organelle; GO:0043231 intracellular membrane-bounded organelle;	GO:0003824 catalytic activity; GO:0004348 glucosylceramidase activity; GO:0004553 hydrolase activity, hydrolyzing O-glycosyl compounds; GO:0008422 beta-glucosidase activity; GO:0015926 glucosidase activity; GO:0016787 hydrolase activity; GO:0016798 hydrolase activity, acting on glycosyl bonds; GO:0046557 glucan endo-1,6-beta-glucosidase activity;	K01201	GBA, srfJ; glucosylceramidase [EC:3.2.1.45]	map00511 Other glycan degradation; map00600 Sphingolipid metabolism; map01100 Metabolic pathways; map04142 Lysosome	PF02055	O-Glycosyl hydrolase family 30
Unigene14048_All_Gene.32187	Serine/threonine-protein kinase STK11 OS=Gallus gallus OX=9031 GN=STK11 PE=2 SV=1	1.321	Up	0.028282	STK11	47.524	25.6	10	16	10	1.08	1.206	1.167	0.946	0.742	0.926	nucleus	GO:0002181 cytoplasmic translation; GO:0002184 cytoplasmic translational termination; GO:0006139 nucleobase-containing compound metabolic process; GO:0006396 RNA processing; GO:0006403 RNA localization; GO:0006405 RNA export from nucleus; GO:0006406 mRNA export from nucleus; GO:0006412 translation; GO:0006415 translational termination; GO:0006518 peptide metabolic process; GO:0006611 protein expo…	GO:0005622 intracellular; GO:0005623 cell; GO:0005634 nucleus; GO:0005635 nuclear envelope; GO:0005643 nuclear pore; GO:0005681 spliceosomal complex; GO:0005730 nucleolus; GO:0005737 cytoplasm; GO:0005844 polysome; GO:0005933 cellular bud; GO:0005934 cellular bud tip; GO:0012505 endomembrane system; GO:0030427 site of polarized growth; GO:0030684 preribosome; GO:0030687 preribosome, large subunit…	GO:0003724 RNA helicase activity; GO:0003824 catalytic activity; GO:0004386 helicase activity; GO:0008186 RNA-dependent ATPase activity; GO:0016462 pyrophosphatase activity; GO:0016787 hydrolase activity; GO:0016817 hydrolase activity, acting on acid anhydrides; GO:0016818 hydrolase activity, acting on acid anhydrides, in phosphorus-containing anhydrides; GO:0016887 ATPase activity; GO:0017111 nu…	K18655	DDX19, DBP5; ATP-dependent RNA helicase DDX19/DBP5 [EC:3.6.4.13]		PF00270	DEAD/DEAH box helicase
Unigene13505_All_Gene.31467	hypothetical protein	1.322	Up	0.0341	---	27.734	3.9	1	1	1	1.066	1.149	1.271	0.905	0.76	0.972	cytoplasm
Unigene8093_All_Gene.24652	hypothetical protein TRFO_23530 [Tritrichomonas foetus]	1.323	Up	0.00194358	---	183.31	10	15	22	15	1.164	1.16	1.125	0.805	0.904	0.897	cytoplasm
CL1373.Contig1_All_Gene.8717	Serine/threonine-protein phosphatase 2A 55 kDa regulatory subunit B delta isoform OS=Xenopus laevis OX=8355 GN=ppp2r2d PE=1 SV=1	1.324	Up	0.0064955	ppp2r2d	45.681	8.3	3	4	2	1.068	1.197	1.198	0.872	0.814	0.929	cytoplasm
CL314.Contig1_All_Gene.3075	60S ribosomal protein L7 OS=Tetrahymena thermophila OX=5911 GN=RPL7 PE=1 SV=1	1.326	Up	0.040921	RPL7	27.436	48.1	14	24	1	1.022	1.341	1.121	0.946	0.8	0.882	cytoplasm	GO:0000463 maturation of LSU-rRNA from tricistronic rRNA transcript (SSU-rRNA, 5.8S rRNA, LSU-rRNA); GO:0000470 maturation of LSU-rRNA; GO:0002181 cytoplasmic translation; GO:0006139 nucleobase-containing compound metabolic process; GO:0006364 rRNA processing; GO:0006396 RNA processing; GO:0006412 translation; GO:0006518 peptide metabolic process; GO:0006725 cellular aromatic compound metabolic p…	GO:0005618 cell wall; GO:0005622 intracellular; GO:0005623 cell; GO:0005737 cytoplasm; GO:0005773 vacuole; GO:0005774 vacuolar membrane; GO:0005829 cytosol; GO:0005840 ribosome; GO:0005844 polysome; GO:0005886 plasma membrane; GO:0009507 chloroplast; GO:0009536 plastid; GO:0015934 large ribosomal subunit; GO:0016020 membrane; GO:0022625 cytosolic large ribosomal subunit; GO:0022626 cytosolic ribo…	GO:0003676 nucleic acid binding; GO:0003723 RNA binding; GO:0003729 mRNA binding; GO:0003735 structural constituent of ribosome; GO:0005198 structural molecule activity; GO:0005488 binding; GO:0097159 organic cyclic compound binding; GO:1901363 heterocyclic compound binding;	K02937	RP-L7e, RPL7; large subunit ribosomal protein L7e	map03010 Ribosome	PF08079; PF00327	Ribosomal L30 N-terminal domain; Ribosomal protein L30p/L7e
Unigene13963_All_Gene.32026	E3 SUMO-protein ligase RanBP2 OS=Mus musculus OX=10090 GN=Ranbp2 PE=1 SV=2	1.328	Up	0.021217	Ranbp2	25.469	14.9	4	5	1	1.123	1.192	1.153	0.964	0.901	0.746	cytoplasm	GO:0000082 G1/S transition of mitotic cell cycle; GO:0000226 microtubule cytoskeleton organization; GO:0000278 mitotic cell cycle; GO:0001101 response to acid chemical; GO:0006403 RNA localization; GO:0006405 RNA export from nucleus; GO:0006508 proteolysis; GO:0006511 ubiquitin-dependent protein catabolic process; GO:0006606 protein import into nucleus; GO:0006807 nitrogen compound metabolic proc…	GO:0005622 intracellular; GO:0005623 cell; GO:0005634 nucleus; GO:0005635 nuclear envelope; GO:0005737 cytoplasm; GO:0005813 centrosome; GO:0005815 microtubule organizing center; GO:0005829 cytosol; GO:0005856 cytoskeleton; GO:0012505 endomembrane system; GO:0015630 microtubule cytoskeleton; GO:0030424 axon; GO:0031967 organelle envelope; GO:0031975 envelope; GO:0032838 plasma membrane bounded ce…	GO:0000166 nucleotide binding; GO:0001882 nucleoside binding; GO:0001883 purine nucleoside binding; GO:0005092 GDP-dissociation inhibitor activity; GO:0005488 binding; GO:0005515 protein binding; GO:0005525 GTP binding; GO:0008536 Ran GTPase binding; GO:0017016 Ras GTPase binding; GO:0017076 purine nucleotide binding; GO:0019001 guanyl nucleotide binding; GO:0019899 enzyme binding; GO:0030234 enz…	K12172	RANBP2, NUP358; E3 SUMO-protein ligase RanBP2 [EC:2.3.2.-]	map03013 RNA transport
CL1360.Contig6_All_Gene.8648	60S ribosomal protein L7a OS=Takifugu rubripes OX=31033 GN=rpl7a PE=3 SV=3	1.333	Up	0.00199801	rpl7a	27.454	41.3	9	21	9	1.091	1.181	1.183	0.916	0.843	0.833	cytoplasm,nucleus	GO:0000470 maturation of LSU-rRNA; GO:0000491 small nucleolar ribonucleoprotein complex assembly; GO:0000492 box C/D snoRNP assembly; GO:0002181 cytoplasmic translation; GO:0003008 system process; GO:0003013 circulatory system process; GO:0003018 vascular process in circulatory system; GO:0003056 regulation of vascular smooth muscle contraction; GO:0006139 nucleobase-containing compound metabolic…	GO:0005622 intracellular; GO:0005623 cell; GO:0005634 nucleus; GO:0005730 nucleolus; GO:0005732 small nucleolar ribonucleoprotein complex; GO:0005737 cytoplasm; GO:0005773 vacuole; GO:0005774 vacuolar membrane; GO:0005794 Golgi apparatus; GO:0005829 cytosol; GO:0005840 ribosome; GO:0005844 polysome; GO:0005886 plasma membrane; GO:0005911 cell-cell junction; GO:0009506 plasmodesma; GO:0009507 chlo…	GO:0003676 nucleic acid binding; GO:0003723 RNA binding; GO:0003735 structural constituent of ribosome; GO:0005096 GTPase activator activity; GO:0005102 signaling receptor binding; GO:0005198 structural molecule activity; GO:0005488 binding; GO:0005515 protein binding; GO:0008047 enzyme activator activity; GO:0017016 Ras GTPase binding; GO:0017048 Rho GTPase binding; GO:0019899 enzyme binding; GO…	K02936	RP-L7Ae, RPL7A; large subunit ribosomal protein L7Ae	map03010 Ribosome	PF01248	Ribosomal protein L7Ae/L30e/S12e/Gadd45 family
Unigene7622_All_Gene.23814	40S ribosomal protein S18 OS=Rattus norvegicus OX=10116 GN=Rps18 PE=1 SV=3	1.34	Up	0.024805	Rps18	17.299	17.5	3	4	3	1.114	1.276	1.086	0.983	0.788	0.823	cytoplasm				K02964	RP-S18e, RPS18; small subunit ribosomal protein S18e	map03010 Ribosome
Unigene12909_All_Gene.30801	Polyadenylate-binding protein 1-like OS=Homo sapiens OX=9606 GN=PABPC1L PE=2 SV=1	1.342	Up	0.0050581	PABPC1L	57.138	37.1	18	32	17	1.115	1.215	1.187	0.928	0.796	0.896	nucleus				K13126	PABPC; polyadenylate-binding protein	map03013 RNA transport; map03015 mRNA surveillance pathway; map03018 RNA degradation	PF00076	RNA recognition motif. (a.k.a. RRM, RBD, or RNP domain)
Unigene12635_All_Gene.30438	N-alpha-acetyltransferase 15, NatA auxiliary subunit OS=Homo sapiens OX=9606 GN=NAA15 PE=1 SV=1	1.342	Up	0.0097612	NAA15	83.061	7.4	5	5	5	1.066	1.183	1.164	0.891	0.757	0.895	cytoplasm	GO:0000266 mitochondrial fission; GO:0006464 cellular protein modification process; GO:0006473 protein acetylation; GO:0006474 N-terminal protein amino acid acetylation; GO:0006807 nitrogen compound metabolic process; GO:0006996 organelle organization; GO:0007005 mitochondrion organization; GO:0007275 multicellular organism development; GO:0008152 metabolic process; GO:0009555 pollen development;…	GO:0005622 intracellular; GO:0005623 cell; GO:0005737 cytoplasm; GO:0005886 plasma membrane; GO:0005911 cell-cell junction; GO:0005938 cell cortex; GO:0009504 cell plate; GO:0009506 plasmodesma; GO:0016020 membrane; GO:0030054 cell junction; GO:0031248 protein acetyltransferase complex; GO:0031414 N-terminal protein acetyltransferase complex; GO:0031415 NatA complex; GO:0032991 protein-containing…	GO:0003824 catalytic activity; GO:0003924 GTPase activity; GO:0005488 binding; GO:0005515 protein binding; GO:0008017 microtubule binding; GO:0008092 cytoskeletal protein binding; GO:0015631 tubulin binding; GO:0016462 pyrophosphatase activity; GO:0016787 hydrolase activity; GO:0016817 hydrolase activity, acting on acid anhydrides; GO:0016818 hydrolase activity, acting on acid anhydrides, in phos…
Unigene700_All_Gene.12972	Enolase OS=Eimeria tenella OX=5802 GN=ENO PE=2 SV=1	1.342	Up	0.023223	ENO	50.447	66.2	27	103	19	1.117	1.205	1.178	0.932	0.735	0.941	cytoplasm	GO:0000003 reproduction; GO:0000122 negative regulation of transcription by RNA polymerase II; GO:0000165 MAPK cascade; GO:0000902 cell morphogenesis; GO:0000904 cell morphogenesis involved in differentiation; GO:0001101 response to acid chemical; GO:0001558 regulation of cell growth; GO:0001666 response to hypoxia; GO:0001701 in utero embryonic development; GO:0005975 carbohydrate metabolic proc…	GO:0000015 phosphopyruvate hydratase complex; GO:0000322 storage vacuole; GO:0000323 lytic vacuole; GO:0000324 fungal-type vacuole; GO:0001917 photoreceptor inner segment; GO:0005576 extracellular region; GO:0005618 cell wall; GO:0005622 intracellular; GO:0005623 cell; GO:0005634 nucleus; GO:0005737 cytoplasm; GO:0005739 mitochondrion; GO:0005740 mitochondrial envelope; GO:0005773 vacuole; GO:000…	GO:0000976 transcription regulatory region sequence-specific DNA binding; GO:0000977 RNA polymerase II transcription regulatory region sequence-specific DNA binding; GO:0000981 DNA-binding transcription factor activity, RNA polymerase II-specific; GO:0001067 regulatory region nucleic acid binding; GO:0001227 DNA-binding transcription repressor activity, RNA polymerase II-specific; GO:0003676 nucl…	K01689	ENO, eno; enolase [EC:4.2.1.11]	map00010 Glycolysis / Gluconeogenesis; map01100 Metabolic pathways; map01200 Carbon metabolism; map01230 Biosynthesis of amino acids; map03018 RNA degradation; map04066 HIF-1 signaling pathway	PF03952; PF00113	Enolase, N-terminal domain; Enolase, C-terminal TIM barrel domain
CL1101.Contig3_All_Gene.7503	40S ribosomal protein S6 OS=Branchiostoma floridae OX=7739 GN=RPS6 PE=3 SV=1	1.342	Up	0.037822	RPS6	24.139	9.3	2	2	1	1.252	1.219	0.997	0.846	0.964	0.775	nucleus	GO:0000003 reproduction; GO:0000028 ribosomal small subunit assembly; GO:0000075 cell cycle checkpoint; GO:0000082 G1/S transition of mitotic cell cycle; GO:0000184 nuclear-transcribed mRNA catabolic process, nonsense-mediated decay; GO:0000278 mitotic cell cycle; GO:0000281 mitotic cytokinesis; GO:0000462 maturation of SSU-rRNA from tricistronic rRNA transcript (SSU-rRNA, 5.8S rRNA, LSU-rRNA); G…	GO:0005622 intracellular; GO:0005623 cell; GO:0005634 nucleus; GO:0005654 nucleoplasm; GO:0005730 nucleolus; GO:0005737 cytoplasm; GO:0005783 endoplasmic reticulum; GO:0005829 cytosol; GO:0005840 ribosome; GO:0005844 polysome; GO:0005886 plasma membrane; GO:0005911 cell-cell junction; GO:0005938 cell cortex; GO:0009506 plasmodesma; GO:0009507 chloroplast; GO:0009536 plastid; GO:0012505 endomembra…	GO:0003676 nucleic acid binding; GO:0003723 RNA binding; GO:0003729 mRNA binding; GO:0003735 structural constituent of ribosome; GO:0005198 structural molecule activity; GO:0005488 binding; GO:0005515 protein binding; GO:0019899 enzyme binding; GO:0019900 kinase binding; GO:0019901 protein kinase binding; GO:0097159 organic cyclic compound binding; GO:1901363 heterocyclic compound binding;	K02991	RP-S6e, RPS6; small subunit ribosomal protein S6e	map01521 EGFR tyrosine kinase inhibitor resistance; map03010 Ribosome; map04066 HIF-1 signaling pathway; map04150 mTOR signaling pathway; map04151 PI3K-Akt signaling pathway; map04371 Apelin signaling pathway; map04714 Thermogenesis; map04910 Insulin signaling pathway; map05205 Proteoglycans in cancer
Unigene19163_All_Gene.38746	40S ribosomal protein S26 OS=Sterkiella nova OX=200597 GN=RPS26 PE=3 SV=1	1.346	Up	0.047044	RPS26	12.672	16.8	2	4	2	1.033	1.385	1.037	0.89	0.805	0.871	extracellular	GO:0002181 cytoplasmic translation; GO:0006403 RNA localization; GO:0006405 RNA export from nucleus; GO:0006407 rRNA export from nucleus; GO:0006412 translation; GO:0006518 peptide metabolic process; GO:0006611 protein export from nucleus; GO:0006807 nitrogen compound metabolic process; GO:0006810 transport; GO:0006886 intracellular protein transport; GO:0006913 nucleocytoplasmic transport; GO:00…	GO:0005622 intracellular; GO:0005623 cell; GO:0005737 cytoplasm; GO:0005783 endoplasmic reticulum; GO:0005789 endoplasmic reticulum membrane; GO:0005791 rough endoplasmic reticulum; GO:0005829 cytosol; GO:0005840 ribosome; GO:0005844 polysome; GO:0012505 endomembrane system; GO:0015935 small ribosomal subunit; GO:0016020 membrane; GO:0022626 cytosolic ribosome; GO:0022627 cytosolic small ribosoma…	GO:0003676 nucleic acid binding; GO:0003723 RNA binding; GO:0003729 mRNA binding; GO:0003735 structural constituent of ribosome; GO:0005198 structural molecule activity; GO:0005488 binding; GO:0097159 organic cyclic compound binding; GO:1901363 heterocyclic compound binding;	K02976	RP-S26e, RPS26; small subunit ribosomal protein S26e	map03010 Ribosome
Unigene5316_All_Gene.20033	KN motif and ankyrin repeat domain-containing protein 1 OS=Homo sapiens OX=9606 GN=KANK1 PE=1 SV=3	1.347	Up	0.033144	KANK1	16.561	11	1	1	1	1.112	1.186	1.223	0.952	0.72	0.942	cytoplasm				K13758	PDE6D; retinal rod rhodopsin-sensitive cGMP 3',5'-cyclic phosphodiesterase subunit delta	map00230 Purine metabolism; map01100 Metabolic pathways
Unigene22106_All_Gene.40657	40S ribosomal protein S19 OS=Dictyostelium discoideum OX=44689 GN=rps19 PE=3 SV=1	1.347	Up	0.0170375	rps19	16.419	38.1	5	9	2	1.106	1.224	1.163	0.91	0.747	0.936	cytoplasm	GO:0000028 ribosomal small subunit assembly; GO:0000184 nuclear-transcribed mRNA catabolic process, nonsense-mediated decay; GO:0000462 maturation of SSU-rRNA from tricistronic rRNA transcript (SSU-rRNA, 5.8S rRNA, LSU-rRNA); GO:0000956 nuclear-transcribed mRNA catabolic process; GO:0001906 cell killing; GO:0002181 cytoplasmic translation; GO:0002262 myeloid cell homeostasis; GO:0002376 immune sy…	GO:0005618 cell wall; GO:0005622 intracellular; GO:0005623 cell; GO:0005634 nucleus; GO:0005654 nucleoplasm; GO:0005730 nucleolus; GO:0005737 cytoplasm; GO:0005773 vacuole; GO:0005829 cytosol; GO:0005840 ribosome; GO:0005844 polysome; GO:0005911 cell-cell junction; GO:0009506 plasmodesma; GO:0015935 small ribosomal subunit; GO:0016020 membrane; GO:0022626 cytosolic ribosome; GO:0022627 cytosolic …	GO:0003676 nucleic acid binding; GO:0003723 RNA binding; GO:0003729 mRNA binding; GO:0003735 structural constituent of ribosome; GO:0005198 structural molecule activity; GO:0005488 binding; GO:0005515 protein binding; GO:0017134 fibroblast growth factor binding; GO:0019838 growth factor binding; GO:0019899 enzyme binding; GO:0019900 kinase binding; GO:0019901 protein kinase binding; GO:0031369 tr…	K02966	RP-S19e, RPS19; small subunit ribosomal protein S19e	map03010 Ribosome
Unigene17898_All_Gene.37104	60S ribosomal protein L14 OS=Sus scrofa OX=9823 GN=RPL14 PE=1 SV=1	1.347	Up	0.0157151	RPL14	14.521	39.2	6	8	2	1.11	1.184	1.221	0.94	0.754	0.915	cytoplasm	GO:0000184 nuclear-transcribed mRNA catabolic process, nonsense-mediated decay; GO:0000956 nuclear-transcribed mRNA catabolic process; GO:0002181 cytoplasmic translation; GO:0006139 nucleobase-containing compound metabolic process; GO:0006355 regulation of transcription, DNA-templated; GO:0006364 rRNA processing; GO:0006396 RNA processing; GO:0006401 RNA catabolic process; GO:0006402 mRNA catabol…	GO:0005622 intracellular; GO:0005623 cell; GO:0005634 nucleus; GO:0005730 nucleolus; GO:0005737 cytoplasm; GO:0005773 vacuole; GO:0005774 vacuolar membrane; GO:0005783 endoplasmic reticulum; GO:0005789 endoplasmic reticulum membrane; GO:0005791 rough endoplasmic reticulum; GO:0005829 cytosol; GO:0005840 ribosome; GO:0005844 polysome; GO:0005911 cell-cell junction; GO:0009506 plasmodesma; GO:00095…	GO:0003676 nucleic acid binding; GO:0003700 DNA-binding transcription factor activity; GO:0003723 RNA binding; GO:0003729 mRNA binding; GO:0003735 structural constituent of ribosome; GO:0005198 structural molecule activity; GO:0005488 binding; GO:0097159 organic cyclic compound binding; GO:0140110 transcription regulator activity; GO:1901363 heterocyclic compound binding;	K02875	RP-L14e, RPL14; large subunit ribosomal protein L14e	map03010 Ribosome
CL707.Contig2_All_Gene.5558	Alpha-actinin-1 OS=Gallus gallus OX=9031 GN=ACTN1 PE=1 SV=3	1.348	Up	0.033943	ACTN1	129.08	65.7	71	233	7	1.135	1.175	1.203	0.912	0.715	0.98	cytoplasm				K05699	ACTN1_4; actinin alpha 1/4	map04510 Focal adhesion; map04520 Adherens junction; map04530 Tight junction; map04670 Leukocyte transendothelial migration; map04810 Regulation of actin cytoskeleton; map05131 Shigellosis; map05146 Amoebiasis; map05203 Viral carcinogenesis; map05322 Systemic lupus erythematosus	PF00307; PF08726	Calponin homology (CH) domain; Ca2+ insensitive EF hand
Unigene16249_All_Gene.35015	Serine/threonine-protein phosphatase 2A catalytic subunit beta isoform OS=Bos taurus OX=9913 GN=PPP2CB PE=1 SV=1	1.349	Up	0.042338	PPP2CB	37.279	4.3	1	2	1	1.103	1.207	1.216	0.919	0.709	0.985	cytoplasm,nucleus	GO:0000003 reproduction; GO:0000075 cell cycle checkpoint; GO:0000082 G1/S transition of mitotic cell cycle; GO:0000122 negative regulation of transcription by RNA polymerase II; GO:0000184 nuclear-transcribed mRNA catabolic process, nonsense-mediated decay; GO:0000188 inactivation of MAPK activity; GO:0000212 meiotic spindle organization; GO:0000226 microtubule cytoskeleton organization; GO:0000…	GO:0000159 protein phosphatase type 2A complex; GO:0000164 protein phosphatase type 1 complex; GO:0000228 nuclear chromosome; GO:0000775 chromosome, centromeric region; GO:0000779 condensed chromosome, centromeric region; GO:0000780 condensed nuclear chromosome, centromeric region; GO:0000793 condensed chromosome; GO:0000794 condensed nuclear chromosome; GO:0005622 intracellular; GO:0005623 cell;…	GO:0001664 G protein-coupled receptor binding; GO:0003823 antigen binding; GO:0003824 catalytic activity; GO:0004721 phosphoprotein phosphatase activity; GO:0004722 protein serine/threonine phosphatase activity; GO:0005102 signaling receptor binding; GO:0005488 binding; GO:0005515 protein binding; GO:0008022 protein C-terminus binding; GO:0008047 enzyme activator activity; GO:0008092 cytoskeletal…	K04382	PPP2C; serine/threonine-protein phosphatase 2A catalytic subunit [EC:3.1.3.16]	map03015 mRNA surveillance pathway; map04013 MAPK signaling pathway - fly; map04071 Sphingolipid signaling pathway; map04114 Oocyte meiosis; map04136 Autophagy - other; map04140 Autophagy - animal; map04151 PI3K-Akt signaling pathway; map04152 AMPK signaling pathway; map04261 Adrenergic signaling in cardiomyocytes; map04350 TGF-beta signaling pathway; map04390 Hippo signaling pathway; map04391 Hi…	PF00149	Calcineurin-like phosphoesterase
Unigene24108_All_Gene.41566	Kynurenine--oxoglutarate transaminase 1 OS=Homo sapiens OX=9606 GN=KYAT1 PE=1 SV=1	1.353	Up	0.041942	KYAT1	43.86	56	22	49	22	1.232	1.114	1.106	0.737	1.023	0.791	mitochondria				K00816	CCBL; kynurenine---oxoglutarate transaminase / cysteine-S-conjugate beta-lyase / glutamine---phenylpyruvate transaminase [EC:2.6.1.7 4.4.1.13 2.6.1.64]	map00270 Cysteine and methionine metabolism; map00380 Tryptophan metabolism; map00450 Selenocompound metabolism; map01100 Metabolic pathways; map05204 Chemical carcinogenesis	PF00155	Aminotransferase class I and II
CL701.Contig8_All_Gene.5492	Serine/threonine-protein phosphatase 6 regulatory ankyrin repeat subunit B OS=Homo sapiens OX=9606 GN=ANKRD44 PE=1 SV=3	1.354	Up	0.0050634	ANKRD44	38.566	8	3	3	3	1.242	1.173	1.096	0.9	0.796	0.898	cytoplasm				K15503	ANKRD44; serine/threonine-protein phosphatase 6 regulatory ankyrin repeat subunit B
CL293.Contig3_All_Gene.2961	60S ribosomal protein L18 OS=Rattus norvegicus OX=10116 GN=Rpl18 PE=1 SV=2	1.356	Up	0.0120179	Rpl18	21.202	42.5	8	12	5	1.105	1.27	1.143	0.946	0.779	0.869	nucleus	GO:0002181 cytoplasmic translation; GO:0006412 translation; GO:0006518 peptide metabolic process; GO:0006807 nitrogen compound metabolic process; GO:0008152 metabolic process; GO:0009058 biosynthetic process; GO:0009059 macromolecule biosynthetic process; GO:0009987 cellular process; GO:0010467 gene expression; GO:0019538 protein metabolic process; GO:0034641 cellular nitrogen compound metabolic …	GO:0005622 intracellular; GO:0005623 cell; GO:0005737 cytoplasm; GO:0005773 vacuole; GO:0005774 vacuolar membrane; GO:0005829 cytosol; GO:0005840 ribosome; GO:0005886 plasma membrane; GO:0005911 cell-cell junction; GO:0009506 plasmodesma; GO:0009507 chloroplast; GO:0009536 plastid; GO:0015934 large ribosomal subunit; GO:0016020 membrane; GO:0022625 cytosolic large ribosomal subunit; GO:0022626 cy…	GO:0003676 nucleic acid binding; GO:0003723 RNA binding; GO:0003729 mRNA binding; GO:0003735 structural constituent of ribosome; GO:0005198 structural molecule activity; GO:0005488 binding; GO:0097159 organic cyclic compound binding; GO:1901363 heterocyclic compound binding;	K02883	RP-L18e, RPL18; large subunit ribosomal protein L18e	map03010 Ribosome
Unigene17028_All_Gene.35952	F-box/WD repeat-containing protein 7 OS=Drosophila melanogaster OX=7227 GN=ago PE=1 SV=1	1.357	Up	0.00101672	ago	54.699	2.3	1	1	1	1.245	1.136	1.124	0.882	0.861	0.839	cytoplasm	GO:0000375 RNA splicing, via transesterification reactions; GO:0000377 RNA splicing, via transesterification reactions with bulged adenosine as nucleophile; GO:0000398 mRNA splicing, via spliceosome; GO:0006139 nucleobase-containing compound metabolic process; GO:0006396 RNA processing; GO:0006397 mRNA processing; GO:0006725 cellular aromatic compound metabolic process; GO:0006807 nitrogen compou…	GO:0005622 intracellular; GO:0005623 cell; GO:0005634 nucleus; GO:0005654 nucleoplasm; GO:0005681 spliceosomal complex; GO:0005684 U2-type spliceosomal complex; GO:0015030 Cajal body; GO:0016604 nuclear body; GO:0016607 nuclear speck; GO:0030532 small nuclear ribonucleoprotein complex; GO:0031974 membrane-enclosed lumen; GO:0031981 nuclear lumen; GO:0032991 protein-containing complex; GO:0043226 …	GO:0003676 nucleic acid binding; GO:0003723 RNA binding; GO:0005488 binding; GO:0017069 snRNA binding; GO:0017070 U6 snRNA binding; GO:0030621 U4 snRNA binding; GO:0097159 organic cyclic compound binding; GO:1901363 heterocyclic compound binding;	K12662	PRPF4, PRP4; U4/U6 small nuclear ribonucleoprotein PRP4	map03040 Spliceosome	PF08799	pre-mRNA processing factor 4 (PRP4) like
Unigene11417_All_Gene.28944	Ferredoxin OS=Trichomonas vaginalis OX=5722 PE=1 SV=1	1.359	Up	0.026063	---	10.845	35.2	2	8	2	1.22	1.111	1.191	0.911	0.723	0.957	cytoplasm							PF00111	2Fe-2S iron-sulfur cluster binding domain
Unigene19798_All_Gene.39365	hypothetical protein	1.359	Up	0.034104	---	21.481	24.9	4	8	4	1.197	1.012	1.215	0.749	0.972	0.799	mitochondria							PF02915	Rubrerythrin
CL1419.Contig3_All_Gene.8882	Ras-related protein Rab-22A OS=Homo sapiens OX=9606 GN=RAB22A PE=1 SV=2	1.361	Up	0.025216	RAB22A	20.212	10.5	2	2	1	1.104	1.109	1.317	0.973	0.772	0.848	cytoplasm				K07891	RAB22; Ras-related protein Rab-22	map04144 Endocytosis	PF00071	Ras family
Unigene7945_All_Gene.24405	Glutamic acid-rich protein OS=Plasmodium falciparum (isolate FC27 / Papua New Guinea) OX=5837 GN=GARP PE=4 SV=1	1.362	Up	0.022041	GARP	31.108	3.7	1	1	1	1.267	1.219	1.039	0.929	0.765	0.894	cytoplasm
Unigene11771_All_Gene.29335	Serine/threonine-protein phosphatase 2A catalytic subunit A OS=Dictyostelium discoideum OX=44689 GN=pho2a PE=1 SV=1	1.362	Up	0.013604	pho2a	34.264	3.7	1	1	1	1.183	1.209	1.139	0.893	0.747	0.952	cytoplasm	GO:0000003 reproduction; GO:0000075 cell cycle checkpoint; GO:0000082 G1/S transition of mitotic cell cycle; GO:0000122 negative regulation of transcription by RNA polymerase II; GO:0000184 nuclear-transcribed mRNA catabolic process, nonsense-mediated decay; GO:0000188 inactivation of MAPK activity; GO:0000212 meiotic spindle organization; GO:0000226 microtubule cytoskeleton organization; GO:0000…	GO:0000159 protein phosphatase type 2A complex; GO:0000164 protein phosphatase type 1 complex; GO:0000228 nuclear chromosome; GO:0000775 chromosome, centromeric region; GO:0000779 condensed chromosome, centromeric region; GO:0000780 condensed nuclear chromosome, centromeric region; GO:0000793 condensed chromosome; GO:0000794 condensed nuclear chromosome; GO:0005622 intracellular; GO:0005623 cell;…	GO:0001664 G protein-coupled receptor binding; GO:0003823 antigen binding; GO:0003824 catalytic activity; GO:0004721 phosphoprotein phosphatase activity; GO:0004722 protein serine/threonine phosphatase activity; GO:0005102 signaling receptor binding; GO:0005488 binding; GO:0005515 protein binding; GO:0008022 protein C-terminus binding; GO:0008047 enzyme activator activity; GO:0008092 cytoskeletal…	K04382	PPP2C; serine/threonine-protein phosphatase 2A catalytic subunit [EC:3.1.3.16]	map03015 mRNA surveillance pathway; map04013 MAPK signaling pathway - fly; map04071 Sphingolipid signaling pathway; map04114 Oocyte meiosis; map04136 Autophagy - other; map04140 Autophagy - animal; map04151 PI3K-Akt signaling pathway; map04152 AMPK signaling pathway; map04261 Adrenergic signaling in cardiomyocytes; map04350 TGF-beta signaling pathway; map04390 Hippo signaling pathway; map04391 Hi…	PF00149	Calcineurin-like phosphoesterase
CL1484.Contig1_All_Gene.9150	Ethanolamine-phosphate cytidylyltransferase OS=Dictyostelium discoideum OX=44689 GN=pctA PE=1 SV=1	1.363	Up	0.0186781	pctA	37.691	46	11	13	4	1.215	1.282	1.059	0.927	0.909	0.773	cytoplasm	GO:0006066 alcohol metabolic process; GO:0006576 cellular biogenic amine metabolic process; GO:0006629 lipid metabolic process; GO:0006644 phospholipid metabolic process; GO:0006646 phosphatidylethanolamine biosynthetic process; GO:0006650 glycerophospholipid metabolic process; GO:0006793 phosphorus metabolic process; GO:0006796 phosphate-containing compound metabolic process; GO:0006807 nitrogen…	GO:0005622 intracellular; GO:0005623 cell; GO:0005634 nucleus; GO:0005737 cytoplasm; GO:0005739 mitochondrion; GO:0005740 mitochondrial envelope; GO:0005741 mitochondrial outer membrane; GO:0005783 endoplasmic reticulum; GO:0005789 endoplasmic reticulum membrane; GO:0012505 endomembrane system; GO:0016020 membrane; GO:0016021 integral component of membrane; GO:0019867 outer membrane; GO:0031090 o…	GO:0003824 catalytic activity; GO:0004306 ethanolamine-phosphate cytidylyltransferase activity; GO:0005488 binding; GO:0005515 protein binding; GO:0016740 transferase activity; GO:0016772 transferase activity, transferring phosphorus-containing groups; GO:0016779 nucleotidyltransferase activity; GO:0070567 cytidylyltransferase activity;	K00967	PCYT2; ethanolamine-phosphate cytidylyltransferase [EC:2.7.7.14]	map00440 Phosphonate and phosphinate metabolism; map00564 Glycerophospholipid metabolism; map01100 Metabolic pathways	PF01467	Cytidylyltransferase
Unigene15661_All_Gene.34312	peptide alpha-n-acetyltransferase-related [Schistosoma mansoni];CCD78499.1 peptide alpha-n-acetyltransferase-related [Schistosoma mansoni]	1.365	Up	0.02262	---	78.835	9.7	5	6	5	1.084	1.2	1.243	0.969	0.743	0.872	cytoplasm	GO:0000003 reproduction; GO:0000902 cell morphogenesis; GO:0000904 cell morphogenesis involved in differentiation; GO:0001667 ameboidal-type cell migration; GO:0002064 epithelial cell development; GO:0002065 columnar/cuboidal epithelial cell differentiation; GO:0002066 columnar/cuboidal epithelial cell development; GO:0002253 activation of immune response; GO:0002376 immune system process; GO:000…	GO:0000323 lytic vacuole; GO:0005622 intracellular; GO:0005623 cell; GO:0005737 cytoplasm; GO:0005764 lysosome; GO:0005773 vacuole; GO:0005794 Golgi apparatus; GO:0005829 cytosol; GO:0012505 endomembrane system; GO:0030027 lamellipodium; GO:0030424 axon; GO:0030426 growth cone; GO:0030427 site of polarized growth; GO:0031248 protein acetyltransferase complex; GO:0031252 cell leading edge; GO:0031…	GO:0003779 actin binding; GO:0005488 binding; GO:0005515 protein binding; GO:0008092 cytoskeletal protein binding; GO:0044877 protein-containing complex binding; GO:0051015 actin filament binding;
Unigene6450_All_Gene.21875	Elongation factor 2 OS=Gallus gallus OX=9031 GN=EEF2 PE=1 SV=3	1.365	Up	0.0064181	EEF2	92.555	41.2	31	89	31	1.091	1.176	1.24	0.938	0.823	0.809	mitochondria	GO:0030587 sorocarp development; GO:0032502 developmental process; GO:0048856 anatomical structure development; GO:0051703 intraspecies interaction between organisms; GO:0051704 multi-organism process; GO:0090702 non-reproductive fruiting body development; GO:0099120 socially cooperative development;	GO:0005622 intracellular; GO:0005623 cell; GO:0005737 cytoplasm;		K03234	EEF2; elongation factor 2	map04152 AMPK signaling pathway; map04921 Oxytocin signaling pathway	PF00009; PF03144; PF03764; PF00679	Elongation factor Tu GTP binding domain; Elongation factor Tu domain 2; Elongation factor G, domain IV; Elongation factor G C-terminus
Unigene35_All_Gene.11930	60S ribosomal protein L3 OS=Homo sapiens OX=9606 GN=RPL3 PE=1 SV=2	1.366	Up	0.0060245	RPL3	44.46	37.7	12	26	12	1.075	1.161	1.238	0.895	0.779	0.869	mitochondria				K02925	RP-L3e, RPL3; large subunit ribosomal protein L3e	map03010 Ribosome
[truncated: 74 more rows]
